# Supplementary material for: Re-refinement of dineodymium tris­[sulfate­(VI)] tetra­hydrate
Source: IUCrdata. 2026 Feb 27;11(Pt 2):x260175. doi: 10.1107/S2414314626001756 (PMC12961660; doi:10.1107/S2414314626001756)
Supplement: Supplementary file 1 [file x-11-x260175-sup1.cif]

##############################################################################
#                                                                            #
# This CIF contains the data for a data article accepted for                 #
# publication in IUCrData. It conforms to the requirements of                #
# Notes for Authors for IUCrData, and has been                               #
# peer reviewed under the auspices of IUCrData.                              #
#                                                                            #
# Full details of the Crystallographic Information File format               #
# are given in the paper "The Crystallographic Information File (CIF):       #
# a New Standard Archive File for Crystallography" by S. R. Hall, F. H.      #
# Allen and I. D. Brown [Acta Cryst. (1991), A47, 655-685].                  #
#                                                                            #
# The current version of the core CIF dictionary is obtainable from          #
# ftp://ftp.iucr.org/pub/cif_core.dic.                                       #
#                                                                            #
# Software is freely available for graphical display of the structure(s)     #
# in this CIF. For information consult the CIF software page                 #
# http://www.iucr.org/resources/cif/software.                                #
#                                                                            #
# This file may be used for bona fide research purposes within the           #
# scientific community so long as proper attribution is given to the data    # 
# article from which it was obtained.                                        #
#                                                                            #
##############################################################################
data_I
_audit_creation_method
;
Olex2 1.3
(compiled 2020.11.12 svn.r5f609507 for OlexSys, GUI svn.r6408)
;
_journal_date_recd_electronic     2026-02-05
_journal_date_accepted     2026-02-18
_journal_name_full     'IUCrData'
_journal_year     2026
_journal_volume     11
_journal_issue      1
_journal_page_first     0
_journal_page_last     0
_journal_paper_category     HI
_journal_paper_doi     10.1107/S2414314626001756
_journal_coeditor_code     WM5790
_publ_contact_author_name     'Suwadee Jiajaroen'
_publ_contact_author_address
;
Division of Science and Mathematic,
Faculty of Science and Technology,
Rajamangala University of Technology Tawan-ok,
Bangpra, Sriracha, Chonburi
20110,
Thailand
;
_publ_contact_author_email     suwadee_ji@rmutto.ac.th
_publ_contact_author_fax     ?
_publ_contact_author_phone     '+66 91 379 6611'
_publ_section_title
;
Re-refinement of dineodymium tris[sulfate(VI)] tetrahydrate
;
loop_
    _publ_author_name
    _publ_author_footnote
    _publ_author_address
    'Jiajaroen, Suwadee' .
;
Division of Science and Mathematic,
Faculty of Science and Technology,
Rajamangala University of Technology Tawan-ok,
Bangpra, Sriracha, Chonburi
20110,
Thailand
;
    'Theppitak, Chatphorn' .
;
Chulabhorn Research Institute, Lak Si, Bangkok 10210,
Thailand
;
    'Laksee, Sakchai' .
;
Thailand Institute of Nuclear Technology (Public
Organization), Nakhon Nayok 26120,
Thailand
;
    'Chainok, Kittipong' .
;
Thammasat University Research Unit in Multifunctional Crystalline Materials, and
Applications (TU-MCMA), Faculty of Science and Technology, Thammasat
University, Khlong Luang, Pathum Thani, 12121,
Thailand
;
_publ_section_synopsis
;
Re-refinement of Nd~2~(SO~4~)~3~(H~2~O)~4~ led to higher precision and accuracy
of the structure model, including localization of all H atoms.
;
_chemical_name_systematic
;
Dineodymium tris[sulfate(VI)] tetrahydrate
;
_chemical_name_common     ?
_chemical_formula_moiety     'H8 Nd2 O16 S3'
_chemical_formula_sum     'H8 Nd2 O16 S3'
_chemical_formula_iupac     'Nd2 (S O4)3 (H2 O)4'
_chemical_formula_weight     648.72
_chemical_melting_point     ?
_space_group_crystal_system     monoclinic
_space_group_name_H-M_alt     'P 1 21/n 1'
_space_group_name_Hall     '-P 2yn'
loop_
    _space_group_symop_operation_xyz
    'x, y, z'
    '-x+1/2, y+1/2, -z+1/2'
    '-x, -y, -z'
    'x-1/2, -y-1/2, z-1/2'
_cell_length_a     13.0092(6)
_cell_length_b     7.2033(3)
_cell_length_c     13.2968(6)
_cell_angle_alpha     90
_cell_angle_beta     92.388(2)
_cell_angle_gamma     90
_cell_volume     1244.95(10)
_cell_formula_units_Z     4
_cell_measurement_reflns_used     9967
_cell_measurement_theta_min     3.067
_cell_measurement_theta_max     28.348
_cell_measurement_temperature     296.15
_exptl_crystal_description     plate
_exptl_crystal_colour     pink
_exptl_crystal_size_max     0.20
_exptl_crystal_size_mid     0.08
_exptl_crystal_size_min     0.08
_exptl_crystal_density_diffrn     3.461
_exptl_crystal_density_meas     ?
_exptl_crystal_density_method     ?
_exptl_crystal_F_000     1216
_exptl_absorpt_coefficient_mu     8.842
_exptl_absorpt_correction_type     multi-scan
_exptl_absorpt_process_details
;
(<i>SADABS</i>; Krause <i>et al.</i>, 2015)
;
_exptl_absorpt_correction_T_min     0.5778
_exptl_absorpt_correction_T_max     0.7457
_diffrn_ambient_temperature     296.15
_diffrn_source     'sealed x-ray tube'
_diffrn_source_power     1.5
_diffrn_source_voltage     50.0
_diffrn_source_current     30.0
_diffrn_radiation_type     MoK\a
_diffrn_radiation_wavelength     0.71073
_diffrn_radiation_monochromator     graphite
_diffrn_measurement_device_type     'Bruker D8 QUEST CMOS'
_diffrn_measurement_device     'four-circle KAPPA diffractometer'
_diffrn_measurement_method     '\f and \w scans'
_diffrn_detector     'Bruker PHOTON 200 area detector'
_diffrn_detector_area_resol_mean     7.39
_diffrn_reflns_number     24828
_diffrn_reflns_av_R_equivalents     0.0655
_diffrn_reflns_av_unetI/netI     0.0295
_diffrn_reflns_theta_min     3.067
_diffrn_reflns_theta_max     28.355
_diffrn_reflns_theta_full     25.242
_diffrn_measured_fraction_theta_max     0.996
_diffrn_measured_fraction_theta_full     0.997
_diffrn_reflns_limit_h_min     -17
_diffrn_reflns_limit_h_max     17
_diffrn_reflns_limit_k_min     -9
_diffrn_reflns_limit_k_max     9
_diffrn_reflns_limit_l_min     -17
_diffrn_reflns_limit_l_max     17
_diffrn_standards_number     0
_diffrn_radiation_probe     x-ray
_refine_special_details
;
The H atoms bound to O atoms were located from difference Fourier
maps and were refined with distance restraints of O---H = 0.84 +- 0.02 \%A and
with <i>U</i>~iso~(H) = 1.5<i>U</i>~eq~(O).
;
_reflns_number_total     3099
_reflns_number_gt     2819
_reflns_threshold_expression     'I > 2\s(I)'
_refine_ls_structure_factor_coef     Fsqd
_refine_ls_matrix_type     full
_refine_ls_R_factor_all     0.0263
_refine_ls_R_factor_gt     0.0228
_refine_ls_wR_factor_gt     0.0574
_refine_ls_wR_factor_ref     0.0592
_refine_ls_goodness_of_fit_ref     1.091
_refine_ls_restrained_S_all     1.090
_refine_ls_number_reflns     3099
_refine_ls_number_parameters     223
_refine_ls_number_restraints     8
_refine_ls_hydrogen_treatment     refall
_refine_ls_weighting_scheme     calc
_refine_ls_weighting_details
              'w=1/[\s^2^(Fo^2^)+(0.0257P)^2^+2.3205P] where P=(Fo^2^+2Fc^2^)/3'
_atom_sites_solution_hydrogens     difmap
_atom_sites_solution_primary     ?
_atom_sites_solution_secondary     ?
_refine_ls_shift/su_max     0.001
_refine_ls_shift/su_mean     0.000
_refine_diff_density_max     1.188
_refine_diff_density_min     -1.625
_refine_ls_extinction_method
;
SHELXL-2019/1 (Sheldrick, 2015b)
;
_refine_ls_extinction_coef     0.00229(13)
_refine_ls_extinction_expression
                                  'Fc^*^=kFc[1+0.001xFc^2^\l^3^/sin(2\q)]^-1/4^'
loop_
    _atom_type_symbol
    _atom_type_description
    _atom_type_scat_dispersion_real
    _atom_type_scat_dispersion_imag
    _atom_type_scat_source
    'H' 'H' 0.0000 0.0000
                         'International Tables Vol C Tables 4.2.6.8 and 6.1.1.4'
    'Nd' 'Nd' -0.1943 3.0179
                         'International Tables Vol C Tables 4.2.6.8 and 6.1.1.4'
    'O' 'O' 0.0106 0.0060
                         'International Tables Vol C Tables 4.2.6.8 and 6.1.1.4'
    'S' 'S' 0.1246 0.1234
                         'International Tables Vol C Tables 4.2.6.8 and 6.1.1.4'
_computing_data_collection
;
APEX4 (Bruker, 2021)
;
_computing_cell_refinement
;
SAINT (Bruker, 2021)
;
_computing_data_reduction
;
SAINT (Bruker, 2021)
;
_computing_structure_solution
;
<i>SHELXT</i>  (Sheldrick, 2015a)
;
_computing_structure_refinement
;
SHELXL (Sheldrick, 2015b)
;
_computing_molecular_graphics
;
Olex2 (Dolomanov <i>et al.</i>,  2009)
;
_computing_publication_material
;
publCIF (Westrip, 2010)
;
loop_
    _atom_site_type_symbol
    _atom_site_label
    _atom_site_fract_x
    _atom_site_fract_y
    _atom_site_fract_z
    _atom_site_U_iso_or_equiv
    _atom_site_adp_type
    _atom_site_calc_flag
    _atom_site_occupancy
    _atom_site_disorder_assembly
    _atom_site_disorder_group
    Nd Nd1 0.41471(2) 0.25908(2) 0.46486(2) 0.01048(7) Uani d 1 . .
    Nd Nd2 0.57353(2) 0.73670(2) 0.14948(2) 0.01158(7) Uani d 1 . .
    S S1 0.40088(6) 0.76256(10) 0.36613(6) 0.01053(17) Uani d 1 . .
    S S2 0.65392(6) 0.39592(11) 0.34841(6) 0.01083(16) Uani d 1 . .
    S S3 0.13844(6) 0.11067(11) 0.45661(6) 0.01159(16) Uani d 1 . .
    O O1 0.45540(18) 0.5984(3) 0.41346(18) 0.0138(5) Uani d 1 . .
    O O2 0.4361(2) 0.7922(4) 0.26405(19) 0.0179(5) Uani d 1 . .
    O O3 0.43662(19) 0.9222(3) 0.43036(18) 0.0153(5) Uani d 1 . .
    O O4 0.2906(2) 0.7380(3) 0.3657(2) 0.0187(6) Uani d 1 . .
    O O5 0.5769(2) 0.2568(3) 0.3787(2) 0.0166(6) Uani d 1 . .
    O O6 0.6119(2) 0.4962(4) 0.26066(18) 0.0205(5) Uani d 1 . .
    O O7 0.67762(18) 0.5244(4) 0.43216(19) 0.0164(5) Uani d 1 . .
    O O8 0.74692(19) 0.2962(4) 0.3207(2) 0.0177(5) Uani d 1 . .
    O O9 0.23938(18) 0.1645(4) 0.42137(19) 0.0190(5) Uani d 1 . .
    O O10 0.0759(2) 0.2808(3) 0.4724(2) 0.0175(5) Uani d 1 . .
    O O11 0.07797(18) 0.0010(3) 0.38166(18) 0.0171(5) Uani d 1 . .
    O O12 0.15163(19) 0.0109(4) 0.55274(18) 0.0187(5) Uani d 1 . .
    O O13 0.3728(2) 0.2806(5) 0.2807(2) 0.0267(7) Uani d 1 . .
    H H13A 0.317(3) 0.244(7) 0.256(4) 0.042(18) Uiso d 1 . .
    H H13B 0.389(5) 0.369(6) 0.246(4) 0.062(19) Uiso d 1 . .
    O O14 0.3584(2) 0.1111(4) 0.6308(2) 0.0214(6) Uani d 1 . .
    H H14A 0.297(2) 0.126(11) 0.644(5) 0.08(2) Uiso d 1 . .
    H H14B 0.372(4) -0.003(3) 0.637(4) 0.039(14) Uiso d 1 . .
    O O15 0.5499(2) 1.0738(4) 0.1648(2) 0.0247(6) Uani d 1 . .
    H H15A 0.549(4) 1.152(7) 0.117(3) 0.052(17) Uiso d 1 . .
    H H15B 0.527(6) 1.160(8) 0.200(5) 0.09(3) Uiso d 1 . .
    O O16 0.63068(19) 0.8621(4) -0.01063(19) 0.0177(5) Uani d 1 . .
    H H16A 0.677(3) 0.805(7) -0.038(4) 0.049(17) Uiso d 1 . .
    H H16B 0.628(4) 0.978(3) -0.018(4) 0.032(13) Uiso d 1 . .
loop_
    _atom_site_aniso_label
    _atom_site_aniso_U_11
    _atom_site_aniso_U_22
    _atom_site_aniso_U_33
    _atom_site_aniso_U_12
    _atom_site_aniso_U_13
    _atom_site_aniso_U_23
    Nd1 0.00967(11) 0.01244(11) 0.00959(10) -0.00025(6) 0.00351(7) -0.00079(6)
    Nd2 0.00989(11) 0.01386(11) 0.01126(11) 0.00054(6) 0.00388(7) 0.00217(6)
    S1 0.0091(4) 0.0129(4) 0.0097(4) 0.0001(3) 0.0029(3) -0.0006(3)
    S2 0.0096(4) 0.0135(4) 0.0097(4) 0.0012(3) 0.0044(3) 0.0012(3)
    S3 0.0092(4) 0.0148(4) 0.0111(4) -0.0004(3) 0.0030(3) 0.0006(3)
    O1 0.0142(11) 0.0119(11) 0.0155(12) 0.0019(9) 0.0029(9) 0.0004(9)
    O2 0.0202(13) 0.0238(13) 0.0101(12) 0.0023(11) 0.0041(10) 0.0014(10)
    O3 0.0185(12) 0.0128(11) 0.0149(12) 0.0001(9) 0.0035(9) -0.0026(9)
    O4 0.0110(13) 0.0247(14) 0.0205(14) -0.0014(9) 0.0008(10) 0.0004(10)
    O5 0.0161(14) 0.0160(13) 0.0184(13) -0.0021(9) 0.0069(10) 0.0003(9)
    O6 0.0239(13) 0.0247(13) 0.0131(12) 0.0039(11) 0.0017(10) 0.0056(10)
    O7 0.0150(12) 0.0191(12) 0.0151(11) 0.0016(10) 0.0022(9) -0.0039(10)
    O8 0.0106(12) 0.0228(12) 0.0202(13) 0.0033(10) 0.0055(10) -0.0045(11)
    O9 0.0103(11) 0.0267(14) 0.0204(13) -0.0013(10) 0.0064(9) 0.0019(11)
    O10 0.0174(13) 0.0160(12) 0.0193(13) 0.0037(10) 0.0021(10) -0.0055(10)
    O11 0.0152(12) 0.0187(12) 0.0172(12) -0.0010(10) -0.0008(9) -0.0028(10)
    O12 0.0182(12) 0.0251(13) 0.0128(11) -0.0025(10) 0.0006(9) 0.0058(10)
    O13 0.0252(16) 0.0401(17) 0.0146(14) -0.0146(13) -0.0022(12) 0.0111(12)
    O14 0.0161(13) 0.0179(13) 0.0308(15) 0.0013(10) 0.0073(11) 0.0047(12)
    O15 0.0394(17) 0.0172(13) 0.0181(14) 0.0021(12) 0.0067(12) 0.0023(11)
    O16 0.0168(12) 0.0198(13) 0.0171(12) 0.0001(10) 0.0078(10) 0.0012(11)
_geom_special_details
;
 All esds (except the esd in the dihedral angle between two l.s. planes)
 are estimated using the full covariance matrix.  The cell esds are taken
 into account individually in the estimation of esds in distances, angles
 and torsion angles; correlations between esds in cell parameters are only
 used when they are defined by crystal symmetry.  An approximate (isotropic)
 treatment of cell esds is used for estimating esds involving l.s. planes.
;
loop_
    _geom_bond_atom_site_label_1
    _geom_bond_atom_site_label_2
    _geom_bond_site_symmetry_2
    _geom_bond_distance
    _geom_bond_publ_flag
    Nd1 O1 . 2.598(2) ?
    Nd1 O1 3_666 2.510(2) ?
    Nd1 O3 1_545 2.489(2) ?
    Nd1 O3 3_666 2.676(3) ?
    Nd1 O5 . 2.443(3) ?
    Nd1 O7 3_666 2.427(2) ?
    Nd1 O9 . 2.427(2) ?
    Nd1 O13 . 2.491(3) ?
    Nd1 O14 . 2.584(3) ?
    Nd2 O2 . 2.430(2) ?
    Nd2 O6 . 2.318(3) ?
    Nd2 O8 2_655 2.392(2) ?
    Nd2 O10 2 2.499(3) ?
    Nd2 O11 2 2.621(2) ?
    Nd2 O12 4_665 2.445(2) ?
    Nd2 O15 . 2.457(3) ?
    Nd2 O16 . 2.456(2) ?
    S1 O1 . 1.503(2) ?
    S1 O2 . 1.466(3) ?
    S1 O3 . 1.495(3) ?
    S1 O4 . 1.446(3) ?
    S2 O5 . 1.484(3) ?
    S2 O6 . 1.459(3) ?
    S2 O7 . 1.471(3) ?
    S2 O8 . 1.467(2) ?
    S3 O9 . 1.465(2) ?
    S3 O10 . 1.490(3) ?
    S3 O11 . 1.473(3) ?
    S3 O12 . 1.470(3) ?
    O13 H13A . 0.82(2) ?
    O13 H13B . 0.82(2) ?
    O14 H14A . 0.83(2) ?
    O14 H14B . 0.84(2) ?
    O15 H15A . 0.84(2) ?
    O15 H15B . 0.84(2) ?
    O16 H16A . 0.82(2) ?
    O16 H16B . 0.837(19) ?
loop_
    _geom_angle_atom_site_label_1
    _geom_angle_atom_site_label_2
    _geom_angle_atom_site_label_3
    _geom_angle_site_symmetry_1
    _geom_angle_site_symmetry_3
    _geom_angle
    _geom_angle_publ_flag
    O1 Nd1 O1 3_666 . 69.25(9) ?
    O1 Nd1 O3 3_666 3_666 53.94(8) ?
    O1 Nd1 O3 . 3_666 116.43(7) ?
    O1 Nd1 O14 3_666 . 79.94(8) ?
    O3 Nd1 O1 1_545 3_666 116.01(8) ?
    O3 Nd1 O1 1_545 . 147.43(8) ?
    O3 Nd1 O3 1_545 3_666 62.25(10) ?
    O3 Nd1 O13 1_545 . 84.36(10) ?
    O3 Nd1 O14 1_545 . 78.11(8) ?
    O5 Nd1 O1 . 3_666 74.56(9) ?
    O5 Nd1 O1 . . 72.16(7) ?
    O5 Nd1 O3 . 1_545 78.41(8) ?
    O5 Nd1 O3 . 3_666 67.75(8) ?
    O5 Nd1 O13 . . 72.38(10) ?
    O5 Nd1 O14 . . 132.77(9) ?
    O7 Nd1 O1 3_666 . 69.80(8) ?
    O7 Nd1 O1 3_666 3_666 73.09(8) ?
    O7 Nd1 O3 3_666 3_666 112.57(8) ?
    O7 Nd1 O3 3_666 1_545 142.58(8) ?
    O7 Nd1 O5 3_666 . 136.61(8) ?
    O7 Nd1 O9 3_666 . 80.36(8) ?
    O7 Nd1 O13 3_666 . 114.92(10) ?
    O7 Nd1 O14 3_666 . 67.57(8) ?
    O9 Nd1 O1 . 3_666 150.36(8) ?
    O9 Nd1 O1 . . 113.64(8) ?
    O9 Nd1 O3 . 3_666 129.70(8) ?
    O9 Nd1 O3 . 1_545 78.24(9) ?
    O9 Nd1 O5 . . 135.06(9) ?
    O9 Nd1 O13 . . 67.55(9) ?
    O9 Nd1 O14 . . 77.92(9) ?
    O13 Nd1 O1 . 3_666 136.23(9) ?
    O13 Nd1 O1 . . 73.83(9) ?
    O13 Nd1 O3 . 3_666 131.76(9) ?
    O13 Nd1 O14 . . 143.79(9) ?
    O14 Nd1 O1 . . 132.89(8) ?
    O14 Nd1 O3 . 3_666 65.08(8) ?
    O2 Nd2 O10 . 2 79.18(9) ?
    O2 Nd2 O11 . 2 68.74(8) ?
    O2 Nd2 O12 . 4_665 141.50(9) ?
    O2 Nd2 O15 . . 71.81(9) ?
    O2 Nd2 O16 . . 137.73(9) ?
    O6 Nd2 O2 . . 82.39(9) ?
    O6 Nd2 O8 . 2_655 81.12(9) ?
    O6 Nd2 O10 . 2 130.49(9) ?
    O6 Nd2 O11 . 2 75.94(9) ?
    O6 Nd2 O12 . 4_665 72.98(9) ?
    O6 Nd2 O15 . . 135.23(9) ?
    O6 Nd2 O16 . . 139.71(9) ?
    O8 Nd2 O2 2_655 . 127.28(9) ?
    O8 Nd2 O10 2_655 2 144.39(8) ?
    O8 Nd2 O11 2_655 2 149.90(9) ?
    O8 Nd2 O12 2_655 4_665 78.09(9) ?
    O8 Nd2 O15 2_655 . 86.19(10) ?
    O8 Nd2 O16 2_655 . 75.46(9) ?
    O10 Nd2 O11 2 2 54.56(8) ?
    O12 Nd2 O10 4_665 2 94.64(9) ?
    O12 Nd2 O11 4_665 2 76.73(8) ?
    O12 Nd2 O15 4_665 . 145.15(9) ?
    O12 Nd2 O16 4_665 . 70.43(9) ?
    O15 Nd2 O10 . 2 80.31(9) ?
    O15 Nd2 O11 . 2 123.88(9) ?
    O16 Nd2 O10 . 2 69.32(8) ?
    O16 Nd2 O11 . 2 110.74(8) ?
    O16 Nd2 O15 . . 75.62(9) ?
    O1 S1 Nd1 . 3_666 49.11(10) ?
    O2 S1 Nd1 . 3_666 113.62(11) ?
    O2 S1 O1 . . 110.01(14) ?
    O2 S1 O3 . . 108.37(15) ?
    O3 S1 Nd1 . 3_666 55.51(10) ?
    O3 S1 O1 . . 103.63(15) ?
    O4 S1 Nd1 . 3_666 134.98(12) ?
    O4 S1 O1 . . 110.87(14) ?
    O4 S1 O2 . . 111.26(17) ?
    O4 S1 O3 . . 112.42(15) ?
    O6 S2 O5 . . 108.43(17) ?
    O6 S2 O7 . . 110.72(16) ?
    O6 S2 O8 . . 109.10(15) ?
    O7 S2 O5 . . 110.01(15) ?
    O8 S2 O5 . . 108.09(15) ?
    O8 S2 O7 . . 110.42(15) ?
    O9 S3 Nd2 . 2_545 123.73(11) ?
    O9 S3 O10 . . 109.19(16) ?
    O9 S3 O11 . . 112.71(15) ?
    O9 S3 O12 . . 109.51(15) ?
    O10 S3 Nd2 . 2_545 50.12(11) ?
    O11 S3 Nd2 . 2_545 54.81(10) ?
    O11 S3 O10 . . 104.88(15) ?
    O12 S3 Nd2 . 2_545 126.40(10) ?
    O12 S3 O10 . . 108.93(16) ?
    O12 S3 O11 . . 111.46(15) ?
    Nd1 O1 Nd1 3_666 . 110.75(9) ?
    S1 O1 Nd1 . 3_666 103.97(12) ?
    S1 O1 Nd1 . . 138.78(14) ?
    S1 O2 Nd2 . . 145.36(17) ?
    Nd1 O3 Nd1 1_565 3_666 117.75(10) ?
    S1 O3 Nd1 . 1_565 145.10(15) ?
    S1 O3 Nd1 . 3_666 97.07(12) ?
    S2 O5 Nd1 . . 136.75(14) ?
    S2 O6 Nd2 . . 160.63(18) ?
    S2 O7 Nd1 . 3_666 137.62(14) ?
    S2 O8 Nd2 . 2_645 148.89(17) ?
    S3 O9 Nd1 . . 147.58(16) ?
    S3 O10 Nd2 . 2_545 102.64(13) ?
    S3 O11 Nd2 . 2_545 97.84(12) ?
    S3 O12 Nd2 . 4_566 141.08(16) ?
    Nd1 O13 H13A . . 121(4) ?
    Nd1 O13 H13B . . 124(5) ?
    H13A O13 H13B . . 105(6) ?
    Nd1 O14 H14A . . 116(5) ?
    Nd1 O14 H14B . . 115(3) ?
    H14A O14 H14B . . 108(6) ?
    Nd2 O15 H15A . . 126(4) ?
    Nd2 O15 H15B . . 146(6) ?
    H15A O15 H15B . . 86(6) ?
    Nd2 O16 H16A . . 117(4) ?
    Nd2 O16 H16B . . 116(3) ?
    H16A O16 H16B . . 119(5) ?
loop_
    _geom_torsion_atom_site_label_1
    _geom_torsion_atom_site_label_2
    _geom_torsion_atom_site_label_3
    _geom_torsion_atom_site_label_4
    _geom_torsion_site_symmetry_1
    _geom_torsion_site_symmetry_2
    _geom_torsion_site_symmetry_3
    _geom_torsion_site_symmetry_4
    _geom_torsion
    _geom_torsion_publ_flag
    Nd1 S1 O1 Nd1 3_666 . . . 146.9(2) ?
    Nd1 S1 O2 Nd2 3_666 . . . 31.0(3) ?
    Nd1 S1 O3 Nd1 3_666 . . 1_565 176.3(3) ?
    Nd2 S3 O9 Nd1 2_545 . . . 141.0(2) ?
    Nd2 S3 O12 Nd2 2_545 . . 4_566 39.3(3) ?
    O1 S1 O2 Nd2 . . . . -22.0(3) ?
    O1 S1 O3 Nd1 . . . 1_565 -173.3(2) ?
    O1 S1 O3 Nd1 . . . 3_666 10.33(13) ?
    O2 S1 O1 Nd1 . . . . -108.7(2) ?
    O2 S1 O1 Nd1 . . . 3_666 104.40(15) ?
    O2 S1 O3 Nd1 . . . 1_565 69.8(3) ?
    O2 S1 O3 Nd1 . . . 3_666 -106.50(13) ?
    O3 S1 O1 Nd1 . . . . 135.65(19) ?
    O3 S1 O1 Nd1 . . . 3_666 -11.28(14) ?
    O3 S1 O2 Nd2 . . . . 90.6(3) ?
    O4 S1 O1 Nd1 . . . 3_666 -132.11(14) ?
    O4 S1 O1 Nd1 . . . . 14.8(3) ?
    O4 S1 O2 Nd2 . . . . -145.3(3) ?
    O4 S1 O3 Nd1 . . . 3_666 130.11(13) ?
    O4 S1 O3 Nd1 . . . 1_565 -53.6(3) ?
    O5 S2 O6 Nd2 . . . . 142.4(5) ?
    O5 S2 O7 Nd1 . . . 3_666 -58.9(3) ?
    O5 S2 O8 Nd2 . . . 2_645 -118.4(3) ?
    O6 S2 O5 Nd1 . . . . -75.7(3) ?
    O6 S2 O7 Nd1 . . . 3_666 60.9(3) ?
    O6 S2 O8 Nd2 . . . 2_645 123.9(3) ?
    O7 S2 O5 Nd1 . . . . 45.6(3) ?
    O7 S2 O6 Nd2 . . . . 21.7(5) ?
    O7 S2 O8 Nd2 . . . 2_645 2.0(4) ?
    O8 S2 O5 Nd1 . . . . 166.2(2) ?
    O8 S2 O6 Nd2 . . . . -100.1(5) ?
    O8 S2 O7 Nd1 . . . 3_666 -178.1(2) ?
    O9 S3 O10 Nd2 . . . 2_545 118.38(14) ?
    O9 S3 O11 Nd2 . . . 2_545 -116.20(14) ?
    O9 S3 O12 Nd2 . . . 4_566 -147.5(2) ?
    O10 S3 O9 Nd1 . . . . 86.7(3) ?
    O10 S3 O11 Nd2 . . . 2_545 2.48(15) ?
    O10 S3 O12 Nd2 . . . 4_566 93.1(3) ?
    O11 S3 O9 Nd1 . . . . -157.1(3) ?
    O11 S3 O10 Nd2 . . . 2_545 -2.64(16) ?
    O11 S3 O12 Nd2 . . . 4_566 -22.1(3) ?
    O12 S3 O9 Nd1 . . . . -32.5(4) ?
    O12 S3 O10 Nd2 . . . 2_545 -122.07(14) ?
    O12 S3 O11 Nd2 . . . 2_545 120.19(13) ?
loop_
    _geom_hbond_atom_site_label_D
    _geom_hbond_atom_site_label_H
    _geom_hbond_atom_site_label_A
    _geom_hbond_site_symmetry_A
    _geom_hbond_distance_DH
    _geom_hbond_distance_HA
    _geom_hbond_distance_DA
    _geom_hbond_angle_DHA
    _geom_hbond_publ_flag
    O13 H13A O4 2_545 0.82(2) 2.10(4) 2.838(4) 149(5) yes
    O13 H13B O11 2 0.82(2) 2.01(3) 2.776(4) 156(6) yes
    O14 H14A O8 4_566 0.83(2) 2.52(6) 3.038(4) 121(6) yes
    O14 H14A O12 . 0.83(2) 2.36(6) 2.933(4) 127(6) yes
    O14 H14B O5 3_656 0.84(2) 1.96(2) 2.785(4) 166(5) yes
    O15 H15A O10 4_675 0.84(2) 2.03(3) 2.798(4) 151(6) yes
    O15 H15B O5 1_565 0.84(2) 2.54(6) 3.141(4) 130(7) yes
    O15 H15B O13 1_565 0.84(2) 2.47(5) 3.194(4) 145(7) yes
    O16 H16A O4 4_675 0.82(2) 2.02(3) 2.799(4) 157(6) yes
    O16 H16B O10 4_675 0.837(19) 1.87(2) 2.676(4) 162(5) yes
_shelx_space_group_comment
;
The symmetry employed for this shelxl refinement is uniquely defined
by the following loop, which should always be used as a source of
symmetry information in preference to the above space-group names.
They are only intended as comments.
;
_shelx_estimated_absorpt_T_min     0.271
_shelx_estimated_absorpt_T_max     0.538
_shelx_hkl_file
;
   0   0  -2   20.95    1.97
   0   0  -2 1912.13   14.94
   0   0   2 1871.45   13.18
   0   0   2 1165.68   11.67
   0   0  -3    1.47    1.47
   0   0  -3    1.56    1.54
   0   0   3    0.72    1.61
   0   0   3    1.92    1.54
   0   0  -4 1009.48   13.83
   0   0  -4  899.33   14.75
   0   0   4  991.25   13.83
   0   0   4  956.44   15.16
   0   0  -5    4.19    2.24
   0   0  -5    2.98    2.12
   0   0   5    6.81    2.48
   0   0   5    4.19    2.21
   0   0  -6 1549.55   20.78
   0   0  -6 1681.60   24.61
   0   0   6 1578.37   21.31
   0   0   6 1644.50   24.30
   0   0  -7   -0.96    2.00
   0   0   7   -0.36    2.45
   0   0   7    1.83    2.02
   0   0  -8  202.22   10.42
   0   0   8  216.53    9.91
   0   0   8  207.97   10.37
   0   0  -9    0.51    2.36
   0   0   9    0.48    2.84
   0   0   9    0.75    1.80
   0   0 -10 5405.86   57.81
   0   0  10 5288.11   50.69
   0   0  10 4991.49   55.59
   0   0 -11    0.26    3.18
   0   0  11    1.03    3.15
   0   0  11    2.07    2.81
   0   0 -12  546.32   20.86
   0   0  12  566.58   19.15
   0   0  12  559.27   21.00
   0   0  12  589.02   22.32
   0   0 -13   -3.10    2.69
   0   0  13    7.53    4.55
   0   0  13    3.90    3.54
   0   0  13    0.89    3.87
   0   0 -14    1.03    3.34
   0   0  14    3.20    4.55
   0   0  14    3.46    4.14
   0   0  14    5.27    4.74
   0   0 -15   -2.02    3.25
   0   0  15   -1.54    4.84
   0   0  15   -0.94    3.27
   0   0  15    1.49    4.62
   0   0 -16 1104.77   35.12
   0   0  16 1109.34   30.67
   0   0  16 1091.54   29.97
   0   0  16 1041.94   34.09
   0   0  16 1043.28   34.98
   0   0 -17    3.56    5.24
   0   0  17   -0.87    4.81
   0   0  17   -4.64    3.97
   0   0  17   -1.40    5.89
   0  -1   0    7.07    1.40
   0  -1   0   -0.12    1.13
   0   1   0   -0.19    0.70
   0   1   0    5.41    1.49
   0   1   0   -0.22    0.55
   0  -1  -1   -0.89    1.08
   0  -1  -1   32.55    2.38
   0  -1   1   29.76    3.08
   0  -1   1   26.03    1.88
   0  -1   1   25.14    2.19
   0   1  -1    7.27    1.54
   0   1  -1   30.24    2.41
   0   1  -1    0.00    0.72
   0   1   1   28.00    3.08
   0   1   1   -0.38    0.67
   0  -1   2 3649.83   20.62
   0   1  -2   -0.12    0.51
   0  -1  -3   68.68    4.50
   0  -1  -3   80.45    4.91
   0  -1   3   64.25    5.03
   0  -1   3   73.61    4.45
   0   1  -3   72.70    4.81
   0   1   3   71.71    4.69
   0   1   3   73.73    4.69
   0  -1  -4  116.24    5.61
   0  -1  -4  136.81    6.69
   0  -1   4  124.66    6.78
   0  -1   4  124.35    5.99
   0   1  -4  122.16    6.42
   0   1  -4  132.50    6.16
   0   1   4  117.76    4.23
   0   1   4  118.79    5.80
   0   1   4  128.25    6.30
   0  -1  -5  206.93    7.53
   0  -1  -5  219.47    8.92
   0  -1   5  224.88    9.29
   0  -1   5  228.10    8.56
   0   1  -5  223.46    8.88
   0   1  -5  235.39    8.68
   0   1   5  204.22    6.23
   0   1   5  216.58    7.75
   0   1   5  250.43    9.19
   0  -1  -6 1186.40   17.92
   0  -1  -6 1239.75   21.89
   0  -1   6 1135.28   20.54
   0  -1   6 1281.97   21.41
   0   1  -6 1170.30   20.52
   0   1  -6 1288.54   21.15
   0   1   6 1152.19   15.37
   0   1   6 1192.63   18.07
   0   1   6 1215.38   21.24
   0  -1  -7   26.49    4.16
   0  -1  -7   26.27    4.57
   0  -1   7   23.00    4.72
   0  -1   7   25.74    4.35
   0   1  -7   16.36    3.56
   0   1  -7   24.54    4.14
   0   1   7   19.17    3.58
   0   1   7   27.98    4.88
   0  -1  -8 5125.63   40.49
   0  -1  -8 5189.98   51.38
   0  -1   8 5295.49   49.65
   0  -1   8 5399.68   51.12
   0   1  -8 4691.19   46.02
   0   1  -8 5554.63   50.71
   0   1   8 5113.34   38.71
   0   1   8 5416.64   51.63
   0  -1  -9    1.54    2.31
   0  -1   9    2.43    3.46
   0  -1   9   -0.82    1.68
   0   1  -9    2.17    2.74
   0   1   9    2.31    2.72
   0   1   9    0.82    2.26
   0  -1 -10  488.25   18.28
   0  -1  10  475.43   17.51
   0  -1  10  468.98   17.30
   0  -1  10  506.13   18.69
   0   1 -10  492.12   17.63
   0   1  10  457.46   14.02
   0   1  10  453.73   17.25
   0  -1 -11   79.34    9.09
   0  -1  11   83.50   10.22
   0  -1  11   70.80    8.47
   0   1 -11   85.18    8.73
   0   1  11   77.53    7.55
   0   1  11   78.23    8.66
   0  -1 -12   79.63    9.19
   0  -1  12   80.11    9.48
   0  -1  12   71.98    8.59
   0  -1  12   90.65   10.27
   0   1 -12   72.17   10.01
   0   1  12   79.07    8.35
   0   1  12   68.87    9.57
   0  -1 -13   89.25   10.08
   0  -1  13  101.21   10.68
   0  -1  13   83.50    9.82
   0  -1  13   99.52   11.67
   0   1 -13   96.61   10.06
   0   1  13  117.35    9.91
   0   1  13   91.63    8.68
   0   1  13  100.15   10.03
   0   1  13  102.07   11.76
   0  -1 -14  260.10   16.65
   0  -1  14  253.39   16.26
   0  -1  14  268.01   16.33
   0  -1  14  261.40   17.34
   0   1 -14  274.63   16.45
   0   1  14  285.05   14.05
   0   1  14  310.93   14.05
   0   1  14  291.66   17.10
   0  -1 -15   10.83    5.58
   0  -1  15   25.57    7.65
   0  -1  15   16.33    5.10
   0  -1  15   15.52    6.83
   0   1 -15   15.85    6.21
   0   1  15   15.11    5.41
   0   1  15   14.22    5.17
   0   1  15    1.68    5.03
   0   1  15    9.24    6.45
   0  -1 -16    4.11    5.03
   0  -1  16    2.41    5.03
   0  -1  16    7.07    4.81
   0  -1  16    4.47    5.75
   0   1 -16    2.33    4.55
   0   1  16    8.59    4.21
   0   1  16    7.24    4.47
   0   1  16    4.38    5.32
   0   1  16   -2.65    4.55
   0  -1 -17    2.89    5.92
   0  -1  17   16.38    7.58
   0  -1  17    1.42    5.87
   0  -1  17    7.51    5.56
   0   1 -17    1.01    6.06
   0   1  17    2.41    5.08
   0   1  17   10.51    6.30
   0   1  17    2.79    7.53
   0  -2  -1   38.88    3.03
   0  -2  -1   40.63    4.47
   0  -2  -1   37.41    3.06
   0  -2   1   41.98    4.35
   0  -2   1   42.63    3.68
   0  -2   1   37.60    2.98
   0   2  -1   36.97    3.92
   0   2  -1   43.11    4.19
   0   2  -1   41.09    2.55
   0   2   1   39.81    2.98
   0   2   1   41.28    4.62
   0   2   1   43.13    3.13
   0  -2  -2  222.09    8.16
   0  -2  -2  225.10    6.83
   0  -2   2  222.88    8.25
   0  -2   2  215.57    6.25
   0  -2   2  186.70    5.56
   0  -2   2  213.09    6.01
   0   2  -2  219.59    7.84
   0   2  -2  234.65    6.69
   0   2   2  210.71    8.08
   0   2   2  214.22    6.23
   0  -2  -3  157.26    7.34
   0  -2  -3  163.75    6.69
   0  -2   3  158.65    7.77
   0  -2   3  148.96    5.75
   0  -2   3  162.65    6.23
   0   2  -3  153.94    7.36
   0   2  -3  142.20    5.27
   0   2   3  151.03    7.46
   0   2   3  172.44    6.54
   0  -2  -4  127.74    7.14
   0  -2  -4  134.88    6.93
   0  -2   4  128.22    7.75
   0  -2   4  125.98    6.06
   0  -2   4  143.93    6.62
   0   2  -4  144.46    7.75
   0   2  -4  132.53    5.77
   0   2   4  136.59    7.43
   0   2   4  135.32    6.66
   0  -2  -5   73.42    5.87
   0  -2  -5   61.20    5.68
   0  -2   5   60.09    6.62
   0  -2   5   68.56    5.36
   0  -2   5   78.21    6.06
   0   2  -5   67.31    6.16
   0   2  -5   38.85    4.04
   0   2   5   64.71    6.06
   0   2   5   63.20    5.51
   0  -2  -6 2471.93   30.22
   0  -2  -6 2452.23   31.80
   0  -2   6 2654.11   34.47
   0  -2   6 2578.07   30.43
   0  -2   6 2636.69   31.11
   0   2  -6 2451.00   32.48
   0   2   6 2446.98   30.41
   0   2   6 2685.24   32.12
   0  -2  -7    8.64    3.51
   0  -2  -7    8.16    3.37
   0  -2   7    6.95    3.87
   0  -2   7    9.38    3.10
   0  -2   7    7.00    3.49
   0   2  -7   11.84    4.11
   0   2   7   11.16    2.19
   0   2   7   11.38    2.31
   0   2   7   10.68    3.46
   0   2   7   11.23    3.22
   0  -2  -8  371.19   13.09
   0  -2  -8  373.36   14.79
   0  -2   8  355.92   14.94
   0  -2   8  370.66   13.69
   0  -2   8  373.16   14.31
   0   2  -8  362.10   14.29
   0   2   8  334.84    8.47
   0   2   8  392.31    8.92
   0   2   8  344.08   12.75
   0   2   8  369.87   13.98
   0  -2  -9   32.45    5.22
   0  -2  -9   23.55    5.39
   0  -2   9   36.37    6.90
   0  -2   9   21.12    4.84
   0  -2   9   31.61    5.92
   0   2  -9   24.32    4.67
   0   2   9   25.40    3.97
   0   2   9   35.53    4.19
   0   2   9   27.91    5.39
   0  -2 -10 1871.79   30.48
   0  -2 -10 2014.11   37.29
   0  -2  10 1999.67   37.02
   0  -2  10 1973.07   35.19
   0  -2  10 2095.20   36.93
   0   2 -10 2019.74   34.14
   0   2  10 1906.82   23.43
   0   2  10 2179.79   24.73
   0   2  10 1948.27   35.36
   0  -2 -11    1.15    3.01
   0  -2 -11    1.47    2.98
   0  -2  11    5.61    4.76
   0  -2  11   -3.78    2.12
   0  -2  11    1.73    3.66
   0   2 -11    3.73    3.25
   0   2  11   -4.35    2.14
   0   2  11    1.03    2.26
   0   2  11   -0.63    2.74
   0  -2 -12  557.39   18.09
   0  -2 -12  577.55   22.61
   0  -2  12  574.71   22.13
   0  -2  12  549.28   20.88
   0  -2  12  616.26   22.90
   0   2 -12  644.09   21.60
   0   2  12  605.82   15.61
   0   2  12  602.13   15.13
   0   2  12  533.62   20.88
   0  -2 -13   -1.47    3.10
   0  -2  13   -4.33    3.99
   0  -2  13    4.52    3.18
   0  -2  13    5.22    4.84
   0   2 -13    2.48    3.54
   0   2  13    4.04    2.93
   0   2  13    3.01    2.79
   0   2  13   -3.22    3.58
   0  -2 -14    2.84    3.99
   0  -2  14   -1.47    5.15
   0  -2  14   12.94    4.98
   0  -2  14    1.08    4.38
   0   2 -14    1.66    3.39
   0   2  14   13.13    4.40
   0   2  14    7.53    3.42
   0   2  14    6.09    3.97
   0   2  14    6.13    5.39
   0  -2 -15    7.29    5.75
   0  -2  15    0.12    5.68
   0  -2  15   -4.38    2.84
   0  -2  15   13.13    5.63
   0   2 -15    2.17    4.23
   0   2  15    4.21    3.63
   0   2  15    5.51    3.18
   0   2  15    4.98    5.56
   0   2  15    3.99    5.89
   0  -2 -16  921.10   33.32
   0  -2  16  955.09   32.21
   0  -2  16  960.14   33.08
   0  -2  16  999.16   34.47
   0   2 -16 1012.90   32.52
   0   2  16  944.96   22.85
   0   2  16 1023.46   23.43
   0  -2 -17    3.49    5.46
   0  -2  17    4.28    6.45
   0  -2  17    2.41    5.34
   0  -2  17   -7.31    4.96
   0   2 -17    3.87    5.94
   0   2  17    1.85    4.98
   0   2  17    1.59    5.22
   0   2  17    5.39    8.03
   0  -3   0    1.97    1.73
   0  -3   0    2.36    2.09
   0  -3   0    9.67    2.12
   0   3   0    1.08    1.90
   0   3   0    1.03    2.38
   0  -3  -1   32.91    3.42
   0  -3  -1   46.28    5.39
   0  -3  -1   34.86    3.44
   0  -3   1   38.01    4.69
   0  -3   1   34.98    4.33
   0  -3   1   35.12    3.30
   0   3  -1   36.11    4.50
   0   3  -1   34.14    4.33
   0   3   1   38.47    5.34
   0  -3  -2 2913.15   18.88
   0  -3  -2 3069.57   33.22
   0  -3  -2 3076.81   26.73
   0  -3   2 2974.54   31.06
   0  -3   2 2842.81   26.97
   0  -3   2 2562.38   21.82
   0  -3   2 2774.80   22.78
   0   3  -2 3262.45   32.07
   0   3  -2 2907.28   27.62
   0   3   2 3095.57   33.87
   0   3   2 3015.56   23.55
   0  -3  -3  132.53    8.06
   0  -3  -3  144.07    6.86
   0  -3   3  147.30    8.42
   0  -3   3  134.55    6.16
   0  -3   3  127.11    5.70
   0  -3   3  129.38    5.99
   0   3  -3  146.12    8.23
   0   3  -3  136.98    6.47
   0   3   3  133.30    8.28
   0   3   3  154.78    6.42
   0  -3  -4  207.97    9.94
   0  -3  -4  223.80    9.12
   0  -3   4  216.53   10.49
   0  -3   4  194.50    7.65
   0  -3   4  207.75    8.03
   0   3  -4  194.62    9.72
   0   3   4  221.99   10.46
   0   3   4  221.97    8.40
   0  -3  -5   75.25    7.05
   0  -3  -5   80.78    6.50
   0  -3   5   81.36    8.08
   0  -3   5   69.35    5.51
   0  -3   5   87.78    6.30
   0   3  -5   80.42    7.14
   0   3  -5   79.70    5.17
   0   3   5   81.86    7.31
   0   3   5   83.84    5.99
   0  -3  -6  532.59   16.14
   0  -3  -6  525.44   15.71
   0  -3   6  569.59   17.99
   0  -3   6  485.34   13.81
   0  -3   6  549.69   14.94
   0   3  -6  520.08   16.72
   0   3  -6  495.93   12.68
   0   3   6  489.12   16.00
   0   3   6  517.91   14.67
   0  -3  -7    2.36    2.65
   0  -3  -7   -0.58    2.04
   0  -3   7    1.32    3.25
   0  -3   7   -0.07    1.66
   0  -3   7    3.22    2.98
   0   3  -7    5.36    3.61
   0   3  -7    0.94    1.37
   0   3   7    3.58    3.13
   0   3   7    4.38    2.31
   0  -3  -8 2042.62   33.22
   0  -3  -8 2109.64   35.17
   0  -3   8 2122.72   37.17
   0  -3   8 2200.02   33.25
   0  -3   8 2390.30   35.03
   0   3  -8 2180.82   36.78
   0   3  -8 2217.48   30.84
   0   3   8 1981.87   33.27
   0   3   8 2097.80   33.25
   0  -3  -9   14.12    4.31
   0  -3  -9   11.26    4.07
   0  -3   9   15.66    5.73
   0  -3   9    6.33    3.01
   0  -3   9   11.11    4.35
   0   3  -9    8.61    3.32
   0   3   9   12.34    4.50
   0   3   9    9.38    3.42
   0  -3 -10  189.78   11.81
   0  -3 -10  189.73   12.73
   0  -3  10  202.29   14.05
   0  -3  10  200.29   12.00
   0  -3  10  211.87   12.73
   0   3 -10  214.30   11.43
   0   3  10  206.21   12.05
   0  -3 -11   27.54    6.18
   0  -3 -11   30.72    6.40
   0  -3  11   37.50    7.99
   0  -3  11   21.10    5.70
   0  -3  11   26.82    6.71
   0   3 -11   28.39    5.89
   0   3  11   30.19    7.00
   0  -3 -12    7.00    3.78
   0  -3 -12    3.18    4.04
   0  -3  12    1.59    4.55
   0  -3  12    2.98    2.65
   0  -3  12    3.75    4.07
   0   3 -12   24.20    5.63
   0   3  12    3.01    3.49
   0  -3 -13  108.66   10.51
   0  -3 -13  119.39   11.91
   0  -3  13  127.02   12.89
   0  -3  13  128.85   11.67
   0  -3  13  134.55   12.73
   0   3 -13  121.56   11.96
   0   3  13  116.96   11.60
   0  -3 -14  269.94   15.08
   0  -3 -14  265.49   17.68
   0  -3  14  270.40   18.43
   0  -3  14  290.72   17.18
   0  -3  14  288.87   18.28
   0   3  14  283.48   18.19
   0  -3 -15   16.07    6.59
   0  -3 -15   14.89    5.75
   0  -3  15   16.55    6.40
   0  -3  15    4.98    4.59
   0  -3  15   10.32    6.30
   0   3  15    3.46    5.63
   0  -3 -16   12.20    5.94
   0  -3 -16    9.60    6.42
   0  -3 -16    2.72    5.10
   0  -3  16   16.09    7.46
   0  -3  16   -1.40    5.00
   0  -3  16    5.65    4.69
   0   3  16    6.42    6.74
   0  -4   0 5453.45   40.51
   0  -4   0 5293.76   46.72
   0   4   0 5802.12   49.68
   0  -4  -1    0.82    1.66
   0  -4  -1    0.19    2.53
   0  -4  -1    2.24    1.56
   0  -4   1    4.47    2.74
   0  -4   1    1.68    2.29
   0  -4   1    0.96    1.56
   0   4  -1    2.31    2.50
   0   4  -1   -1.27    2.04
   0   4   1   -1.66    2.12
   0  -4  -2   91.22    4.79
   0  -4  -2  102.89    7.72
   0  -4  -2  115.11    6.35
   0  -4   2  106.69    7.72
   0  -4   2   93.03    6.69
   0  -4   2   86.63    5.39
   0   4  -2  105.70    7.39
   0   4  -2  120.04    7.53
   0   4   2  112.70    8.35
   0   4   2   99.52    5.05
   0  -4  -3   15.81    4.38
   0  -4  -3   20.42    3.85
   0  -4   3   21.05    5.29
   0  -4   3   12.29    3.13
   0  -4   3   14.55    2.89
   0  -4   3   20.09    3.42
   0   4  -3   18.19    4.33
   0   4  -3   12.51    3.54
   0   4   3   16.09    4.47
   0   4   3   13.28    2.69
   0  -4  -4   82.08    7.53
   0  -4  -4   70.80    6.04
   0  -4   4   74.70    7.63
   0  -4   4   64.18    5.32
   0  -4   4   66.13    5.22
   0  -4   4   76.84    5.63
   0   4  -4   74.82    7.17
   0   4   4   62.04    7.27
   0   4   4   73.32    5.34
   0  -4  -5  410.14   15.61
   0  -4  -5  381.30   13.28
   0  -4   5  464.39   16.79
   0  -4   5  384.90   11.93
   0  -4   5  437.18   12.87
   0   4  -5  469.01   16.45
   0   4   5  397.29   15.64
   0   4   5  421.66   12.53
   0  -4  -6  578.87   18.72
   0  -4  -6  574.93   17.18
   0  -4   6  684.36   21.05
   0  -4   6  622.32   16.17
   0  -4   6  596.91   16.09
   0   4  -6  689.65   20.69
   0   4   6  561.14   18.86
   0   4   6  616.95   16.24
   0  -4  -7   70.17    7.94
   0  -4  -7   73.40    7.31
   0  -4   7   79.70    9.19
   0  -4   7   69.02    6.83
   0  -4   7   61.13    6.64
   0   4  -7   64.66    5.34
   0   4   7   63.82    7.87
   0   4   7   61.01    6.28
   0  -4  -8  214.92   12.92
   0  -4  -8  201.43   12.05
   0  -4   8  229.74   14.29
   0  -4   8  234.62   11.67
   0  -4   8  242.92   11.98
   0   4  -8  227.48   10.03
   0   4   8  180.83   11.96
   0   4   8  208.14   11.09
   0  -4  -9    2.79    2.72
   0  -4  -9    3.01    3.06
   0  -4   9    4.55    3.70
   0  -4   9    1.11    2.57
   0  -4   9    7.46    3.46
   0   4  -9    0.53    2.26
   0   4   9    2.43    3.25
   0   4   9    2.81    2.41
   0  -4 -10 1370.09   31.80
   0  -4 -10 1327.63   32.36
   0  -4  10 1466.37   36.06
   0  -4  10 1505.60   31.63
   0  -4  10 1570.05   32.89
   0   4 -10 1613.52   29.08
   0   4  10 1223.37   30.55
   0   4  10 1394.51   30.77
   0  -4 -11  159.28   12.08
   0  -4 -11  135.49   11.96
   0  -4  11  156.92   13.57
   0  -4  11  158.15   11.28
   0  -4  11  166.50   12.32
   0   4 -11  167.31   10.18
   0   4  11  150.45   11.38
   0  -4 -12  412.21   19.17
   0  -4 -12  442.93   20.78
   0  -4  12  421.21   21.41
   0  -4  12  467.13   19.87
   0  -4  12  461.16   20.23
   0   4 -12  497.01   18.33
   0  -4 -13   36.45    7.99
   0  -4 -13   31.37    7.53
   0  -4  13   43.28   10.22
   0  -4  13   33.41    8.01
   0  -4  13   27.42    6.42
   0   4 -13   24.80    6.18
   0  -4 -14   19.77    5.97
   0  -4  14   12.53    7.29
   0  -4  14   12.53    6.81
   0  -4  14   10.90    5.32
   0   4 -14    9.33    4.88
   0   4  14   20.81    7.34
   0  -4 -15   95.02   14.17
   0  -4  15   99.23   14.58
   0  -4  15   76.69   12.27
   0  -4  15  104.57   12.39
   0   4 -15  112.73   11.96
   0   4  15   52.76   10.61
   0  -4 -16  399.63   23.62
   0  -4  16  380.14   24.25
   0  -4  16  380.14   22.11
   0  -4  16  365.97   22.30
   0   4 -16  401.14   20.91
   0  -5   0    1.44    2.09
   0  -5   0    7.12    3.18
   0  -5   0    4.31    2.02
   0   5   0    0.38    2.77
   0  -5  -1    7.36    2.57
   0  -5  -1    7.60    3.61
   0  -5  -1    6.06    2.21
   0  -5   1   10.58    3.46
   0  -5   1    5.32    2.86
   0  -5   1    4.93    2.17
   0   5  -1    3.99    3.27
   0   5   1    9.72    3.87
   0  -5  -2  721.55   13.95
   0  -5  -2  734.25   21.05
   0  -5  -2  717.70   16.21
   0  -5   2  771.32   19.73
   0  -5   2  734.90   18.84
   0  -5   2  805.34   15.90
   0   5  -2  858.39   20.74
   0   5   2  815.30   22.54
   0  -5  -3  715.22   11.79
   0  -5  -3  833.85   12.85
   0  -5  -3  818.60   22.71
   0  -5  -3  784.32   17.90
   0  -5   3  885.91   22.18
   0  -5   3  692.78   17.83
   0  -5   3  755.81   15.78
   0  -5   3  793.24   16.33
   0   5  -3  896.56   20.50
   0   5   3  849.63   23.62
   0   5   3  831.13   14.48
   0  -5  -4    9.31    4.09
   0  -5  -4   18.04    4.19
   0  -5   4   23.36    6.28
   0  -5   4   12.05    3.87
   0  -5   4   12.08    3.22
   0  -5   4   21.22    4.14
   0   5  -4   11.74    3.78
   0   5   4    9.19    4.47
   0   5   4   18.19    3.25
   0  -5  -5   86.80    8.90
   0  -5  -5   98.01    7.87
   0  -5   5   98.51    9.82
   0  -5   5   92.26    6.59
   0  -5   5   99.04    7.14
   0   5   5  103.13    9.69
   0   5   5  102.00    6.74
   0  -5  -6  202.22   13.04
   0  -5  -6  205.64   11.19
   0  -5   6  211.55   13.50
   0  -5   6  204.38   10.15
   0  -5   6  197.31   10.03
   0   5   6  189.37   12.68
   0   5   6  197.48    9.67
   0  -5  -7  413.10   17.95
   0  -5  -7  382.98   15.88
   0  -5   7  424.65   18.96
   0  -5   7  406.41   14.63
   0  -5   7  415.58   14.96
   0   5   7  367.85   17.51
   0   5   7  416.27   14.58
   0  -5  -8 1857.36   38.37
   0  -5  -8 1848.77   35.87
   0  -5   8 2165.47   42.96
   0  -5   8 2022.22   33.82
   0  -5   8 2036.22   34.28
   0   5   8 1615.66   36.52
   0   5   8 1951.90   32.81
   0  -5  -9    5.56    3.92
   0  -5  -9    1.71    2.57
   0  -5   9   -2.43    3.70
   0  -5   9   -0.65    2.62
   0  -5   9   -1.40    2.04
   0   5   9   -2.07    3.15
   0   5   9   -2.55    2.81
   0  -5 -10  431.31   19.92
   0  -5 -10  423.68   19.37
   0  -5  10  469.15   22.04
   0  -5  10  487.82   18.72
   0  -5  10  523.06   19.65
   0   5  10  382.38   19.17
   0  -5 -11   -5.20    2.65
   0  -5  11   -4.79    3.08
   0  -5  11   -0.60    2.45
   0  -5  11    0.91    3.13
   0   5 -11    1.56    2.60
   0  -5 -12    6.23    3.66
   0  -5  12   13.90    7.94
   0  -5  12    4.64    3.44
   0  -5  12    1.76    3.20
   0   5 -12   -2.48    2.79
   0  -5 -13  449.91   22.83
   0  -5  13  449.66   23.86
   0  -5  13  476.25   21.77
   0  -5  13  503.94   22.61
   0   5 -13  487.10   18.33
   0   5  13  453.25   25.74
   0  -5 -14  160.65   15.90
   0  -5  14  198.15   17.51
   0  -5  14  164.21   13.66
   0  -5  14  194.81   15.49
   0   5 -14  198.30   14.15
   0   5  14  163.27   16.02
   0  -5 -15   54.27    9.84
   0  -5  15   55.62   13.40
   0  -5  15   47.99    9.79
   0  -5  15   63.46   11.88
   0   5 -15   60.07    9.82
   0   5  15   26.03    8.88
   0  -6   0 3790.06   41.62
   0  -6   0 3493.71   47.51
   0  -6   0 3605.91   37.07
   0   6   0 4211.72   53.26
   0  -6  -1   19.58    4.31
   0  -6  -1   25.88    6.06
   0  -6  -1   27.26    4.52
   0  -6   1   25.74    5.15
   0  -6   1   26.99    5.80
   0  -6   1   15.44    3.44
   0   6  -1   18.76    5.12
   0   6   1   14.12    5.12
   0  -6  -2  238.52    9.21
   0  -6  -2  251.13   13.98
   0  -6  -2  219.35   10.22
   0  -6   2  268.64   13.18
   0  -6   2  252.23   13.01
   0  -6   2  210.06    9.12
   0  -6   2  233.71    9.94
   0   6  -2  287.93   13.93
   0   6   2  259.06   14.51
   0  -6  -3    6.90    2.50
   0  -6  -3   10.56    3.06
   0  -6  -3   11.79    4.50
   0  -6  -3    6.13    2.89
   0  -6   3    5.53    3.25
   0  -6   3    5.00    2.50
   0  -6   3   10.80    3.32
   0   6  -3   11.11    4.23
   0   6   3    7.89    4.59
   0  -6  -4  177.25   12.75
   0  -6  -4  213.89   11.09
   0  -6   4  242.66   13.81
   0  -6   4  197.82   11.23
   0  -6   4  220.41    9.96
   0  -6   4  254.64   10.68
   0   6  -4  240.04   12.41
   0   6   4  220.41   14.29
   0   6   4  232.43    8.61
   0  -6  -5  986.01   28.51
   0  -6  -5  887.35   22.64
   0  -6   5 1151.75   29.95
   0  -6   5  978.67   21.27
   0  -6   5 1013.24   21.77
   0   6   5 1002.22   29.42
   0   6   5 1062.87   19.34
   0  -6  -6  926.03   28.15
   0  -6  -6  864.33   23.48
   0  -6   6 1024.25   29.32
   0  -6   6  953.58   21.89
   0  -6   6  920.88   21.80
   0   6   6  898.58   28.22
   0  -6  -7   98.68   14.75
   0  -6  -7   81.65    8.06
   0  -6   7   92.67   10.78
   0  -6   7   74.43    7.39
   0  -6   7   80.57    7.72
   0  -6  -8   69.48   10.34
   0  -6   8   70.75   11.88
   0  -6   8   38.97    6.90
   0  -6   8   36.49    6.50
   0   6   8   43.52    8.80
   0  -6  -9   -0.41    2.65
   0  -6   9    2.79    4.72
   0  -6   9    0.51    2.79
   0  -6   9    0.43    2.57
   0   6   9    1.15    3.73
   0  -6 -10 1267.56   34.11
   0  -6  10 1634.28   42.27
   0  -6  10 1400.07   31.92
   0  -6  10 1613.16   35.00
   0   6  10 1186.52   35.48
   0  -6 -11  267.89   17.03
   0  -6  11  288.68   19.65
   0  -6  11  255.41   14.70
   0  -6  11  286.83   15.90
   0   6  11  252.88   15.54
   0  -6 -12  195.72   15.66
   0  -6  12  243.91   19.37
   0  -6  12  194.50   13.88
   0  -6  12  264.98   16.09
   0   6  12  195.89   15.49
   0  -6 -13   25.79    7.31
   0  -6  13   31.73    8.47
   0  -6  13   46.84    9.62
   0  -6  13   37.67    9.48
   0   6  13   31.90    9.69
   0  -7   0    5.17    3.10
   0  -7   0    4.33    3.32
   0  -7   0   -2.02    1.30
   0   7   0    0.02    3.18
   0  -7  -1   28.92    5.53
   0  -7  -1   19.03    5.44
   0  -7  -1   18.64    4.09
   0  -7   1   33.70    6.88
   0  -7   1   21.48    5.97
   0  -7   1   23.58    4.26
   0   7  -1   17.06    5.41
   0   7   1   26.08    6.98
   0  -7  -2  730.67   17.08
   0  -7  -2  748.86   17.25
   0  -7  -2  698.91   24.44
   0  -7  -2  701.03   19.15
   0  -7   2  813.54   23.50
   0  -7   2  756.12   23.67
   0  -7   2  746.31   18.38
   0  -7   2  744.02   18.52
   0   7  -2  899.83   26.08
   0   7   2  768.00   26.46
   0  -7  -3  249.78    9.00
   0  -7  -3  249.51    9.17
   0  -7  -3  275.66   21.96
   0  -7  -3  238.83   12.03
   0  -7   3  261.52   14.53
   0  -7   3  249.73   14.24
   0  -7   3  246.80   11.07
   0  -7   3  286.73   11.96
   0   7  -3  317.67   15.73
   0   7   3  260.41   16.17
   0  -7  -4   69.91    7.22
   0  -7   4   75.71    9.17
   0  -7   4   60.77    8.54
   0  -7   4   60.09    6.35
   0  -7   4   80.81    7.36
   0   7  -4   81.58    8.76
   0   7   4   75.20   11.52
   0  -7  -5   21.96    4.86
   0  -7   5   33.90    8.83
   0  -7   5   25.50    6.33
   0  -7   5   27.30    5.22
   0  -7   5   24.39    5.29
   0   7   5   13.76    5.80
   0  -7  -6  247.97   13.62
   0  -7   6  347.33   18.79
   0  -7   6  277.97   12.82
   0  -7   6  304.46   13.47
   0   7   6  254.21   17.20
   0  -7  -7  122.71   10.37
   0  -7   7  133.78   13.04
   0  -7   7  104.45    8.95
   0  -7   7  132.33    9.67
   0   7   7  104.29   12.15
   0   7   7  149.25    9.91
   0  -7  -8 1490.06   35.36
   0  -7   8 1776.21   43.69
   0  -7   8 1602.60   32.48
   0  -7   8 1666.56   33.41
   0   7   8 1432.83   40.20
   0   7   8 1848.50   30.91
   0  -7  -9   -0.24    2.84
   0  -7   9    3.87    5.20
   0  -7   9    7.51    3.75
   0  -7   9    7.29    3.51
   0   7   9    0.72    4.35
   0   7   9    0.65    4.69
   0  -7 -10  185.55   14.41
   0  -7  10  242.87   18.04
   0  -7  10  188.63   12.85
   0  -7  10  180.42   13.16
   0   7  10  207.49   14.07
   0  -7 -11    6.50    5.85
   0  -7  11   10.18    6.74
   0  -7  11    8.47    4.40
   0  -7  11    5.92    4.14
   0   7  11    1.18    6.66
   0  -7 -12   60.26   10.63
   0  -7  12   71.40   14.87
   0  -7  12   60.09   10.44
   0  -7  12   53.07    9.45
   0   7  12   64.47   11.52
   0  -8   0 2162.51   36.21
   0  -8   0 2455.86   38.44
   0  -8   0 2168.77   34.26
   0   8   0 2646.53   50.33
   0  -8  -1    1.30    2.69
   0  -8  -1   -0.31    2.67
   0  -8  -1    0.75    2.53
   0  -8   1    4.26    4.33
   0  -8   1    2.96    2.29
   0   8  -1    7.63    5.32
   0   8   1    5.24    4.88
   0  -8  -2  214.58   10.32
   0  -8  -2  218.07   10.32
   0  -8  -2  239.29   12.22
   0  -8   2  236.52   14.12
   0  -8   2  208.31   11.04
   0  -8   2  222.09   10.99
   0   8  -2  254.71   15.95
   0   8   2  220.57   16.21
   0  -8  -3   14.12    3.42
   0  -8  -3   13.93    3.44
   0  -8  -3   15.44    4.23
   0  -8   3   12.68    5.51
   0  -8   3    9.33    5.17
   0  -8   3   16.05    4.47
   0  -8   3   15.08    3.82
   0   8  -3    9.77    4.59
   0   8   3   13.40    5.73
   0  -8  -4   34.45    6.30
   0  -8   4   50.90    9.96
   0  -8   4   33.41    7.05
   0  -8   4   35.27    6.30
   0  -8   4   44.26    6.74
   0   8  -4   43.09    8.03
   0   8   4   32.69    8.52
   0  -8  -5  196.30   12.49
   0  -8   5  260.99   16.67
   0  -8   5  162.04   12.53
   0  -8   5  192.12   11.33
   0  -8   5  216.97   11.91
   0   8  -5  213.45   14.12
   0   8   5  188.77   15.97
   0  -8  -6  331.69   16.41
   0  -8   6  324.26   18.93
   0  -8   6  303.71   14.12
   0  -8   6  388.25   16.12
   0   8   6  338.79   20.59
   0  -8  -7   25.04    6.23
   0  -8   7   29.59    8.44
   0  -8   7   22.88    5.87
   0  -8   7   25.33    5.41
   0   8   7   31.59    9.62
   0  -8  -8   69.57   11.35
   0  -8   8   54.37    9.74
   0  -8   8   62.28    9.24
   0  -8   8   73.28    9.05
   0   8   8   58.19   11.84
   0  -8  -9    7.07    4.79
   0  -8   9   -0.65    6.62
   0  -8   9    1.76    3.27
   0  -8   9    7.70    4.16
   0   8   9    3.63    5.94
   0   8   9   -1.80    5.99
   0  -9   0    3.58    3.34
   0  -9   0    1.76    3.92
   0  -9   0   -1.40    2.72
   0   9   0    2.07    5.36
   0  -9  -1    1.54    2.69
   0  -9  -1   -2.19    3.10
   0  -9  -1   -0.89    2.60
   0  -9   1    6.28    3.80
   0  -9   1   -4.52    3.85
   0  -9   1   -0.10    2.62
   0   9  -1    1.35    4.33
   0   9   1    0.89    4.40
   0  -9  -2  229.91   11.31
   0  -9  -2  209.46   10.80
   0  -9  -2  218.82   13.01
   0  -9   2  250.91   14.84
   0  -9   2  231.09   12.53
   0  -9   2  215.59   12.03
   0   9  -2  246.00   17.68
   0   9   2  290.19   19.89
   0  -9  -3  232.05   13.52
   0  -9   3  249.42   16.02
   0  -9   3  201.62   11.76
   0  -9   3  219.66   12.03
   0   9  -3  241.70   16.96
   0   9   3  247.16   19.56
   0  -9  -4   40.39    7.43
   0  -9   4   37.46    8.80
   0  -9   4   23.31    5.99
   0  -9   4   42.00    6.69
   0   9  -4   40.49    8.83
   0   9   4   48.76   12.10
   0  -9  -5   29.52    6.50
   0  -9   5   23.31    8.25
   0  -9   5   31.01    6.81
   0  -9   5   45.39    7.34
   0   9  -5   38.97    8.76
   0   9   5   25.04    9.67
   0  -9  -6   74.72    9.33
   0  -9   6  100.87   15.78
   0  -9   6   75.78   10.06
   0  -9   6   88.36    8.97
   0   9   6   99.31   16.02
  -1   0  17   -5.87    4.50
  -1   0  17   -4.14    4.76
  -1   0  17   -0.63    5.29
   1   0 -17   -1.61    5.00
  -1   0  16    9.14    5.15
  -1   0  16    1.90    5.20
   1   0 -16   -0.43    4.57
  -1   0  15  650.32   22.95
  -1   0  15  638.17   25.93
  -1   0  15  646.86   26.92
   1   0 -15  689.63   26.82
  -1   0  14    2.96    4.38
  -1   0  14   -2.81    4.02
  -1   0  14   -1.40    4.47
   1   0 -14    6.42    3.82
  -1   0  13  747.80   22.52
  -1   0  13  712.60   24.87
  -1   0  13  784.46   26.70
   1   0 -13  773.23   26.13
  -1   0  12   -0.43    3.92
  -1   0  12    1.64    3.10
  -1   0  12    1.06    3.70
   1   0 -12   -1.32    2.81
  -1   0  11  448.05   16.21
  -1   0  11  384.81   16.67
  -1   0  11  458.16   19.00
   1   0 -11  445.91   18.09
  -1   0  10   -2.26    3.13
  -1   0  10   -1.40    2.02
  -1   0  10    3.80    3.06
   1   0 -10    0.89    2.09
   1   0 -10    4.50    3.15
  -1   0   9  474.64   15.04
  -1   0   9  478.89   16.53
   1   0  -9  485.51   14.58
   1   0  -9  504.68   17.22
  -1   0   8    2.53    2.93
  -1   0   8    5.53    2.48
  -1   0   8    3.97    3.32
   1   0  -8    2.33    1.85
   1   0  -8    2.41    2.57
  -1   0   7  601.58   14.70
  -1   0   7  630.93   16.55
  -1   0   7  633.41   17.08
   1   0  -7  618.69   14.41
   1   0  -7  642.62   16.94
  -1   0   6   -0.36    2.50
  -1   0   6    0.84    1.52
  -1   0   6    0.41    2.33
   1   0  -6    0.84    1.83
   1   0  -6   -0.70    1.83
  -1   0   5 3106.68   27.28
  -1   0   5 3250.90   31.18
  -1   0   5 3184.58   31.15
   1   0  -5 3269.23   27.69
   1   0  -5 3239.81   31.35
  -1   0   4    5.17    2.36
  -1   0   4    1.01    1.56
  -1   0   4    1.25    2.02
   1   0  -4    1.92    1.78
   1   0  -4    1.56    1.54
   1   0  -4    1.88    1.80
   1   0  -3 3819.77   26.58
  -1   0   2    0.60    1.40
  -1   0   2   -0.79    1.06
  -1   0   2    0.41    1.13
  -1   0   2    0.53    1.44
   1   0  -2    0.14    1.15
   1   0  -2    0.14    1.08
   1   0  -2    1.01    1.30
   1   0  -2    1.01    1.25
  -1   0  -2   -0.10    1.27
   1   0   2    2.14    1.32
   1   0   2   -0.24    0.99
  -1   0  -3  506.22    9.86
   1   0   3  586.47   10.58
  -1   0  -4    0.14    1.73
   1   0   4   -2.02    1.76
   1   0   4    1.03    1.68
  -1   0  -5 3172.82   30.70
   1   0   5 2973.44   27.02
   1   0   5 3356.15   31.68
  -1   0  -6   -0.99    1.73
   1   0   6    1.85    2.29
   1   0   6    0.67    1.97
  -1   0  -7 2036.17   29.30
   1   0   7 1940.57   25.88
   1   0   7 2205.74   30.62
  -1   0  -8   -0.07    1.85
   1   0   8   -0.79    2.17
   1   0   8   -0.55    1.40
  -1   0  -9   34.55    5.92
   1   0   9   51.82    6.83
   1   0   9   37.22    6.11
  -1   0 -10    0.94    2.79
   1   0  10    4.07    3.80
   1   0  10    0.84    2.62
  -1   0 -11 1670.49   34.04
   1   0  11 1671.90   30.48
   1   0  11 1582.66   33.34
  -1   0 -12   -1.15    2.36
   1   0  12   -2.91    3.49
   1   0  12   -0.84    2.98
  -1   0 -13 1122.50   30.96
   1   0  13 1171.00   28.05
   1   0  13 1285.17   28.82
   1   0  13 1147.93   31.56
  -1   0 -14    1.30    3.32
   1   0  14    0.82    3.49
   1   0  14   -3.63    3.58
   1   0  14    1.85    3.46
  -1   0 -15   -2.43    3.39
   1   0  15    2.41    5.51
   1   0  15    0.53    4.09
   1   0  15    5.73    4.45
   1   0  15    3.82    5.61
  -1   0 -16   -1.30    4.38
   1   0  16    1.30    4.69
   1   0  16   -3.75    4.74
   1   0  16   11.62    5.58
   1   0  16   -0.29    5.51
  -1   0 -17   -1.30    5.32
   1   0  17    6.18    6.21
   1   0  17    9.17    6.33
   1   0  17   10.73    7.34
  -1  -1  17   74.58   12.12
  -1  -1  17   74.09   13.04
  -1  -1  17   68.73   12.87
  -1   1  17   89.51   10.90
  -1   1  17   69.31   10.27
  -1   1  17   78.28   13.83
   1   1 -17   54.22    9.94
  -1  -1  16    4.52    5.08
  -1  -1  16   -2.36    3.42
  -1  -1  16    5.27    6.13
  -1   1  16   12.37    4.81
  -1   1  16   -0.84    4.07
  -1   1  16    6.52    6.04
  -1   1  16    8.92    6.33
   1  -1 -16    6.93    5.29
   1   1 -16    0.77    4.64
  -1  -1  15   10.63    6.59
  -1  -1  15   21.10    6.81
  -1  -1  15   25.43    6.83
  -1   1  15   24.71    6.42
  -1   1  15    8.92    5.27
  -1   1  15   11.88    6.57
   1  -1 -15   12.22    6.42
   1   1 -15   25.57    7.02
  -1  -1  14   11.72    6.37
  -1  -1  14    7.75    4.16
  -1  -1  14   13.30    5.00
  -1   1  14   13.52    4.93
  -1   1  14    7.24    4.04
  -1   1  14   11.79    6.25
   1  -1 -14   10.42    5.34
   1   1 -14   11.19    4.52
  -1  -1  13 1973.21   38.73
  -1  -1  13 1948.51   40.87
  -1  -1  13 2008.60   42.07
  -1   1  13 2048.61   33.49
  -1   1  13 1859.55   39.98
  -1   1  13 1888.27   40.63
   1  -1 -13 2053.59   42.72
   1   1 -13 1928.40   40.17
  -1  -1  12    4.38    3.99
  -1  -1  12    0.67    3.01
  -1  -1  12    5.77    4.93
  -1   1  12   -3.39    3.15
  -1   1  12    4.26    3.49
  -1   1  12    2.00    4.11
   1  -1 -12    0.79    2.93
   1   1 -12    3.66    3.54
  -1  -1  11 1551.36   31.87
  -1  -1  11 1492.44   32.48
  -1  -1  11 1539.52   33.53
  -1   1  11 1817.45   28.53
  -1   1  11 1434.92   31.75
  -1   1  11 1551.26   33.70
   1  -1 -11 1743.23   27.67
   1  -1 -11 1424.75   24.78
   1  -1 -11 1213.58   29.88
   1   1 -11 1476.20   30.19
   1   1 -11 1553.69   32.57
  -1  -1  10   20.62    5.75
  -1  -1  10   15.37    4.69
  -1  -1  10   16.33    4.62
  -1   1  10   13.71    3.90
  -1   1  10   18.33    4.52
  -1   1  10   14.58    4.45
   1  -1 -10   20.81    4.28
   1  -1 -10   26.63    5.68
   1   1 -10   23.53    5.27
   1   1 -10   16.24    4.55
  -1  -1   9   14.12    4.69
  -1  -1   9   16.14    4.21
  -1  -1   9   14.27    4.59
  -1   1   9   14.79    3.80
  -1   1   9   19.44    4.57
   1  -1  -9   16.05    4.55
   1   1  -9   23.26    5.24
   1   1  -9   17.39    4.31
  -1  -1   8    2.69    3.56
  -1  -1   8    4.21    2.48
  -1  -1   8   -0.84    2.62
  -1   1   8    3.01    2.65
  -1   1   8    2.89    2.72
   1  -1  -8    3.56    2.00
   1  -1  -8    1.80    2.33
   1  -1  -8    2.84    2.81
   1   1  -8    2.29    2.48
   1   1  -8    1.42    2.24
  -1  -1   7 3306.50   37.17
  -1  -1   7 3616.75   39.24
  -1  -1   7 3489.90   39.00
  -1   1   7 3328.77   28.89
  -1   1   7 3441.67   38.18
   1  -1  -7 3426.13   29.16
   1  -1  -7 3300.60   32.16
   1  -1  -7 3246.36   37.94
   1   1  -7 3247.27   36.18
   1   1  -7 3437.20   37.86
  -1  -1   6   95.29    7.31
  -1  -1   6  106.52    7.02
  -1  -1   6  125.33    7.82
  -1   1   6   97.31    5.48
  -1   1   6  106.09    6.98
   1  -1  -6  102.99    5.20
   1  -1  -6  106.88    6.33
   1  -1  -6  113.81    7.53
   1   1  -6  113.67    7.29
   1   1  -6  110.42    7.14
  -1  -1   5 2656.92   29.11
  -1  -1   5 2652.28   28.48
  -1  -1   5 2538.30   28.10
  -1   1   5 2443.16   19.94
  -1   1   5 2675.25   28.41
   1  -1  -5 2594.02   20.42
   1  -1  -5 2780.45   26.65
   1  -1  -5 2606.07   28.68
   1   1  -5 2537.60   28.00
   1   1  -5 2610.16   28.12
  -1  -1   4   22.06    3.87
  -1  -1   4   20.16    3.34
  -1  -1   4   22.42    3.58
  -1   1   4   18.96    2.41
  -1   1   4   22.93    3.51
   1  -1  -4   23.74    2.57
   1  -1  -4   26.92    3.61
   1  -1  -4   21.77    3.25
   1   1  -4   25.38    3.85
   1   1  -4   18.07    3.03
  -1  -1   3 4591.19   30.02
  -1   1   3 3487.64   16.98
   1  -1  -3 3667.80   17.37
   1   1  -3 3911.42   27.42
  -1  -1   2  130.10    5.85
  -1  -1   2  136.47    4.43
  -1  -1   2  135.61    5.12
  -1  -1   2  128.75    5.17
  -1   1   2  140.01    3.22
  -1   1   2  151.72    4.69
   1  -1  -2  115.01    2.96
   1  -1  -2  137.89    5.39
   1  -1  -2  136.76    4.69
   1   1  -2  133.80    5.58
   1   1  -2  137.12    4.35
   1   1  -2  132.94    5.34
   1   1  -2  134.28    4.98
  -1  -1   1 1637.53   15.08
  -1  -1   1 1544.69   13.16
  -1  -1   1 1296.77   12.29
  -1  -1   1 1566.06   13.62
  -1   1   1 1699.91   10.66
  -1   1   1 1380.00    9.09
   1  -1  -1 1665.46   10.51
   1  -1  -1 1130.54   12.63
   1  -1  -1 1625.28   10.56
   1   1  -1 1639.24   14.99
   1   1  -1 1561.32   13.33
   1   1  -1 1491.19   12.94
  -1  -1   0  382.45    6.37
  -1  -1   0    0.48    1.15
  -1  -1   0  427.05    6.98
  -1   1   0  497.08    7.24
   1  -1   0   61.85    3.08
   1  -1   0    0.07    1.01
   1   1   0  330.56    5.80
   1   1   0  432.97    7.70
  -1  -1  -1  629.87    6.83
  -1  -1  -1  665.86    9.91
   1   1   1  568.41    6.45
   1   1   1  664.73   10.06
   1   1   1  678.15    9.29
  -1  -1  -2  317.38    4.96
  -1  -1  -2  310.21    7.53
  -1  -1  -2  341.29    7.99
  -1   1  -2  291.73    5.36
   1  -1   2  300.13    5.82
   1   1   2  274.49    4.57
   1   1   2  312.98    7.75
  -1  -1  -3 3125.71   24.01
  -1  -1  -3 3107.31   25.96
  -1   1  -3 1917.14   17.01
   1  -1   3 3406.89   23.55
   1   1   3 3451.49   17.80
   1   1   3 3087.13   24.08
   1   1   3 3221.07   26.10
  -1  -1  -4    2.31    1.88
  -1  -1  -4    2.74    1.73
   1  -1   4    2.91    2.21
   1  -1   4    5.10    2.14
   1   1   4    3.70    1.73
   1   1   4    3.22    2.24
   1   1   4    2.74    1.88
  -1  -1  -5 4369.80   31.90
  -1  -1  -5 4892.62   40.05
   1  -1   5 5116.54   40.49
   1  -1   5 5693.48   40.25
   1   1   5 4423.95   27.50
   1   1   5 5394.51   30.12
   1   1   5 4774.64   33.63
   1   1   5 4947.39   39.77
  -1  -1  -6   34.98    4.64
  -1  -1  -6   28.00    4.93
  -1   1  -6   28.29    4.31
   1  -1   6   30.82    5.32
   1  -1   6   25.43    4.19
   1   1   6   31.08    4.04
   1   1   6   30.17    3.68
   1   1   6   26.22    3.73
   1   1   6   33.87    5.22
  -1  -1  -7   94.25    7.48
  -1   1  -7   90.52    6.76
   1  -1   7   77.44    7.17
   1  -1   7   84.58    6.62
   1   1   7   79.24    5.51
   1   1   7   94.04    5.65
   1   1   7   79.31    5.70
   1   1   7   81.29    6.81
  -1  -1  -8    4.76    2.55
  -1  -1  -8    0.53    2.62
  -1   1  -8    2.12    2.31
   1  -1   8    3.99    2.98
   1  -1   8    4.91    2.36
   1   1   8    2.12    2.24
   1   1   8    3.56    2.02
   1   1   8    2.29    2.33
   1   1   8    5.87    2.72
  -1  -1  -9   28.27    5.39
  -1   1  -9   34.59    5.92
   1  -1   9   31.42    6.18
   1  -1   9   28.39    5.48
   1   1   9   32.93    5.20
   1   1   9   40.97    5.46
   1   1   9   28.99    5.61
  -1  -1 -10  167.17   11.47
  -1   1 -10  164.96   10.83
   1  -1  10  151.99   10.95
   1  -1  10  158.75   10.49
   1   1  10  137.24    8.73
   1   1  10  185.19    9.09
   1   1  10  157.45   10.63
  -1  -1 -11 1169.56   29.32
  -1   1 -11 1174.97   28.03
   1  -1  11 1118.99   27.45
   1  -1  11 1112.98   27.86
   1   1  11 1142.54   23.09
   1   1  11 1053.87   21.67
   1   1  11 1121.47   28.34
  -1  -1 -12   85.28    9.45
  -1   1 -12   85.21    9.62
   1  -1  12   97.24    9.96
   1  -1  12   87.04    9.19
   1   1  12   94.40    8.78
   1   1  12   90.72    7.82
   1   1  12   89.83    9.86
  -1  -1 -13   95.34   12.34
  -1   1 -13   84.78    9.65
   1  -1  13   83.76   10.30
   1  -1  13   74.91    8.80
   1  -1  13   79.39   10.80
   1   1  13  104.36    9.53
   1   1  13  100.08    8.85
   1   1  13   89.15   10.01
  -1  -1 -14    3.34    3.97
  -1   1 -14   -5.36    2.98
   1  -1  14   -8.30    3.73
   1  -1  14    2.29    3.56
   1  -1  14   -0.38    4.45
   1   1  14   -1.83    3.54
   1   1  14   -2.57    3.10
   1   1  14    2.89    3.01
  -1  -1 -15 1219.76   35.87
  -1   1 -15 1292.80   35.39
   1  -1  15 1215.00   33.25
   1  -1  15 1241.10   35.96
   1  -1  15 1152.45   35.46
   1   1  15 1261.96   28.94
   1   1  15 1372.14   29.69
   1   1  15 1202.49   35.60
   1   1  15 1202.39   36.40
  -1  -1 -16   26.29    8.37
  -1   1 -16   15.08    6.04
   1  -1  16   34.47    8.71
   1  -1  16   18.86    6.64
   1  -1  16   29.88    7.79
   1   1  16   39.02    8.25
   1   1  16   30.07    7.14
   1   1  16   27.83    8.35
   1   1  16   47.32   10.15
  -1  -1 -17   73.81   12.63
  -1   1 -17   70.75   11.81
   1  -1  17   81.96   12.65
   1  -1  17   54.03   11.19
   1  -1  17   79.82   13.06
   1   1  17   89.25   12.00
   1   1  17   87.45   11.35
   1   1  17   51.58   10.71
  -1  -2  17   19.44    8.54
  -1  -2  17   20.33    8.18
  -1  -2  17   23.62    8.01
  -1   2  17   16.82    6.23
  -1   2  17   12.65    5.77
  -1   2  17   16.55    8.66
   1  -2 -17   25.64    8.20
   1   2 -17   16.53    7.48
  -1  -2  16    7.29    6.11
  -1  -2  16   -6.47    4.76
  -1  -2  16    3.54    5.12
  -1   2  16   -0.60    3.92
  -1   2  16    1.68    3.68
  -1   2  16    4.72    7.24
   1  -2 -16    2.04    4.11
   1   2 -16   -2.17    4.47
  -1  -2  15  576.64   25.02
  -1  -2  15  583.76   25.07
  -1  -2  15  563.55   25.21
  -1   2  15  498.07   16.17
  -1   2  15  607.81   17.39
  -1   2  15  523.73   24.56
   1  -2 -15  554.58   25.38
   1   2 -15  605.84   24.66
  -1  -2  14    3.58    5.65
  -1  -2  14   -1.78    3.20
  -1  -2  14    1.52    4.07
  -1   2  14    3.22    3.44
  -1   2  14    1.44    2.98
  -1   2  14    2.81    4.09
  -1   2  14    7.19    4.98
   1  -2 -14    3.13    3.66
   1  -2 -14    7.43    4.02
   1   2 -14    0.63    3.13
  -1  -2  13 1903.30   40.80
  -1  -2  13 1816.00   39.79
  -1  -2  13 1967.63   42.27
  -1   2  13 1582.92   25.72
  -1   2  13 1963.64   28.29
  -1   2  13 1940.42   40.85
  -1   2  13 1804.72   40.08
   1  -2 -13 1829.45   33.51
   1  -2 -13 1756.22   40.13
   1   2 -13 1954.98   39.81
  -1  -2  12   77.65   10.54
  -1  -2  12   70.46    8.37
  -1  -2  12   80.52    9.72
  -1   2  12   74.86    6.95
  -1   2  12   90.04    9.45
  -1   2  12   62.55    9.94
   1  -2 -12   67.38    8.01
   1  -2 -12   72.22   10.20
   1   2 -12   71.23    8.47
  -1  -2  11   -1.13    3.75
  -1  -2  11    5.39    3.49
  -1  -2  11   11.09    4.26
  -1   2  11   10.20    3.25
  -1   2  11    8.03    3.49
  -1   2  11   10.08    4.86
   1  -2 -11   10.25    4.28
   1  -2 -11    9.38    4.31
   1   2 -11   10.71    4.76
   1   2 -11   11.38    3.97
  -1  -2  10   14.29    5.44
  -1  -2  10    6.76    3.56
  -1  -2  10   12.77    4.43
  -1   2  10    9.09    3.06
  -1   2  10    9.43    3.42
   1  -2 -10    9.31    3.92
   1  -2 -10    7.79    3.78
   1   2 -10    7.67    3.87
   1   2 -10   14.60    3.92
  -1  -2   9  619.89   20.02
  -1  -2   9  575.55   18.33
  -1  -2   9  572.71   18.84
  -1   2   9  507.98   11.47
  -1   2   9  565.50   18.04
   1  -2  -9  537.47   16.38
   1  -2  -9  554.86   18.84
   1   2  -9  550.29   18.45
   1   2  -9  588.21   17.97
  -1  -2   8  314.23   14.05
  -1  -2   8  346.10   13.50
  -1  -2   8  311.10   13.38
  -1   2   8  301.48    8.11
  -1   2   8  318.87   12.89
   1  -2  -8  324.50   12.44
   1  -2  -8  283.51   12.99
   1   2  -8  336.62   13.83
   1   2  -8  333.78   12.87
  -1  -2   7  116.99    9.60
  -1  -2   7  116.31    7.77
  -1  -2   7  104.45    8.01
  -1   2   7   98.29    4.52
  -1   2   7  126.10    7.94
   1  -2  -7  118.07    7.94
   1  -2  -7  119.30    8.23
   1   2  -7  128.37    8.61
   1   2  -7  125.60    7.67
  -1  -2   6   62.02    7.39
  -1  -2   6   71.42    6.06
  -1  -2   6   66.47    6.33
  -1   2   6   62.14    5.75
   1  -2  -6   66.20    6.16
   1  -2  -6   59.16    5.87
   1   2  -6   59.42    6.04
   1   2  -6   60.48    6.45
  -1  -2   5 3003.07   34.59
  -1  -2   5 3126.41   31.78
  -1  -2   5 3141.30   32.16
  -1   2   5 2996.29   32.84
  -1   2   5 3011.16   30.46
   1  -2  -5 3078.95   32.79
   1  -2  -5 2949.60   31.54
   1   2  -5 2998.19   33.94
  -1  -2   4  115.54    7.67
  -1  -2   4  125.07    6.42
  -1  -2   4  130.07    6.86
  -1   2   4  130.65    7.43
  -1   2   4  126.99    6.23
   1  -2  -4  132.24    7.19
   1  -2  -4  131.37    6.74
   1   2  -4  114.97    7.10
  -1  -2   3 3445.76   32.09
  -1  -2   3 3374.24   27.57
  -1  -2   3 3537.39   28.34
  -1   2   3 3321.00   31.39
  -1   2   3 3597.70   25.98
   1  -2  -3 3549.32   32.04
   1   2  -3 3344.68   31.18
   1   2  -3 1771.81   19.15
   1   2  -3 3387.16   26.29
  -1  -2   2 1312.64   18.48
  -1  -2   2 1136.91   14.53
  -1  -2   2 1138.11   14.75
  -1  -2   2 1205.47   15.25
  -1   2   2 1268.50   18.62
  -1   2   2 1266.17   12.75
   1  -2  -2 1283.18   18.48
   1  -2  -2 1320.54   14.34
   1   2  -2 1207.95   17.44
   1   2  -2 1262.29   15.44
   1   2  -2 1268.79   14.75
  -1  -2   1  877.68   13.81
  -1  -2   1  845.88   13.21
  -1  -2   1  755.66   11.45
   1  -2  -1  925.50   10.63
   1  -2  -1  906.14   14.70
   1  -2  -1  915.59    9.55
   1   2  -1  869.50   13.57
   1   2  -1  909.53   13.88
   1   2  -1  787.54   10.97
  -1  -2   0  496.84    9.36
  -1  -2   0  492.51   10.73
  -1  -2   0  423.03    8.64
  -1   2   0  513.03   10.73
   1  -2   0  537.54    9.62
   1  -2   0  520.70   10.63
   1   2   0  468.93    9.00
   1   2   0  479.54   10.78
   1   2   0  460.90    8.49
  -1  -2  -1  198.73    5.36
  -1  -2  -1  193.17    7.48
  -1   2  -1  230.61    7.00
   1  -2   1  225.89    7.46
   1  -2   1  199.81    6.50
   1   2   1  186.97    5.32
   1   2   1  219.52    8.03
   1   2   1  235.44    6.78
  -1  -2  -2  242.35    4.76
  -1  -2  -2  289.02    9.26
  -1  -2  -2  294.12    8.40
   1  -2   2  331.86    9.74
   1  -2   2  269.34    5.58
   1   2   2  266.86    5.10
   1   2   2  285.84    9.45
   1   2   2  288.56    7.99
  -1  -2  -3 1091.85   17.83
  -1  -2  -3  973.11   16.12
  -1   2  -3  967.70   11.04
   1  -2   3 1030.87   17.87
   1  -2   3 1064.84   13.26
   1   2   3 1021.66   17.56
   1   2   3 1157.89   16.96
  -1  -2  -4    2.41    2.43
  -1  -2  -4    0.84    2.02
  -1   2  -4    0.99    1.49
   1  -2   4    5.56    2.69
   1  -2   4    0.12    1.42
   1   2   4    5.63    2.41
   1   2   4    2.19    2.14
  -1  -2  -5 1043.76   19.00
  -1  -2  -5 1073.79   20.06
  -1   2  -5  907.36   15.08
   1  -2   5 1009.12   20.45
   1  -2   5 1031.88   17.22
   1   2   5  982.90   18.72
   1   2   5 1058.37   19.32
  -1  -2  -6    9.53    3.27
  -1  -2  -6    6.64    2.69
  -1   2  -6    7.12    2.29
   1  -2   6    8.71    3.39
   1  -2   6    4.19    2.36
   1   2   6    3.51    2.43
   1   2   6    9.29    2.93
  -1  -2  -7 1033.28   20.42
  -1  -2  -7  992.69   22.25
  -1   2  -7  785.13   17.08
   1  -2   7 1067.32   23.62
   1  -2   7 1042.68   20.81
   1   2   7  887.25   12.44
   1   2   7 1183.68   14.17
   1   2   7 1013.79   20.42
   1   2   7 1043.55   22.06
  -1  -2  -8  367.08   12.92
  -1  -2  -8  393.69   15.16
  -1   2  -8   22.61    5.12
   1  -2   8  401.94   15.71
   1  -2   8  410.48   14.27
   1   2   8  351.42    9.02
   1   2   8  409.92    9.55
   1   2   8  382.64   13.33
   1   2   8  381.20   14.46
  -1  -2  -9    3.95    2.77
  -1  -2  -9    4.38    3.08
   1  -2   9    4.84    3.51
   1  -2   9    3.87    2.43
   1   2   9    3.99    2.57
   1   2   9   11.74    2.98
   1   2   9    7.41    3.63
   1   2   9    1.47    2.45
  -1  -2 -10   98.25    8.37
  -1  -2 -10  114.27   10.25
   1  -2  10  120.19   11.50
   1  -2  10  103.59    8.97
   1   2  10  106.11    6.95
   1   2  10  120.79    6.76
   1   2  10  110.64    8.49
   1   2  10  121.75    9.91
  -1  -2 -11  720.47   19.63
  -1  -2 -11  787.85   25.02
  -1   2 -11  791.03   22.57
   1  -2  11  782.49   24.90
   1  -2  11  712.70   22.52
   1  -2  11  855.14   25.19
   1   2  11  743.39   16.26
   1   2  11  812.94   16.77
   1   2  11  750.64   23.65
  -1  -2 -12  131.25    9.77
  -1  -2 -12   91.94   10.18
  -1   2 -12   90.96    9.26
   1  -2  12  108.23   11.09
   1  -2  12   71.90    8.56
   1  -2  12  105.39   10.90
   1   2  12   91.80    7.55
   1   2  12   90.84    6.88
   1   2  12   82.13    9.48
  -1  -2 -13 1813.72   32.00
  -1  -2 -13 1905.13   42.32
  -1   2 -13 2008.96   39.14
   1  -2  13 1933.69   41.21
   1  -2  13 1788.19   39.00
   1  -2  13 1896.52   40.94
   1   2  13 1941.41   28.75
   1   2  13 2166.89   30.02
   1   2  13 1931.16   41.45
  -1  -2 -14    2.12    3.37
  -1   2 -14   -0.96    3.34
   1  -2  14   10.15    5.85
   1  -2  14    0.43    2.43
   1  -2  14    4.09    3.42
   1   2  14    4.62    3.80
   1   2  14    7.34    3.34
   1   2  14   -3.99    2.93
  -1  -2 -15   51.63    9.48
  -1   2 -15   59.35    9.94
   1  -2  15   48.04    9.94
   1  -2  15   64.93   12.08
   1  -2  15   71.11   11.35
   1   2  15   65.05    7.48
   1   2  15   75.32    7.72
   1   2  15   73.88   12.15
  -1  -2 -16   -4.40    3.58
  -1   2 -16    2.50    4.52
   1  -2  16   -4.81    4.19
   1  -2  16   -2.96    4.67
   1  -2  16   -6.40    4.72
   1   2  16   -0.99    4.43
   1   2  16   -2.38    3.87
   1   2  16   -0.51    6.09
  -1  -2 -17   35.46    8.95
  -1   2 -17   20.54    7.34
   1  -2  17   39.55    9.98
   1  -2  17   19.80    7.91
   1  -2  17   22.28    8.11
   1   2  17   25.43    6.95
   1   2  17   29.54    6.69
   1   2  17   14.02    8.03
  -1  -3  16   39.77   10.18
  -1  -3  16   42.96    9.19
  -1  -3  16   44.96    9.62
  -1   3  16   30.41    8.71
   1  -3 -16   54.99    9.41
   1  -3 -16   56.22   10.73
   1   3 -16   43.30    9.29
  -1  -3  15  121.85   13.71
  -1  -3  15  102.38   11.84
  -1  -3  15  103.03   12.44
  -1   3  15  100.46   13.50
   1  -3 -15  118.67   11.19
   1  -3 -15   99.74   12.53
   1  -3 -15  104.02   12.46
   1   3 -15  121.51   11.86
  -1  -3  14    9.62    6.18
  -1  -3  14   15.18    4.86
  -1  -3  14   12.53    5.77
  -1   3  14    8.52    5.94
   1  -3 -14   11.62    5.36
   1  -3 -14    7.55    4.55
   1   3 -14    9.05    5.10
  -1  -3  13  643.42   25.76
  -1  -3  13  600.38   23.26
  -1  -3  13  567.20   23.33
  -1   3  13  595.74   24.32
  -1   3  13  531.67   22.59
   1  -3 -13  576.20   20.93
   1  -3 -13  598.84   24.66
   1   3 -13  604.23   23.29
  -1  -3  12    6.45    5.68
  -1  -3  12    7.14    4.38
  -1  -3  12    0.72    3.73
  -1   3  12    4.02    3.61
  -1   3  12    8.01    4.50
   1  -3 -12    4.35    3.75
   1  -3 -12    5.27    4.31
  -1  -3  11 1081.77   30.34
  -1  -3  11 1001.38   27.16
  -1  -3  11 1078.09   28.89
  -1   3  11 1028.92   27.11
  -1   3  11  987.28   27.28
   1  -3 -11 1020.12   26.08
   1  -3 -11 1039.12   29.16
   1   3 -11 1073.16   29.52
  -1  -3  10    9.74    4.81
  -1  -3  10    3.56    3.13
  -1  -3  10    6.16    3.92
  -1   3  10    4.67    3.39
   1  -3 -10    1.25    3.39
   1  -3 -10    4.11    3.27
   1   3 -10    8.08    4.43
  -1  -3   9  140.39   11.50
  -1  -3   9  131.28    9.60
  -1  -3   9  121.99    9.53
  -1   3   9  130.63    9.21
   1  -3  -9  125.33    9.50
   1  -3  -9  126.37   10.37
   1   3  -9  129.91   10.25
   1   3  -9   94.81    7.58
  -1  -3   8   15.61    4.76
  -1  -3   8   23.12    5.10
  -1  -3   8   34.09    6.50
  -1   3   8   19.58    4.09
   1  -3  -8   24.03    5.12
   1  -3  -8   26.25    5.70
   1   3  -8   20.09    4.96
   1   3  -8   12.87    3.08
  -1  -3   7 1145.38   26.29
  -1  -3   7 1127.70   22.97
  -1  -3   7 1137.90   23.41
  -1   3   7 1067.24   24.10
  -1   3   7 1144.39   22.59
   1  -3  -7 1098.66   23.96
   1  -3  -7 1072.34   23.38
   1   3  -7 1166.48   25.84
   1   3  -7 1170.98   21.84
  -1  -3   6   67.65    8.06
  -1  -3   6   67.38    6.09
  -1  -3   6   73.44    6.54
  -1   3   6   66.49    7.29
  -1   3   6   65.89    5.85
   1  -3  -6   70.58    6.76
   1  -3  -6   74.96    6.54
   1   3  -6   72.96    7.07
   1   3  -6   65.29    5.51
  -1  -3   5 3710.86   42.27
  -1  -3   5 3595.80   35.58
  -1  -3   5 3773.34   36.76
  -1   3   5 3571.26   40.80
  -1   3   5 3827.66   34.74
   1  -3  -5 3472.27   39.60
   1  -3  -5 3788.25   37.46
   1   3  -5 3611.37   40.85
   1   3  -5 3277.05   31.56
  -1  -3   4   90.81    7.70
  -1  -3   4   70.46    5.00
  -1  -3   4   83.31    5.85
  -1  -3   4   78.74    5.80
  -1   3   4   72.55    6.74
  -1   3   4   80.25    5.17
   1  -3  -4   80.73    6.71
   1  -3  -4   97.81    6.11
   1   3  -4   77.75    6.86
  -1  -3   3  399.55   12.85
  -1  -3   3  338.02    9.74
  -1  -3   3  348.00    9.94
  -1  -3   3  358.61   10.25
  -1   3   3  365.83   12.68
  -1   3   3  378.39    8.83
   1  -3  -3  404.94   13.04
   1  -3  -3  383.53   10.03
   1   3  -3  389.45   12.49
   1   3  -3  367.37   10.27
   1   3  -3  345.79    9.00
  -1  -3   2   17.95    4.33
  -1  -3   2    8.18    2.79
  -1  -3   2   12.00    2.38
  -1  -3   2    8.80    2.53
  -1   3   2   10.51    3.54
  -1   3   2   10.22    1.90
   1  -3  -2   10.85    1.97
   1  -3  -2   16.70    2.43
   1  -3  -2   13.57    3.66
   1  -3  -2   13.54    2.36
   1   3  -2   11.31    3.20
   1   3  -2   14.24    3.25
   1   3  -2   13.81    2.55
  -1  -3   1  638.36   13.76
  -1  -3   1  680.22   14.51
  -1  -3   1  677.67   12.56
  -1   3   1  656.82   15.35
   1  -3  -1  647.27   11.19
   1  -3  -1  697.21   15.54
   1  -3  -1  623.52    9.79
   1   3  -1  616.35   13.28
   1   3  -1  677.55   14.70
   1   3  -1  593.57   10.49
  -1  -3   0    6.74    2.31
  -1  -3   0    4.14    2.65
  -1  -3   0    2.41    1.83
  -1   3   0    5.24    2.72
   1  -3   0    6.71    2.21
   1  -3   0    2.29    2.14
   1  -3   0    3.27    1.35
   1   3   0    7.70    2.41
   1   3   0    3.80    2.60
   1   3   0    1.42    1.61
  -1  -3  -1  613.20   10.95
  -1  -3  -1  701.80   15.81
  -1  -3  -1  617.19   12.46
  -1   3  -1  663.86   13.98
   1  -3   1  663.82   13.88
   1  -3   1  723.74   14.34
   1  -3   1  617.94    8.42
   1   3   1  644.43   11.14
   1   3   1  714.00   16.24
   1   3   1  639.25   11.62
  -1  -3  -2    1.23    1.30
  -1  -3  -2    3.06    2.43
  -1  -3  -2    0.31    1.61
  -1   3  -2    0.55    1.85
   1  -3   2    3.22    2.38
   1  -3   2    1.90    1.88
   1  -3   2    1.44    1.11
   1  -3   2    0.43    1.47
   1   3   2    2.02    1.49
   1   3   2    2.12    2.57
   1   3   2    4.07    1.92
  -1  -3  -3 3094.10   34.86
  -1  -3  -3 3297.89   32.24
   1  -3   3 3281.12   35.36
   1  -3   3 3006.30   25.74
   1  -3   3 2930.54   23.17
   1  -3   3 3168.89   24.08
   1   3   3 3046.28   35.12
   1   3   3 3181.16   29.64
  -1  -3  -4   47.99    5.75
  -1  -3  -4   47.10    5.36
   1  -3   4   52.66    6.35
   1  -3   4   46.09    4.09
   1  -3   4   54.92    4.55
   1   3   4   56.63    7.02
  -1  -3  -5 7108.87   56.22
  -1  -3  -5 7321.97   55.14
  -1   3  -5 6910.21   38.56
   1  -3   5 7718.27   60.96
   1   3   5 7071.03   56.99
   1   3   5 7319.37   52.23
  -1  -3  -6  174.27    9.67
  -1  -3  -6  164.43    9.41
  -1   3  -6  175.49    7.41
   1  -3   6  181.36   10.83
   1  -3   6  140.83    7.48
   1  -3   6  183.91    8.85
   1   3   6  190.31   10.51
   1   3   6  182.73    9.36
  -1  -3  -7    4.19    3.25
  -1  -3  -7    0.87    1.88
  -1   3  -7    1.64    1.80
   1  -3   7    7.34    4.04
   1  -3   7    5.61    2.21
   1  -3   7    4.47    2.72
   1   3   7    4.52    2.77
   1   3   7    2.79    2.41
  -1  -3  -8   29.61    5.70
  -1  -3  -8   49.87    7.89
  -1   3  -8   48.26    5.48
   1  -3   8   32.79    6.47
   1  -3   8   25.93    4.86
   1  -3   8   43.76    6.76
   1   3   8   38.32    6.28
   1   3   8   34.74    5.87
  -1  -3  -9   58.60    7.82
  -1  -3  -9   59.23    8.54
  -1   3  -9   53.12    5.89
   1  -3   9   68.51   10.22
   1  -3   9   59.49    6.74
   1  -3   9   58.72    6.71
   1   3   9   57.98    8.52
   1   3   9   48.45    7.31
  -1  -3 -10  238.93   13.04
  -1  -3 -10  231.21   13.81
  -1   3 -10  237.63   11.74
   1  -3  10  243.36   15.28
   1  -3  10  245.09   12.89
   1  -3  10  252.16   13.47
   1   3  10  210.49   11.96
   1   3  10  231.42   12.89
  -1  -3 -11 1422.73   30.19
  -1  -3 -11 1474.09   34.93
  -1   3 -11 1617.25   31.01
   1  -3  11 1546.57   36.28
   1  -3  11 1494.32   32.55
   1  -3  11 1550.42   33.68
   1   3  11 1303.60   29.23
   1   3  11 1495.98   33.66
  -1  -3 -12   10.01    4.45
  -1  -3 -12   11.98    5.12
  -1   3 -12    3.22    2.77
   1  -3  12   11.16    5.53
   1  -3  12    5.03    3.30
   1  -3  12    9.14    4.16
   1   3  12    2.96    4.07
  -1  -3 -13    1.92    4.04
  -1  -3 -13   -1.32    3.30
  -1   3 -13    3.30    3.39
   1  -3  13    0.89    4.86
   1  -3  13    7.41    3.80
   1  -3  13    0.07    3.99
   1   3  13    6.76    4.64
  -1  -3 -14   -1.27    3.87
  -1  -3 -14    0.17    3.49
  -1   3 -14   -1.03    3.22
   1  -3  14    0.07    5.05
   1  -3  14    5.48    4.23
   1  -3  14   12.63    5.70
  -1  -3 -15 1157.02   29.83
  -1  -3 -15 1329.24   39.14
  -1   3 -15 1320.01   34.28
   1  -3  15 1229.46   37.43
   1  -3  15 1306.05   37.00
   1  -3  15 1300.50   37.53
  -1  -3 -16  140.83   14.63
  -1  -3 -16  119.90   14.19
  -1   3 -16   89.18   11.91
   1  -3  16  132.55   15.68
   1  -3  16  121.73   13.38
   1  -3  16  159.62   16.00
  -1  -4  16   73.78   14.05
  -1  -4  16   84.29   13.64
  -1  -4  16   44.05   10.32
  -1   4  16   68.78   13.69
   1  -4 -16   89.11   12.85
   1  -4 -16   67.82   11.60
   1   4 -16  106.69   12.87
  -1  -4  15  340.59   22.66
  -1  -4  15  337.08   19.61
  -1  -4  15  337.03   20.64
   1  -4 -15  297.00   20.16
   1   4 -15  348.87   19.08
  -1  -4  14   13.28    6.09
  -1  -4  14    3.08    4.28
  -1  -4  14   10.56    5.68
  -1   4  14   -9.26    5.05
   1  -4 -14   -0.07    3.39
   1   4 -14    5.63    4.38
  -1  -4  13 1301.24   37.94
  -1  -4  13 1286.42   34.45
  -1  -4  13 1329.27   35.60
  -1   4  13 1169.41   32.64
   1  -4 -13 1183.03   34.83
   1   4 -13 1296.21   31.35
  -1  -4  12    8.13    5.08
  -1  -4  12    4.28    3.61
  -1  -4  12    3.10    4.09
  -1   4  12    3.97    4.67
   1  -4 -12    8.37    4.79
   1  -4 -12   -0.36    3.80
   1   4 -12    5.61    3.56
  -1  -4  11   45.15    8.71
  -1  -4  11   39.81    7.17
  -1  -4  11   34.50    7.46
  -1   4  11   38.73    6.83
  -1   4  11   44.12    8.16
   1  -4 -11   47.46    7.96
   1  -4 -11   52.73    9.50
   1   4 -11   51.79    7.39
  -1  -4  10  346.77   18.16
  -1  -4  10  370.81   16.43
  -1  -4  10  350.43   16.26
  -1   4  10  339.85   15.20
   1  -4 -10  337.46   16.38
   1  -4 -10  342.23   16.84
   1   4 -10  376.39   18.11
   1   4 -10  361.47   14.63
  -1  -4   9  387.05   18.36
  -1  -4   9  354.83   15.30
  -1  -4   9  403.72   16.77
  -1   4   9  358.54   14.67
   1  -4  -9  352.50   16.36
   1  -4  -9  352.98   16.17
   1   4  -9  346.87   17.08
   1   4  -9  379.32   14.10
  -1  -4   8    2.98    4.40
  -1  -4   8    3.20    3.32
  -1  -4   8    4.09    3.15
  -1   4   8    0.75    2.57
  -1   4   8    0.22    2.12
   1  -4  -8    5.56    3.85
   1  -4  -8    0.12    2.53
   1   4  -8    0.19    3.08
   1   4  -8    2.74    2.19
  -1  -4   7  362.36   16.48
  -1  -4   7  354.64   13.59
  -1  -4   7  362.34   14.00
  -1   4   7  319.42   15.13
  -1   4   7  351.11   12.80
   1  -4  -7  324.50   14.70
   1  -4  -7  336.36   14.00
   1   4  -7  360.17   15.88
  -1  -4   6   64.81    7.89
  -1  -4   6   54.08    5.73
  -1  -4   6   52.06    6.01
  -1   4   6   46.21    7.51
  -1   4   6   51.10    5.10
   1  -4  -6   62.02    8.01
   1  -4  -6   49.56    5.97
   1   4  -6   53.91    8.20
  -1  -4   5  563.84   18.48
  -1  -4   5  497.34   14.07
  -1  -4   5  535.04   14.87
  -1   4   5  557.34   18.50
  -1   4   5  512.79   13.01
   1  -4  -5  522.84   17.34
   1  -4  -5  461.64   14.12
   1   4  -5  553.73   17.83
  -1  -4   4    1.23    2.72
  -1  -4   4    0.00    2.17
  -1  -4   4    1.23    1.78
  -1  -4   4    2.50    2.12
  -1   4   4    2.24    2.53
  -1   4   4    1.52    1.32
   1  -4  -4   -0.65    2.00
   1  -4  -4    3.32    2.07
   1   4  -4    1.49    2.53
  -1  -4   3 3040.07   37.48
  -1  -4   3 2649.61   30.70
  -1  -4   3 2457.16   27.93
  -1  -4   3 2661.66   29.25
  -1   4   3 2824.38   38.27
  -1   4   3 2788.61   23.07
   1  -4  -3 2519.39   18.88
   1  -4  -3 2627.21   36.28
   1  -4  -3 2694.36   28.46
   1   4  -3 2915.46   36.04
   1   4  -3 2689.09   31.39
   1   4  -3 2752.79   24.90
  -1  -4   2   98.39    7.48
  -1  -4   2   87.78    6.54
  -1  -4   2  105.94    6.42
  -1   4   2  105.34    8.20
   1  -4  -2   90.26    4.96
   1  -4  -2  103.78    5.29
   1  -4  -2   91.22    7.36
   1  -4  -2   95.07    5.39
   1   4  -2   98.61    7.14
   1   4  -2  108.35    7.51
   1   4  -2  104.02    5.08
  -1  -4   1  143.50    7.94
  -1  -4   1  133.20    8.23
  -1  -4   1  142.97    7.02
   1  -4  -1  147.61    6.69
   1  -4  -1  142.46    8.78
   1  -4  -1  143.55    5.89
   1   4  -1  163.20    8.32
   1   4  -1  152.28    8.71
  -1  -4   0  108.09    6.66
  -1  -4   0  108.25    7.51
  -1  -4   0  108.74    6.33
  -1   4   0  111.50    7.77
   1  -4   0  101.64    6.30
   1  -4   0  107.63    7.46
   1  -4   0  110.66    5.00
   1   4   0  108.28    6.62
   1   4   0  109.55    8.01
   1   4   0   93.70    4.93
  -1  -4  -1  233.73    8.11
  -1  -4  -1  286.78   11.86
  -1  -4  -1  262.84    9.33
  -1   4  -1  269.94   10.90
   1  -4   1  268.04   10.30
   1  -4   1  273.64   10.73
   1  -4   1  224.13    6.59
   1   4   1  264.86    8.61
   1   4   1  263.49   11.74
  -1  -4  -2   88.34    4.74
  -1  -4  -2  107.22    8.03
  -1  -4  -2  108.81    6.71
  -1   4  -2  102.55    7.02
   1  -4   2  112.03    7.77
   1  -4   2  106.52    6.74
   1  -4   2   82.20    4.35
   1  -4   2   92.55    4.76
   1   4   2   97.00    5.24
   1   4   2  102.12    8.20
   1   4   2  110.25    5.99
  -1  -4  -3 1885.70   16.60
  -1  -4  -3 2145.77   32.96
  -1  -4  -3 2252.20   29.16
  -1   4  -3 2171.97   26.97
   1  -4   3 2453.96   33.80
   1  -4   3 2081.49   26.08
   1  -4   3 1976.10   20.95
   1  -4   3 2075.79   21.53
   1   4   3 2273.46   34.45
   1   4   3 2324.37   26.58
  -1  -4  -4    3.10    3.10
  -1  -4  -4    1.52    1.95
   1  -4   4    4.11    2.89
   1  -4   4    3.44    1.71
   1  -4   4    2.07    1.59
   1   4   4    0.36    2.33
   1   4   4    2.38    1.92
  -1  -4  -5  127.98    9.43
  -1  -4  -5  130.29    8.40
   1  -4   5  131.78    9.72
   1  -4   5  119.75    6.76
   1  -4   5  140.75    7.46
   1   4   5  123.75    9.50
   1   4   5  132.84    7.77
  -1  -4  -6   22.49    4.86
  -1  -4  -6   16.50    3.61
   1  -4   6   26.05    5.73
   1  -4   6   19.82    4.16
   1  -4   6   25.14    4.59
   1   4   6   16.21    5.10
   1   4   6   15.88    3.46
  -1  -4  -7  717.05   21.41
  -1  -4  -7  711.69   20.83
  -1   4  -7  720.01   14.63
   1  -4   7  832.64   24.37
   1  -4   7  711.33   17.92
   1  -4   7  758.84   18.74
   1   4   7  632.49   20.57
   1   4   7  714.33   19.20
  -1  -4  -8  125.91   10.32
  -1  -4  -8  126.54   10.10
  -1   4  -8  133.23    7.43
   1  -4   8  159.90   12.32
   1  -4   8  135.58    8.88
   1  -4   8  138.52    9.33
   1   4   8  115.59   10.20
   1   4   8  139.91    9.60
  -1  -4  -9   21.77    5.82
  -1  -4  -9   23.74    6.33
  -1   4  -9   18.23    3.87
   1  -4   9   24.75    6.11
   1  -4   9   11.38    3.92
   1  -4   9   17.03    4.69
   1   4   9   19.49    6.01
   1   4   9   18.36    4.59
  -1  -4 -10    4.50    3.97
  -1  -4 -10    7.48    3.87
  -1   4 -10    6.71    2.69
   1  -4  10    8.28    5.24
   1  -4  10    1.97    2.62
   1  -4  10    4.50    3.51
   1   4  10    8.32    4.31
   1   4  10    6.28    3.49
  -1  -4 -11  674.28   23.07
  -1  -4 -11  658.38   24.47
  -1   4 -11  766.18   20.54
   1  -4  11  791.92   27.93
   1  -4  11  747.12   23.36
   1  -4  11  819.22   25.02
   1   4  11  600.02   22.04
   1   4  11  679.79   23.29
  -1  -4 -12  101.61   10.68
  -1  -4 -12  124.06   12.08
  -1   4 -12  135.25   10.15
   1  -4  12  121.12   13.28
   1  -4  12  118.89   10.68
   1  -4  12  129.78   12.00
  -1  -4 -13 1338.55   33.73
  -1  -4 -13 1457.90   39.00
  -1   4 -13 1625.38   33.15
   1  -4  13 1442.43   39.84
   1  -4  13 1564.28   37.17
   1  -4  13 1540.34   37.72
  -1  -4 -14    1.06    3.97
  -1   4 -14    5.32    4.40
   1  -4  14   12.51    6.69
   1  -4  14    3.90    4.35
   1  -4  14    7.24    4.33
  -1  -4 -15  130.82   14.41
  -1   4 -15  128.56   12.37
   1  -4  15  137.70   16.26
   1  -4  15  132.07   12.97
   1  -4  15  131.20   13.38
  -1  -4 -16   11.28    6.50
  -1   4 -16    5.32    5.70
   1  -4  16   20.50    8.49
   1  -4  16    9.24    6.71
   1  -4  16   17.32    7.39
   1   4  16   10.44   10.44
  -1  -5  15   78.42   15.71
  -1  -5  15   40.78    9.79
  -1  -5  15   52.80    9.82
   1  -5 -15   60.17   11.31
   1   5 -15   59.73   10.10
  -1  -5  14   15.23    7.79
  -1  -5  14   12.05    6.13
  -1  -5  14   18.36    6.40
   1  -5 -14   15.37    6.37
   1   5 -14    8.59    5.12
  -1  -5  13  803.90   31.44
  -1  -5  13  736.18   26.82
  -1  -5  13  781.55   27.86
  -1   5  13  309.54   20.42
   1  -5 -13  698.51   27.88
   1   5 -13  767.48   23.77
  -1  -5  12   61.90   10.97
  -1  -5  12   78.52   11.69
  -1  -5  12   75.75   10.80
  -1   5  12   70.87   10.78
   1  -5 -12   90.91   13.16
   1   5 -12   75.35    8.66
  -1  -5  11  663.96   23.24
  -1  -5  11  704.28   24.35
  -1   5  11  650.08   22.44
   1  -5 -11  626.43   23.98
  -1  -5  10   10.39    4.72
  -1  -5  10    7.31    3.95
  -1  -5  10    8.88    3.80
  -1   5  10    6.90    5.03
   1  -5 -10    9.38    5.15
   1  -5 -10    9.26    4.28
  -1  -5   9   -2.96    3.97
  -1  -5   9   -0.31    2.48
  -1  -5   9    4.45    2.69
  -1   5   9    3.10    2.93
  -1   5   9    6.16    4.09
   1  -5  -9   -3.15    3.27
   1  -5  -9   -1.85    2.98
   1   5  -9    5.41    4.59
  -1  -5   8  462.56   20.59
  -1  -5   8  383.77   15.32
  -1  -5   8  420.89   16.50
  -1   5   8  351.03   17.71
  -1   5   8  404.94   14.79
   1  -5  -8  363.78   17.78
   1  -5  -8  392.96   16.67
   1   5  -8  448.25   19.63
  -1  -5   7  984.87   28.19
  -1  -5   7  954.54   22.97
  -1  -5   7  991.68   23.72
  -1   5   7  817.30   25.57
  -1   5   7  995.89   21.29
   1  -5  -7  914.75   26.44
   1  -5  -7  863.99   22.95
   1   5  -7 1076.70   28.58
  -1  -5   6  183.53   12.68
  -1  -5   6  156.17    9.43
  -1  -5   6  165.10    9.65
  -1   5   6  129.23   10.85
  -1   5   6  145.06    8.01
   1  -5  -6  153.96   11.67
   1  -5  -6  157.52    9.89
   1   5  -6  185.28   12.41
  -1  -5   5 1212.06   28.68
  -1  -5   5  924.81   19.73
  -1  -5   5 1099.82   22.28
  -1  -5   5 1116.34   22.71
  -1   5   5 1063.37   27.71
  -1   5   5 1128.25   18.72
   1  -5  -5 1157.62   28.31
   1  -5  -5  996.93   21.77
   1   5  -5 1314.11   29.11
  -1  -5   4   10.49    4.84
  -1  -5   4   10.27    3.37
  -1  -5   4    3.25    2.02
  -1  -5   4    2.38    2.36
  -1   5   4    5.36    3.87
  -1   5   4    7.96    2.02
   1  -5  -4   11.50    4.14
   1  -5  -4    5.15    2.57
   1   5  -4    7.19    3.30
   1   5  -4    7.94    3.42
  -1  -5   3  679.93   19.56
  -1  -5   3  614.79   17.13
  -1  -5   3  601.17   15.32
  -1  -5   3  679.28   16.48
  -1   5   3  662.42   20.93
   1  -5  -3  594.34   11.09
   1  -5  -3  639.93   11.55
   1  -5  -3  604.54   19.56
   1  -5  -3  608.51   14.99
   1   5  -3  689.53   19.53
   1   5  -3  720.11   18.84
  -1  -5   2  104.38    8.28
  -1  -5   2   78.50    7.31
  -1  -5   2   84.29    6.35
  -1   5   2  104.55    9.12
   1  -5  -2   88.29    5.65
   1  -5  -2   99.09    5.82
   1  -5  -2   97.04    8.68
   1  -5  -2   90.38    5.97
   1   5  -2   88.50    7.84
   1   5  -2  107.99    8.59
   1   5  -2   93.39    4.79
  -1  -5   1  414.35   13.90
  -1  -5   1  358.20   14.12
  -1  -5   1  417.72   12.51
  -1   5   1  411.51   15.73
   1  -5  -1  398.33   11.72
   1  -5  -1  392.82   15.16
   1  -5  -1  354.91   10.18
   1   5  -1  468.21   14.51
   1   5  -1  423.85   15.54
   1   5  -1  385.22    8.90
  -1  -5   0  284.30   10.75
  -1  -5   0  262.87   12.53
  -1  -5   0  272.13   10.34
  -1   5   0  326.88   13.90
   1  -5   0  309.70   11.21
   1  -5   0  265.05   12.34
   1  -5   0  253.22    8.23
   1   5   0  292.24   11.02
   1   5   0  314.32   13.76
   1   5   0  279.97    7.96
  -1  -5  -1  170.78    7.94
  -1  -5  -1  151.92   10.15
  -1  -5  -1  168.25    8.32
  -1   5  -1  189.13   10.56
   1  -5   1  195.87    9.91
   1  -5   1  160.91    9.50
   1  -5   1  168.18    6.69
   1   5   1  188.80    8.56
   1   5   1  188.89   11.21
   1   5   1  173.42    6.93
  -1  -5  -2   65.34    5.00
  -1  -5  -2   63.77    7.75
  -1  -5  -2   66.23    6.13
  -1   5  -2   87.54    7.60
   1  -5   2   85.71    7.67
   1  -5   2   68.71    6.47
   1  -5   2   66.56    4.67
   1   5   2   67.41    7.75
   1   5   2   68.49    5.15
  -1  -5  -3 1040.57   14.67
  -1  -5  -3 1069.55   26.01
  -1  -5  -3 1048.34   21.72
  -1   5  -3 1397.11   25.26
   1  -5   3 1266.46   26.56
   1  -5   3 1097.27   21.96
   1  -5   3 1046.41   17.10
   1  -5   3 1109.15   17.61
   1   5   3 1070.61   26.53
   1   5   3 1148.84   19.22
  -1  -5  -4   79.84    8.30
  -1  -5  -4   73.97    6.98
   1  -5   4   66.88    7.96
   1  -5   4   74.67    6.18
   1  -5   4   67.41    5.27
   1  -5   4   72.55    5.46
   1   5   4   72.17    8.32
   1   5   4   78.18    6.13
  -1  -5  -5 3357.35   47.85
  -1  -5  -5 3209.65   41.57
   1  -5   5 3651.30   49.27
   1  -5   5 3202.38   33.75
   1  -5   5 3565.08   35.87
   1   5   5 3420.00   49.24
   1   5   5 3323.34   37.17
  -1  -5  -6    3.82    2.84
  -1  -5  -6    3.58    2.45
   1  -5   6    2.65    3.46
   1  -5   6    0.63    2.07
   1  -5   6    1.08    2.17
   1   5   6   -0.26    2.67
   1   5   6    3.75    2.65
  -1  -5  -7   26.63    6.01
  -1  -5  -7   15.56    3.99
   1  -5   7   25.04    5.99
   1  -5   7   19.29    4.47
   1  -5   7   22.47    4.88
   1   5   7   21.58    6.01
   1   5   7   10.58    3.85
  -1  -5  -8  224.93   14.46
  -1  -5  -8  193.87   12.53
   1  -5   8  252.91   15.90
   1  -5   8  229.93   11.45
   1  -5   8  242.54   11.96
   1   5   8  193.34   13.47
   1   5   8  216.48   11.86
  -1  -5  -9    2.98    3.68
  -1  -5  -9    3.46    3.08
   1  -5   9    4.11    4.07
   1  -5   9    6.28    3.08
   1  -5   9    6.33    3.46
   1   5   9    3.42    3.56
   1   5   9    5.92    3.58
  -1  -5 -10  132.41   11.81
  -1  -5 -10  106.84   10.71
   1  -5  10  162.57   14.10
   1  -5  10  128.82   10.01
   1  -5  10  156.03   10.68
   1   5  10  103.39   10.80
  -1  -5 -11  749.05   26.97
  -1   5 -11  745.08   19.00
   1  -5  11  874.05   31.03
   1  -5  11  821.58   24.85
   1  -5  11  819.68   25.09
   1   5  11  656.33   25.24
  -1  -5 -12   24.97    7.60
  -1   5 -12    5.27    3.10
   1  -5  12    5.22    4.31
   1  -5  12   11.07    4.93
   1  -5  12   23.77    5.58
  -1  -5 -13    8.49    3.49
  -1   5 -13   12.51    5.05
   1  -5  13    2.00    3.80
   1  -5  13   10.99    5.73
   1  -5  13   22.52    6.09
  -1  -5 -14   -2.21    2.91
  -1   5 -14    1.56    4.96
   1  -5  14    5.92    5.77
   1  -5  14    0.99    4.40
   1  -5  14   -1.88    4.33
  -1  -5 -15  826.46   33.34
  -1   5 -15  921.15   27.35
   1  -5  15  881.48   35.99
   1  -5  15  874.79   31.32
   1  -5  15  914.85   32.33
  -1  -6  13  771.83   33.25
  -1  -6  13  650.25   25.79
  -1  -6  13  666.34   26.80
  -1   6  13  630.76   24.73
   1  -6 -13  592.08   26.97
  -1  -6  12    7.27    6.74
  -1  -6  12   -6.16    2.77
  -1  -6  12    2.50    3.87
  -1   6  12   -3.92    5.36
   1  -6 -12    3.82    3.66
  -1  -6  11   43.59    9.31
  -1  -6  11   44.29    8.32
  -1  -6  11   46.50    8.25
  -1   6  11   52.44    9.21
   1  -6 -11   48.55    9.77
  -1  -6  10  422.12   22.01
  -1  -6  10  350.82   17.15
  -1  -6  10  417.12   18.55
  -1   6  10  391.35   16.72
   1  -6 -10  332.49   17.68
  -1  -6   9  140.20   13.52
  -1  -6   9  115.78   10.13
  -1  -6   9  145.13   10.99
  -1   6   9  131.42   10.73
   1  -6  -9  157.59   12.10
  -1  -6   8   29.66    7.12
  -1  -6   8   38.35    6.78
  -1  -6   8   30.86    6.25
  -1   6   8   40.70    9.07
  -1   6   8   42.56    6.74
   1  -6  -8   33.87    6.74
  -1  -6   7   13.52    6.06
  -1  -6   7    5.24    2.96
  -1  -6   7   12.46    4.21
  -1   6   7    8.11    4.62
  -1   6   7   15.85    4.93
  -1   6   7    8.95    3.90
   1  -6  -7    9.62    3.82
  -1  -6   6  106.28   10.85
  -1  -6   6   87.01    7.84
  -1  -6   6   95.82    8.49
  -1   6   6   85.26   11.67
  -1   6   6   98.01    6.90
  -1   6   6  109.36    7.43
   1  -6  -6   98.34   10.49
   1  -6  -6   83.84    7.82
  -1  -6   5  889.78   26.44
  -1  -6   5  680.41   19.29
  -1  -6   5  852.95   21.00
  -1  -6   5  889.44   21.55
  -1   6   5  785.16   26.10
  -1   6   5  818.88   15.13
   1  -6  -5  814.63   25.91
   1  -6  -5  780.54   20.57
   1   6  -5  985.69   27.14
   1   6  -5  870.44   21.99
  -1  -6   4    2.79    3.73
  -1  -6   4    9.91    4.19
  -1  -6   4    3.90    2.53
  -1  -6   4    5.15    2.91
  -1   6   4    2.19    3.95
   1  -6  -4    7.75    4.45
   1  -6  -4    5.73    2.62
   1   6  -4    9.60    4.04
   1   6  -4    6.09    3.92
  -1  -6   3 1404.08   30.24
  -1  -6   3 1155.60   26.13
  -1  -6   3 1250.36   23.70
  -1  -6   3 1308.89   24.49
  -1   6   3 1353.66   32.62
   1  -6  -3 1142.20   17.30
   1  -6  -3 1200.37   17.78
   1  -6  -3 1322.17   31.44
   1  -6  -3 1182.33   22.49
   1   6  -3 1489.29   30.62
   1   6  -3 1437.88   29.47
  -1  -6   2   55.45    8.78
  -1  -6   2   34.11    6.45
  -1  -6   2   28.07    4.55
  -1  -6   2   39.69    5.61
  -1   6   2   32.93    6.93
   1  -6  -2   43.13    5.63
   1  -6  -2   42.77    4.91
   1  -6  -2   36.76    6.83
   1  -6  -2   38.92    5.20
   1   6  -2   55.55    7.87
   1   6  -2   44.62    7.51
  -1  -6   1  186.20   10.61
  -1  -6   1  173.01   11.14
  -1  -6   1  190.79    9.77
  -1   6   1  190.89   12.87
   1  -6  -1  191.49    9.33
   1  -6  -1  186.05    9.14
   1  -6  -1  179.00   11.84
   1  -6  -1  161.61    8.03
   1   6  -1  201.95   12.61
  -1  -6   0  499.68   15.61
  -1  -6   0  451.47   17.78
  -1  -6   0  483.54   14.84
  -1   6   0  582.34   20.40
   1  -6   0  505.36   15.61
   1  -6   0  509.52   18.48
   1  -6   0  486.57   12.80
   1   6   0  610.87   20.95
  -1  -6  -1  453.37   13.86
  -1  -6  -1  452.79   18.33
  -1  -6  -1  424.48   14.24
  -1   6  -1  534.37   18.98
   1  -6   1  534.30   17.08
   1  -6   1  451.18   17.03
   1  -6   1  446.27   12.08
   1   6   1  512.76   19.77
  -1  -6  -2  356.40   11.23
  -1  -6  -2  356.85   16.55
  -1  -6  -2  368.86   13.76
  -1   6  -2  442.30   16.72
   1  -6   2  425.08   16.21
   1  -6   2  365.59   15.16
   1  -6   2  355.17   10.78
   1  -6   2  379.32   11.28
   1   6   2  418.32   18.21
   1   6   2  411.51   10.80
  -1  -6  -3  482.29   11.43
  -1  -6  -3  522.75   20.30
  -1  -6  -3  498.76   16.38
  -1   6  -3  616.93   19.05
   1  -6   3  568.17   19.51
   1  -6   3  518.37   17.25
   1  -6   3  494.02   13.06
   1  -6   3  573.56   14.05
   1   6   3  526.77   20.78
   1   6   3  558.79   13.40
  -1  -6  -4   46.19    7.58
  -1  -6  -4   34.59    6.04
  -1   6  -4   43.57    6.54
   1  -6   4   48.81    7.91
   1  -6   4   50.21    7.24
   1  -6   4   39.00    5.34
   1  -6   4   36.23    4.52
   1   6   4   32.81    6.95
   1   6   4   43.64    5.24
  -1  -6  -5  663.07   23.72
  -1  -6  -5  628.79   19.89
   1  -6   5  784.12   24.95
   1  -6   5  701.30   16.98
   1  -6   5  704.23   17.20
   1   6   5  614.40   23.26
   1   6   5  732.71   17.87
  -1  -6  -6   14.29    4.67
  -1  -6  -6   10.20    3.70
   1  -6   6   10.56    4.45
   1  -6   6    8.11    3.13
   1  -6   6    7.36    3.13
   1   6   6    5.87    4.62
   1   6   6    9.82    3.32
  -1  -6  -7  420.56   17.90
   1  -6   7  518.42   22.08
   1  -6   7  432.51   15.04
   1  -6   7  512.69   16.74
   1   6   7  388.75   19.61
  -1  -6  -8  115.86   10.54
   1  -6   8  136.42   12.97
   1  -6   8  112.70    8.61
   1  -6   8  139.38    9.79
   1   6   8  101.18   11.52
  -1  -6  -9    5.48    4.07
   1  -6   9    2.74    4.64
   1  -6   9    2.00    2.45
   1  -6   9    3.66    2.98
   1   6   9    4.26    3.99
  -1  -6 -10   33.20    7.41
   1  -6  10   69.35   12.41
   1  -6  10   50.74    8.54
   1  -6  10   54.15    8.80
   1   6  10   35.51    8.40
  -1  -6 -11  346.73   19.58
   1  -6  11  394.62   18.02
   1  -6  11  436.65   19.12
   1   6  11  323.13   19.29
  -1  -6 -12  120.69   13.11
   1  -6  12  138.13   15.32
   1  -6  12  132.17   11.96
   1  -6  12  143.81   12.39
  -1  -6 -13  723.55   29.64
   1  -6  13  765.65   32.93
   1  -6  13  729.35   26.25
   1  -6  13  820.28   28.65
  -1  -7  12   16.41    8.01
  -1  -7  12   24.80    7.29
  -1  -7  12   37.89    8.78
  -1   7  12   27.95    9.67
   1  -7 -12   30.82    9.12
  -1  -7  11  501.19   26.29
  -1  -7  11  354.86   18.62
  -1  -7  11  484.62   21.36
  -1   7  11  406.44   19.37
   1  -7 -11  419.74   21.82
  -1  -7  10   28.31    9.36
  -1  -7  10   31.49    8.01
  -1  -7  10   25.12    6.33
  -1   7  10   15.76    6.33
   1  -7 -10   12.63    5.20
  -1  -7   9    2.41    5.65
  -1  -7   9   -2.45    2.79
  -1  -7   9    1.95    2.91
  -1   7   9   -0.91    3.99
   1  -7  -9   -0.05    2.77
  -1  -7   8   62.07   10.20
  -1  -7   8   74.24   10.80
  -1  -7   8   65.34    9.69
  -1   7   8   63.49    7.77
   1  -7  -8   53.69    8.61
  -1  -7   7  690.37   26.77
  -1  -7   7  529.20   18.86
  -1  -7   7  595.09   20.26
  -1   7   7  490.30   23.50
  -1   7   7  577.84   14.63
   1  -7  -7  516.01   19.82
  -1  -7   6  217.04   15.42
  -1  -7   6  167.34   11.09
  -1  -7   6  230.34   12.39
  -1   7   6  177.06   14.70
   1  -7  -6  159.95   10.92
  -1  -7   5  429.43   19.80
  -1  -7   5  334.00   15.44
  -1  -7   5  339.03   14.27
  -1  -7   5  445.96   16.43
  -1   7   5  401.07   20.54
   1  -7  -5  382.02   15.42
   1   7  -5  430.83   17.30
  -1  -7   4    2.45    3.66
  -1  -7   4   -6.04    3.37
  -1  -7   4   -0.36    2.29
  -1  -7   4   -0.70    2.50
  -1   7   4    3.08    3.85
   1  -7  -4   -0.94    2.00
   1   7  -4    4.62    3.56
  -1  -7   3  563.33   20.81
  -1  -7   3  522.41   19.92
  -1  -7   3  532.44   16.79
  -1  -7   3  564.75   17.61
  -1   7   3  572.40   23.36
   1  -7  -3  517.53   12.82
   1  -7  -3  533.57   13.18
   1  -7  -3  552.03   29.83
   1  -7  -3  514.98   16.12
   1   7  -3  644.16   22.01
  -1  -7   2  106.40    9.62
  -1  -7   2  100.03   10.06
  -1  -7   2   90.91    7.31
  -1  -7   2   97.96    8.01
  -1   7   2  106.50   10.99
   1  -7  -2   96.32    7.14
   1  -7  -2  103.54    7.07
   1  -7  -2   92.28   10.32
   1  -7  -2   97.67    7.31
   1   7  -2  120.69   10.66
  -1  -7   1  189.35   11.45
  -1  -7   1  180.69   13.09
  -1  -7   1  192.84   10.39
  -1   7   1  209.99   14.36
   1  -7  -1  179.25    9.84
   1  -7  -1  198.88   10.08
   1  -7  -1  183.58   12.80
   1  -7  -1  179.27    9.26
   1   7  -1  204.50   13.50
  -1  -7   0  135.53    9.43
  -1  -7   0  128.32   11.11
  -1  -7   0  128.92    8.80
  -1   7   0  165.44   12.65
   1  -7   0  135.32    9.31
   1  -7   0  142.13    9.55
   1  -7   0  122.69   10.68
   1  -7   0  119.25    7.36
   1   7   0  147.25   12.10
  -1  -7  -1   83.79    7.36
  -1  -7  -1   81.67   10.58
  -1  -7  -1   83.40    7.51
  -1   7  -1  103.68   10.20
   1  -7   1  102.84    8.92
   1  -7   1   69.33    9.62
   1  -7   1   78.09    6.09
   1   7   1  102.89   10.78
  -1  -7  -2    3.90    2.67
  -1  -7  -2   -2.29    3.39
  -1  -7  -2    4.52    2.91
  -1   7  -2    3.56    3.80
   1  -7   2    8.61    4.14
   1  -7   2    1.80    3.70
   1  -7   2    1.18    1.71
   1  -7   2    2.69    2.33
   1   7   2    3.15    3.78
  -1  -7  -3  588.13   13.69
  -1  -7  -3  592.01   13.90
  -1  -7  -3  610.80   19.37
  -1   7  -3  728.84   22.97
   1  -7   3  640.14   22.16
   1  -7   3  610.34   20.78
   1  -7   3  595.21   15.66
   1  -7   3  688.98   16.86
   1   7   3  679.38   25.36
  -1  -7  -4   39.21    6.64
  -1   7  -4   47.34    7.84
   1  -7   4   53.67    9.82
   1  -7   4   38.83    6.74
   1  -7   4   31.25    5.03
   1  -7   4   41.52    5.53
   1   7   4   42.05    8.06
  -1  -7  -5 1064.21   27.23
  -1   7  -5 1548.25   31.03
   1  -7   5 1511.59   36.25
   1  -7   5 1254.72   27.57
   1  -7   5 1266.50   24.06
   1  -7   5 1573.37   27.06
   1   7   5 1203.96   34.93
  -1  -7  -6   70.22    7.89
   1  -7   6   98.85   11.23
   1  -7   6   66.28    6.86
   1  -7   6   84.99    7.79
   1   7   6   79.05   12.10
  -1  -7  -7   -0.12    2.36
   1  -7   7    2.21    3.51
   1  -7   7    4.57    2.62
   1  -7   7    0.29    2.72
   1   7   7    3.44    3.22
  -1  -7  -8   14.48    5.00
   1  -7   8   15.06    5.44
   1  -7   8   18.81    5.39
   1  -7   8   23.43    5.44
   1   7   8   16.60    6.86
  -1  -7  -9    4.69    4.04
   1  -7   9    1.40    4.47
   1  -7   9    3.13    3.15
   1  -7   9    3.95    3.80
   1   7   9    8.28    5.12
  -1  -7 -10  154.20   13.38
   1  -7  10  206.14   17.10
   1  -7  10  142.87   11.07
   1  -7  10  188.46   12.85
   1   7  10  156.70   15.64
  -1  -7 -11  248.77   17.83
   1  -7  11  287.38   20.69
   1  -7  11  245.33   14.60
   1  -7  11  277.35   16.12
   1   7  11  223.00   18.16
  -1  -7 -12   -3.13    4.57
   1  -7  12   -1.18    4.76
   1  -7  12    1.37    3.78
   1  -7  12   -3.85    3.75
   1   7  12   -5.10    8.20
  -1  -8   9   62.31   13.52
  -1  -8   9   53.50    9.91
  -1  -8   9   62.28    9.74
   1  -8  -9   63.68   11.02
  -1  -8   8  267.97   19.29
  -1  -8   8  257.09   14.70
  -1  -8   8  319.09   16.60
   1  -8  -8  283.89   16.43
  -1  -8   7   11.19    6.83
  -1  -8   7    2.17    3.34
  -1  -8   7    5.77    3.85
   1  -8  -7    2.43    3.32
  -1  -8   6   19.03    6.78
  -1  -8   6    8.61    4.40
  -1  -8   6   14.79    4.72
  -1   8   6   16.17    5.97
   1  -8  -6   10.25    3.54
   1   8  -6   12.34    5.00
  -1  -8   5  411.82   20.57
  -1  -8   5  308.84   16.62
  -1  -8   5  348.41   15.42
  -1  -8   5  392.51   16.43
  -1   8   5  357.55   21.29
   1  -8  -5  368.67   16.21
   1   8  -5  398.79   18.28
  -1  -8   4    5.65    4.52
  -1  -8   4   14.48    5.36
  -1  -8   4    7.39    3.80
  -1  -8   4    5.51    3.27
  -1   8   4    8.25    5.58
   1  -8  -4   10.90    3.75
   1   8  -4   12.65    5.61
  -1  -8   3  508.65   20.98
  -1  -8   3  392.87   22.18
  -1  -8   3  503.43   17.56
  -1  -8   3  578.51   18.88
  -1   8   3  617.17   26.44
   1  -8  -3  535.28   13.88
   1  -8  -3  517.34   17.44
   1   8  -3  584.50   22.95
  -1  -8   2  335.44   16.62
  -1  -8   2  329.19   14.27
  -1  -8   2  316.92   13.98
  -1   8   2  361.45   20.16
   1  -8  -2  319.95   12.37
   1  -8  -2  334.05   12.68
   1  -8  -2  302.70   12.97
   1   8  -2  348.53   18.57
  -1  -8   1   14.19    5.03
  -1  -8   1   14.29    3.66
  -1   8   1   22.64    7.41
   1  -8  -1   20.38    4.86
   1  -8  -1   17.97    4.64
   1  -8  -1   16.14    4.21
   1   8  -1   24.73    6.11
  -1  -8   0   61.97    8.32
  -1  -8   0   55.45    7.55
  -1   8   0   55.71    9.91
   1  -8   0   57.01    8.85
   1  -8   0   46.28    7.41
   1  -8   0   46.28    6.09
   1   8   0   63.77   10.58
  -1  -8  -1  117.56    8.56
  -1  -8  -1  119.20    9.29
  -1   8  -1  133.10   12.51
   1  -8   1  126.44   10.32
   1  -8   1  152.11   10.95
   1  -8   1  109.02    7.51
   1  -8   1  101.95    7.67
   1   8   1  110.08   12.27
  -1  -8  -2  508.94   15.47
  -1  -8  -2  510.86   15.54
  -1  -8  -2  477.40   17.87
  -1   8  -2  549.04   22.52
   1  -8   2  583.25   21.48
   1  -8   2  580.75   21.27
   1  -8   2  507.83   32.55
   1  -8   2  481.61   14.89
   1  -8   2  469.73   14.87
   1   8   2  503.07   23.77
  -1  -8  -3  142.94    7.48
  -1  -8  -3  153.31   10.97
  -1   8  -3  168.61   13.09
   1  -8   3  166.62   12.65
   1  -8   3  191.61   13.30
   1  -8   3  160.19   12.53
   1  -8   3  151.75    9.02
   1  -8   3  151.32    9.09
   1   8   3  161.15   14.29
  -1  -8  -4   -0.60    2.38
  -1   8  -4    1.47    3.92
   1  -8   4    0.46    3.32
   1  -8   4    1.18    3.92
   1  -8   4   -0.14    2.29
   1  -8   4    4.11    2.65
   1   8   4    2.55    3.22
  -1  -8  -5   89.78    9.21
   1  -8   5   91.78   11.09
   1  -8   5   99.04   11.69
   1  -8   5   85.06    7.75
   1  -8   5   95.43    8.16
   1   8   5   83.43   12.87
  -1  -8  -6    5.68    3.08
   1  -8   6    4.07    4.23
   1  -8   6    3.34    2.77
   1  -8   6    4.43    3.20
   1   8   6    0.05    4.45
  -1  -8  -7  198.03   14.12
   1  -8   7  222.38   16.65
   1  -8   7  183.86   11.26
   1  -8   7  190.70   11.23
   1   8   7  159.06   16.07
  -1  -8  -8  449.04   21.22
   1  -8   8  533.79   26.15
   1  -8   8  421.78   17.06
   1  -8   8  511.42   19.08
   1   8   8  443.92   25.14
   1   8   8  474.92   17.97
  -1  -8  -9    9.89    6.30
   1  -8   9    8.03    7.72
   1  -8   9   -0.55    3.06
   1  -8   9    9.07    4.26
   1   8   9    4.02    5.99
   1   8   9    6.25    7.96
  -1  -9   6   79.43   13.04
  -1  -9   6   81.24   10.75
  -1  -9   6   95.67   10.08
   1  -9  -6   87.06    9.77
   1   9  -6   98.70   12.44
  -1  -9   5  577.02   25.62
  -1  -9   5  540.24   20.06
  -1  -9   5  556.31   20.50
   1  -9  -5  550.46   20.69
   1   9  -5  614.19   24.56
  -1  -9   4    7.67    4.74
  -1  -9   4    0.46    3.44
  -1  -9   4    6.16    4.31
  -1   9   4    3.82    6.23
   1  -9  -4    0.19    3.06
   1   9  -4    1.90    4.33
  -1  -9   3   61.73   11.35
  -1  -9   3   44.43    7.94
  -1  -9   3   53.36    8.06
  -1   9   3   42.84   11.16
   1  -9  -3   37.70    6.45
   1   9  -3   64.64   10.71
  -1  -9   2   62.14    9.57
  -1  -9   2   61.13    8.52
  -1  -9   2   60.26    7.99
  -1   9   2   64.13   11.38
   1  -9  -2   69.26    7.27
   1  -9  -2   58.10    7.14
   1  -9  -2   59.76    7.60
   1   9  -2   64.74   10.95
  -1  -9   1  137.24   11.02
  -1  -9   1  105.70    9.60
  -1  -9   1  138.69   10.63
  -1   9   1  153.22   14.72
   1  -9  -1  143.52   10.03
   1  -9  -1  144.51   10.44
   1  -9  -1  126.68    9.65
   1   9  -1  151.03   14.17
  -1  -9   0  528.93   19.15
  -1  -9   0  517.72   19.49
  -1  -9   0  550.37   19.85
  -1   9   0  591.93   26.53
   1  -9   0  503.29   18.69
   1  -9   0  534.68   19.44
   1  -9   0  486.37   16.74
   1   9   0  587.68   26.53
  -1  -9  -1    7.48    3.73
  -1  -9  -1    3.06    3.82
  -1  -9  -1   13.16    4.16
  -1   9  -1    8.76    5.12
   1  -9   1    9.26    4.45
   1  -9   1   10.06    4.76
   1  -9   1    8.95    3.25
   1  -9   1    7.96    3.63
   1   9   1   17.01    6.28
  -1  -9  -2    2.67    3.01
  -1  -9  -2    2.09    2.91
  -1  -9  -2    7.67    4.19
   1  -9   2    7.02    3.99
   1  -9   2    4.28    2.93
   1  -9   2    3.44    2.93
   1   9   2    9.65    6.45
  -1  -9  -3  309.75   16.19
   1  -9   3  273.98   16.74
   1  -9   3  270.83   12.29
   1  -9   3  282.78   12.61
   1   9   3  289.71   20.93
  -1  -9  -4   32.91    6.90
   1  -9   4   40.54    9.43
   1  -9   4   34.98    6.16
   1  -9   4   44.48    6.25
   1   9   4   46.57   11.16
  -1  -9  -5  967.79   29.28
   1  -9   5  944.48   32.26
   1  -9   5  899.26   22.71
   1  -9   5  979.65   23.96
   1   9   5  908.78   35.51
  -1  -9  -6   35.92    6.95
   1  -9   6   34.28    8.92
   1  -9   6   39.67    6.83
   1  -9   6   46.07    7.17
   1   9   6   61.92   12.87
  -2   0  17   -0.36    4.86
  -2   0  17   11.16    6.83
   2   0 -17   -3.44    4.50
  -2   0  16  145.11   12.75
  -2   0  16  145.81   14.51
  -2   0  16  110.49   13.23
   2   0 -16  121.58   13.57
  -2   0  15   -8.49    3.97
  -2   0  15   -1.25    4.07
  -2   0  15    2.86    4.98
   2   0 -15    2.09    3.90
  -2   0  14   73.83    9.14
  -2   0  14   54.78    9.65
  -2   0  14   45.27    9.02
   2   0 -14   48.50    8.88
  -2   0  13   -0.91    3.46
  -2   0  13   -2.79    2.79
  -2   0  13    7.05    4.86
   2   0 -13    0.55    2.43
  -2   0  12  450.65   17.47
  -2   0  12  404.58   18.21
  -2   0  12  453.23   19.77
   2   0 -12  426.59   16.29
   2   0 -12  496.84   20.33
  -2   0  11    5.17    3.42
  -2   0  11    1.68    2.67
  -2   0  11    1.30    3.95
   2   0 -11    0.48    2.26
   2   0 -11    4.86    3.15
  -2   0  10   53.00    7.17
  -2   0  10   42.36    6.57
  -2   0  10   40.73    7.02
   2   0 -10   44.48    6.01
   2   0 -10   47.97    7.39
  -2   0   9   -0.67    2.96
  -2   0   9    1.83    2.19
  -2   0   9    3.63    3.22
   2   0  -9    2.84    2.45
   2   0  -9    0.24    2.09
  -2   0   8 2980.07   34.50
  -2   0   8 3166.63   39.55
  -2   0   8 3299.64   40.82
   2   0  -8 3106.47   34.69
   2   0  -8 3388.63   41.40
  -2   0   7    0.05    2.67
  -2   0   7    0.58    1.78
  -2   0   7    0.53    2.36
   2   0  -7   -0.41    1.78
   2   0  -7    2.86    2.09
   2   0  -7   -0.96    2.07
  -2   0   6 1099.00   18.55
  -2   0   6 1078.41   20.14
  -2   0   6 1083.51   20.50
   2   0  -6 1065.99   17.99
   2   0  -6 1034.38   16.19
   2   0  -6 1044.49   20.16
  -2   0   5    1.18    2.24
  -2   0   5   -0.36    1.42
  -2   0   5    3.20    2.67
   2   0  -5    4.09    1.88
   2   0  -5    2.60    1.85
   2   0  -5    0.99    1.90
  -2   0   4   64.93    5.08
  -2   0   4   65.96    4.93
  -2   0   4   55.59    5.24
   2   0  -4   59.03    4.76
   2   0  -4   65.63    4.62
   2   0  -4   57.69    4.88
   2   0  -4   61.68    5.00
  -2   0   3   -0.07    2.12
  -2   0   3    2.17    1.78
  -2   0   3    0.55    1.64
  -2   0   3    0.72    1.83
   2   0  -3   -0.53    1.61
   2   0  -3   -1.20    1.78
   2   0  -3    1.61    1.85
   2   0  -3    1.64    1.80
  -2   0   2 2940.16   21.51
  -2   0   1    0.24    1.59
  -2   0   1    2.14    1.30
  -2   0   1    2.12    1.08
  -2   0   1    2.53    1.35
   2   0  -1    1.78    1.13
   2   0  -1    1.61    1.54
   2   0  -1    1.88    1.13
   2   0  -1    2.29    1.35
  -2   0   0    0.22    0.87
   2   0   0    0.22    1.01
  -2   0  -1    4.26    1.76
   2   0   1    5.20    1.76
   2   0   1    2.60    1.49
   2   0   1    3.06    1.25
  -2   0  -2 1220.34   14.24
  -2   0  -2 1132.15   11.43
  -2   0  -2 1146.27   13.42
   2   0   2 1285.99   14.39
   2   0   2 1032.87   10.99
   2   0   2 1256.09   14.10
  -2   0  -3    2.31    2.09
  -2   0  -3   -0.63    1.59
   2   0   3    0.60    2.00
   2   0   3    0.82    1.52
  -2   0  -4   31.20    4.09
   2   0   4   38.59    4.35
   2   0   4   31.92    4.07
  -2   0  -5    1.11    1.88
   2   0   5    2.21    2.21
   2   0   5    1.68    1.88
  -2   0  -6   18.36    3.68
   2   0   6   28.65    5.05
   2   0   6   13.83    3.20
   2   0   6   14.99    3.51
  -2   0  -7   -0.10    1.90
   2   0   7    1.92    2.48
   2   0   7   -2.93    1.95
   2   0   7    0.02    1.90
  -2   0  -8  907.29   21.31
   2   0   8  859.42   19.08
   2   0   8  953.17   19.77
   2   0   8  954.27   22.01
  -2   0  -9    0.65    1.76
   2   0   9    2.55    3.01
   2   0   9    2.36    1.88
   2   0   9    1.40    2.24
  -2   0 -10 1928.68   34.74
   2   0  10 1892.86   31.35
   2   0  10 1958.61   31.30
   2   0  10 1746.50   33.44
  -2   0 -11    0.41    2.38
   2   0  11   -3.32    2.86
   2   0  11   -1.64    2.98
   2   0  11   -0.05    2.60
  -2   0 -12   25.76    6.57
   2   0  12   26.01    6.54
   2   0  12   30.14    5.92
   2   0  12   17.22    4.76
  -2   0 -13    7.22    4.52
   2   0  13   -0.22    3.87
   2   0  13   -0.29    3.30
   2   0  13    2.50    3.34
  -2   0 -14  107.68   11.09
   2   0  14  112.68   11.23
   2   0  14  121.29   10.58
   2   0  14  109.31   11.16
  -2   0 -15    0.46    4.33
   2   0  15   -2.74    4.98
   2   0  15   -2.65    3.66
   2   0  15   -2.33    4.19
  -2   0 -16  582.41   25.52
   2   0  16  592.42   23.21
   2   0  16  559.34   25.26
   2   0  16  560.64   26.65
  -2   0 -17    0.77    5.03
   2   0  17   -3.58    4.72
   2   0  17  -10.90    5.53
   2   0  17    4.11    5.61
  -2  -1  17   22.30    8.25
  -2  -1  17    9.02    7.22
  -2  -1  17   29.16    8.49
  -2   1  17    7.02    5.73
  -2   1  17   26.73    8.44
   2  -1 -17   15.16    7.19
   2   1 -17   14.67    7.12
  -2  -1  16 1068.54   32.24
  -2  -1  16 1013.41   34.09
  -2  -1  16 1061.21   35.12
  -2   1  16 1171.38   28.82
  -2   1  16 1089.45   36.08
   2  -1 -16 1033.66   34.74
   2   1 -16 1064.02   34.21
  -2  -1  15  125.50   12.70
  -2  -1  15  111.53   11.91
  -2  -1  15  133.18   13.88
  -2   1  15  133.85   10.92
  -2   1  15   93.51   11.62
  -2   1  15  144.70   14.51
   2  -1 -15  102.24   12.51
   2   1 -15  115.76   11.81
  -2  -1  14  103.92   11.79
  -2  -1  14  125.65   12.10
  -2  -1  14  127.55   12.61
  -2   1  14  137.68   10.61
  -2   1  14  128.92   12.22
  -2   1  14  137.75   13.23
   2  -1 -14  124.25   12.20
   2   1 -14  112.44   11.55
  -2  -1  13    2.79    4.50
  -2  -1  13   10.92    4.50
  -2  -1  13    7.96    5.27
  -2   1  13    8.08    4.38
  -2   1  13    7.34    3.95
  -2   1  13    5.15    5.22
   2  -1 -13    4.96    4.16
   2   1 -13    8.44    4.55
   2   1 -13    4.23    3.63
  -2  -1  12   12.61    5.17
  -2  -1  12   13.57    5.08
  -2  -1  12   14.00    5.48
  -2   1  12    9.41    4.64
  -2   1  12    7.79    4.45
  -2   1  12    7.00    4.62
   2  -1 -12   11.52    4.11
   2  -1 -12    9.91    4.91
   2   1 -12    8.42    3.56
   2   1 -12   10.78    4.38
  -2  -1  11  220.14   13.54
  -2  -1  11  201.28   12.61
  -2  -1  11  230.82   14.17
  -2   1  11  210.23   10.92
  -2   1  11  204.96   12.37
  -2   1  11  204.26   13.40
   2  -1 -11  218.46   10.46
   2  -1 -11  209.87   10.85
   2  -1 -11  237.15   14.17
   2   1 -11  224.57   12.41
   2   1 -11  232.31   13.33
  -2  -1  10 2220.01   36.37
  -2  -1  10 2156.45   37.14
  -2  -1  10 2278.37   38.76
  -2   1  10 2204.54   30.05
  -2   1  10 2164.53   36.85
  -2   1  10 2260.83   38.15
   2  -1 -10 2109.49   29.01
   2  -1 -10 2055.27   29.83
   2  -1 -10 1920.34   35.63
   2   1 -10 2095.64   34.55
   2   1 -10 2262.23   37.86
  -2  -1   9    9.21    4.35
  -2  -1   9    7.24    3.15
  -2  -1   9    8.30    3.87
  -2   1   9    7.00    3.06
  -2   1   9    4.76    2.81
  -2   1   9    9.74    3.87
   2  -1  -9    6.37    2.86
   2  -1  -9    5.53    2.62
   2  -1  -9    6.62    2.74
   2  -1  -9    6.25    3.13
   2   1  -9    8.95    3.42
   2   1  -9    5.77    3.22
  -2  -1   8 1849.44   30.12
  -2  -1   8 1799.93   30.22
  -2  -1   8 1715.66   29.93
  -2   1   8 1797.79   23.91
  -2   1   8 1760.00   29.35
  -2   1   8 1847.35   30.50
   2  -1  -8 1747.37   23.29
   2  -1  -8 1778.55   26.17
   2  -1  -8 1756.39   25.64
   2  -1  -8 1751.99   30.19
   2   1  -8 1809.29   29.11
   2   1  -8 1780.23   29.90
  -2  -1   7   12.99    4.31
  -2  -1   7    7.79    2.81
  -2  -1   7   16.45    3.95
  -2   1   7   20.04    3.66
  -2   1   7   14.92    3.39
  -2   1   7   15.78    4.07
   2  -1  -7   14.55    2.86
   2  -1  -7   16.00    3.70
   2  -1  -7   12.49    3.63
   2   1  -7    9.26    3.20
   2   1  -7    9.86    3.03
  -2  -1   6 1100.08   20.81
  -2  -1   6 1210.40   21.72
  -2  -1   6 1151.06   21.51
  -2   1   6 1085.84   16.05
  -2   1   6 1200.42   21.05
  -2   1   6 1120.67   20.66
   2  -1  -6 1111.60   16.00
   2  -1  -6 1152.04   19.15
   2  -1  -6 1211.73   21.80
   2   1  -6 1130.54   20.66
   2   1  -6 1148.89   21.07
  -2  -1   5   20.06    4.26
  -2  -1   5   17.20    3.54
  -2  -1   5   16.94    3.27
  -2   1   5   12.65    2.62
  -2   1   5   12.75    2.86
  -2   1   5   13.30    3.15
   2  -1  -5   14.79    2.74
   2  -1  -5   24.56    4.14
   2  -1  -5   16.26    3.44
   2   1  -5   20.02    4.07
   2   1  -5   15.52    3.18
  -2  -1   4  124.64    7.34
  -2  -1   4  113.11    5.12
  -2  -1   4  116.12    6.35
  -2  -1   4  115.76    6.62
  -2   1   4  114.00    4.88
  -2   1   4  130.80    6.25
  -2   1   4  126.51    6.52
   2  -1  -4  117.68    4.84
   2  -1  -4  121.17    6.40
   2   1  -4  114.80    6.30
   2   1  -4  115.18    5.29
   2   1  -4  115.38    6.37
   2   1  -4  123.77    6.57
  -2  -1   3  112.83    6.47
  -2  -1   3  113.31    4.98
  -2  -1   3  109.46    5.77
  -2  -1   3  114.77    6.06
  -2   1   3  120.74    4.59
  -2   1   3  119.49    5.27
   2  -1  -3  116.63    4.55
   2  -1  -3  120.91    5.68
   2  -1  -3  118.21    5.63
   2   1  -3  112.01    6.16
   2   1  -3  118.96    5.29
   2   1  -3  109.31    5.63
   2   1  -3  104.12    5.70
  -2  -1   2   29.16    3.56
  -2  -1   2   30.26    3.61
  -2  -1   2   31.11    3.58
  -2  -1   2   35.46    4.07
  -2   1   2   35.87    3.03
  -2   1   2   34.74    2.81
  -2   1   2   40.80    2.89
   2  -1  -2   33.20    3.08
   2  -1  -2   32.43    3.15
   2  -1  -2   29.01    3.22
   2   1  -2   33.41    4.04
   2   1  -2   34.09    3.51
   2   1  -2   28.07    3.32
   2   1  -2   34.33    3.66
  -2  -1   1   51.14    4.35
  -2  -1   1   47.15    4.16
  -2  -1   1   40.29    3.22
  -2  -1   1   44.96    3.92
  -2   1   1   46.79    3.44
  -2   1   1   44.50    2.21
  -2   1   1   41.14    2.29
   2  -1  -1   48.33    3.32
   2  -1  -1   49.58    2.74
   2  -1  -1   42.03    2.74
   2   1  -1   54.68    3.99
   2   1  -1   42.65    4.07
   2   1  -1   47.54    3.90
  -2  -1   0 2050.89   17.37
  -2  -1   0 2061.72   18.33
  -2   1   0 2391.75   18.79
   2  -1   0 2316.19   18.33
   2  -1   0 2171.75   18.04
   2   1   0 1793.51   16.09
   2   1   0 1941.03   18.19
   2   1   0 1870.01   17.18
  -2  -1  -1   64.45    3.92
  -2  -1  -1   57.57    4.19
  -2  -1  -1   70.20    4.33
  -2   1  -1   79.53    4.98
   2  -1   1   69.93    4.57
   2  -1   1   75.03    2.65
   2   1   1   60.77    3.61
   2   1   1   69.60    4.19
  -2  -1  -2 1955.60   16.12
  -2  -1  -2 1791.08   18.50
  -2  -1  -2 2004.51   20.30
  -2   1  -2 1767.60   12.97
   2  -1   2 2024.79   20.74
   2  -1   2 2044.85   15.25
   2   1   2 1677.70   14.82
   2   1   2 1916.15   19.34
   2   1   2 1969.12   19.94
  -2  -1  -3   -0.94    1.59
  -2  -1  -3    1.03    2.02
  -2  -1  -3   -1.42    1.47
  -2   1  -3    0.38    1.27
   2  -1   3    0.34    1.97
   2  -1   3    1.08    1.37
   2   1   3    1.92    1.56
   2   1   3   -0.99    1.97
   2   1   3    4.43    2.33
  -2  -1  -4  366.69    8.42
  -2  -1  -4  326.04    9.05
  -2  -1  -4  334.60   10.39
  -2   1  -4  308.02    8.23
   2  -1   4  364.12   10.75
   2  -1   4  359.38    9.38
   2   1   4  364.65    8.28
   2   1   4  318.92    9.05
   2   1   4  368.86   10.80
  -2  -1  -5   30.50    4.04
  -2  -1  -5   23.09    3.82
   2  -1   5   36.78    5.20
   2  -1   5   31.66    4.26
   2   1   5   33.29    3.99
   2   1   5   29.61    4.02
   2   1   5   30.60    4.35
  -2  -1  -6  817.30   15.08
  -2  -1  -6  809.65   18.40
   2  -1   6  822.52   18.23
   2  -1   6  903.54   17.97
   2   1   6  926.44   15.20
   2   1   6  806.98   15.20
   2   1   6  909.41   19.25
  -2  -1  -7   15.56    3.39
  -2  -1  -7   16.72    4.52
  -2   1  -7   16.17    3.66
   2  -1   7   13.50    4.21
   2  -1   7   11.04    3.39
   2   1   7   12.97    3.27
   2   1   7   14.89    3.15
   2   1   7   15.85    3.49
   2   1   7   11.16    3.15
  -2  -1  -8 1347.09   26.77
  -2   1  -8 1422.39   25.48
   2  -1   8 1357.25   26.13
   2  -1   8 1406.18   26.17
   2   1   8 1361.43   21.43
   2   1   8 1510.20   22.23
   2   1   8 1119.93   19.03
   2   1   8 1400.55   27.14
  -2  -1  -9    3.58    3.30
  -2   1  -9    1.78    2.36
   2  -1   9    6.28    3.85
   2  -1   9    5.61    3.01
   2   1   9    3.56    2.84
   2   1   9    7.24    3.25
   2   1   9    5.03    2.55
  -2  -1 -10   58.65    8.73
  -2   1 -10   54.70    6.71
   2  -1  10   46.26    7.65
   2  -1  10   40.94    6.74
   2   1  10   43.64    6.16
   2   1  10   41.28    5.82
   2   1  10   33.61    6.01
  -2  -1 -11  113.14   10.56
  -2   1 -11  123.29   10.01
   2  -1  11   97.57   10.25
   2  -1  11  110.01    9.29
   2  -1  11  104.09    9.55
   2   1  11  106.47    8.52
   2   1  11   99.83    7.82
   2   1  11   97.38    9.57
  -2  -1 -12  243.00   15.06
  -2   1 -12  230.82   13.74
   2  -1  12  257.60   14.41
   2  -1  12  257.84   14.07
   2  -1  12  220.33   13.47
   2   1  12  240.52   12.37
   2   1  12  240.42   11.86
   2   1  12  219.71   14.00
  -2  -1 -13   15.66    5.36
  -2   1 -13   21.03    5.73
   2  -1  13   15.32    5.48
   2  -1  13   14.87    5.12
   2  -1  13   14.67    5.17
   2   1  13   11.31    5.08
   2   1  13   14.07    5.00
   2   1  13   13.21    4.43
  -2  -1 -14    2.29    3.46
  -2   1 -14    1.18    3.20
   2  -1  14    7.84    6.33
   2  -1  14   -3.70    4.23
   2  -1  14    0.94    3.10
   2   1  14    2.86    4.47
   2   1  14   -1.32    3.08
   2   1  14    8.20    4.62
  -2  -1 -15    2.96    4.21
  -2   1 -15   14.12    6.11
   2  -1  15   22.85    6.90
   2  -1  15   10.73    5.17
   2  -1  15    8.66    6.35
   2   1  15   16.77    5.63
   2   1  15   17.73    5.75
   2   1  15   15.42    6.16
  -2  -1 -16  623.59   27.35
  -2   1 -16  589.34   25.62
   2  -1  16  590.76   24.54
   2  -1  16  580.05   26.10
   2  -1  16  541.42   25.64
   2   1  16  587.34   21.07
   2   1  16  665.64   22.40
   2   1  16  495.32   24.42
  -2  -1 -17    2.50    5.51
  -2   1 -17   22.25    8.40
   2  -1  17   10.22    7.07
   2  -1  17   -0.19    5.68
   2  -1  17    5.82    6.78
   2   1  17    5.92    6.09
   2   1  17   17.83    7.02
   2   1  17   13.81    7.84
  -2  -2  17   13.95    7.75
  -2  -2  17   23.96    8.01
  -2  -2  17   20.57    7.39
  -2   2  17   12.05    5.58
  -2   2  17   22.11    6.57
  -2   2  17   11.09    7.60
   2  -2 -17    7.96    6.47
   2   2 -17   11.35    7.00
  -2  -2  16  170.56   15.44
  -2  -2  16  161.06   14.82
  -2  -2  16  162.57   14.58
  -2   2  16  145.66   10.54
  -2   2  16  172.89   11.21
  -2   2  16  159.64   16.09
   2  -2 -16  171.69   15.42
   2   2 -16  165.05   15.44
  -2  -2  15    4.23    5.94
  -2  -2  15   -4.67    4.43
  -2  -2  15    2.19    4.57
  -2   2  15    6.16    3.97
  -2   2  15   -1.61    4.52
   2  -2 -15    6.40    4.45
   2  -2 -15    0.65    3.82
   2   2 -15   -1.40    3.01
  -2  -2  14  109.70   12.41
  -2  -2  14  111.09   11.62
  -2  -2  14  104.96   12.05
  -2   2  14  110.80    8.64
  -2   2  14   91.20   10.68
  -2   2  14  129.26   13.01
   2  -2 -14  115.90   10.18
   2  -2 -14  112.61   10.15
   2  -2 -14   97.48   11.62
   2   2 -14  111.94   11.26
  -2  -2  13  127.86   12.63
  -2  -2  13  109.10   11.02
  -2  -2  13  153.05   13.47
  -2   2  13  113.64    8.11
  -2   2  13  148.79   12.20
  -2   2  13  129.40   12.68
   2  -2 -13  141.02   10.66
   2  -2 -13  128.08   10.18
   2  -2 -13  137.75   12.65
   2   2 -13  135.65   11.35
   2   2 -13  138.69   11.79
  -2  -2  12  861.58   26.94
  -2  -2  12  798.36   25.38
  -2  -2  12  918.21   28.10
  -2   2  12  841.28   18.45
  -2   2  12  878.74   26.20
  -2   2  12  803.63   25.79
   2  -2 -12  818.98   22.69
   2  -2 -12  806.30   22.23
   2  -2 -12  778.04   25.86
   2   2 -12  836.35   25.62
   2   2 -12  862.43   25.91
  -2  -2  11   50.18    9.31
  -2  -2  11   45.37    7.94
  -2  -2  11   58.36    8.95
  -2   2  11   41.55    5.58
  -2   2  11   51.07    7.82
  -2   2  11   45.01    7.63
   2  -2 -11   44.91    7.00
   2  -2 -11   46.74    8.03
   2   2 -11   48.33    7.87
   2   2 -11   39.50    6.95
  -2  -2  10   15.95    5.97
  -2  -2  10    5.89    3.44
  -2  -2  10   13.78    4.35
  -2   2  10   10.25    3.10
  -2   2  10    5.68    3.03
  -2   2  10   10.39    3.80
   2  -2 -10   10.68    3.95
   2  -2 -10    7.12    3.61
   2   2 -10    4.81    3.10
   2   2 -10    9.79    3.78
  -2  -2   9   11.69    4.28
  -2  -2   9   12.15    3.51
  -2  -2   9    9.69    4.04
  -2   2   9    7.48    2.93
  -2   2   9    6.40    2.91
  -2   2   9    7.99    4.04
   2  -2  -9    8.40    2.48
   2  -2  -9    6.62    3.06
   2  -2  -9    7.72    3.32
   2   2  -9    9.24    3.80
   2   2  -9    8.06    3.49
  -2  -2   8 3391.80   43.90
  -2  -2   8 3442.32   42.41
  -2  -2   8 3562.53   43.71
  -2   2   8 3377.01   27.47
  -2   2   8 3450.50   41.14
  -2   2   8 3570.45   42.20
   2  -2  -8 3067.23   26.13
   2  -2  -8 3482.45   40.22
   2  -2  -8 3462.84   43.11
   2   2  -8 3313.67   42.48
   2   2  -8 3780.96   43.42
  -2  -2   7  288.56   13.28
  -2  -2   7  311.48   12.49
  -2  -2   7  304.84   12.61
  -2   2   7  264.21    7.34
  -2   2   7  312.93   11.84
  -2   2   7  313.72   12.08
   2  -2  -7  267.39    7.36
   2  -2  -7  285.62   11.55
   2  -2  -7  298.18   12.37
   2   2  -7  280.11   12.32
   2   2  -7  325.27   12.27
  -2  -2   6  734.37   18.91
  -2  -2   6  694.92   17.03
  -2  -2   6  696.08   17.34
  -2   2   6  633.31    9.98
  -2   2   6  725.88   16.43
  -2   2   6  652.05   16.53
   2  -2  -6  646.62   10.10
   2  -2  -6  654.87   16.53
   2  -2  -6  727.64   17.37
   2   2  -6  667.18   17.44
   2   2  -6  713.90   16.82
  -2  -2   5  116.24    8.49
  -2  -2   5  114.82    7.14
  -2  -2   5  136.79    7.84
  -2   2   5  117.73    4.35
  -2   2   5  127.64    6.74
   2  -2  -5  116.43    4.35
   2  -2  -5  125.00    7.48
   2  -2  -5  115.16    6.95
   2   2  -5  121.56    7.84
   2   2  -5  128.53    7.10
   2   2  -5  122.40    7.17
  -2  -2   4    6.45    3.03
  -2  -2   4    9.45    2.77
  -2  -2   4    5.87    2.65
  -2   2   4    8.40    1.64
  -2   2   4   10.44    2.57
  -2   2   4   11.43    2.67
   2  -2  -4    8.54    1.83
   2  -2  -4    6.54    2.53
   2  -2  -4   12.92    2.89
   2   2  -4   11.09    3.46
   2   2  -4    7.19    2.24
   2   2  -4    8.85    2.60
  -2  -2   3  912.06   17.37
  -2  -2   3  897.98   14.17
  -2  -2   3 1034.29   16.77
  -2  -2   3  957.21   16.31
  -2   2   3 1012.61   10.83
  -2   2   3  984.35   13.23
  -2   2   3  929.83   13.01
   2  -2  -3  886.82   10.10
   2  -2  -3  917.59   17.10
   2  -2  -3  993.46   14.53
   2   2  -3  917.59   17.08
   2   2  -3  882.51   14.10
   2   2  -3  911.91   15.28
  -2  -2   2 5761.61   35.75
  -2   2   2 5547.60   24.22
  -2  -2   1  289.06    8.88
  -2  -2   1  264.31    8.49
  -2  -2   1  275.90    8.32
  -2   2   1  301.60    7.48
   2  -2  -1  286.59    7.10
   2  -2  -1  281.39    8.90
   2   2  -1  265.51    8.40
   2   2  -1  273.96    8.76
   2   2  -1  269.22    7.99
  -2  -2   0 1653.36   18.11
  -2  -2   0 1832.24   21.39
  -2  -2   0 1874.70   20.33
   2  -2   0 2073.84   20.11
   2  -2   0 1987.14   21.10
   2   2   0 1797.41   18.69
   2   2   0 1912.13   22.25
   2   2   0 1982.14   20.18
  -2  -2  -1   -0.14    1.59
  -2  -2  -1    2.04    2.29
  -2  -2  -1   -0.07    1.32
   2  -2   1   -0.46    1.95
   2  -2   1    0.91    1.66
   2   2   1    0.22    1.73
   2   2   1   -1.71    2.14
   2   2   1    0.29    1.61
  -2  -2  -2 1834.62   16.07
  -2  -2  -2 2097.42   24.47
  -2  -2  -2 2106.22   23.46
   2  -2   2 2033.84   18.36
   2   2   2 1815.96   15.88
   2   2   2 1960.85   23.94
   2   2   2 2151.50   23.05
  -2  -2  -3 1299.05   13.06
  -2  -2  -3 1337.23   20.33
  -2  -2  -3 1244.90   19.39
   2  -2   3 1485.64   22.08
   2  -2   3 1280.67   13.98
   2   2   3 1090.34   11.86
   2   2   3 1291.43   20.30
  -2  -2  -4   15.81    2.41
  -2  -2  -4   13.21    3.32
  -2  -2  -4   15.35    3.25
  -2   2  -4   12.41    2.19
   2  -2   4   11.31    3.37
   2  -2   4   16.86    3.03
   2   2   4   15.06    2.33
   2   2   4   11.69    3.49
   2   2   4   11.09    2.67
  -2  -2  -5  824.06   17.30
  -2  -2  -5  827.62   18.31
  -2   2  -5  846.60   14.12
   2  -2   5  889.92   19.70
   2  -2   5  859.59   15.61
   2   2   5  738.87   10.58
   2   2   5  794.47   17.15
  -2  -2  -6  204.07    9.45
  -2  -2  -6  173.04    9.41
  -2   2  -6  202.56    8.11
   2  -2   6  225.67   10.92
   2  -2   6  215.35    8.85
   2   2   6  209.20    6.37
   2   2   6  191.73    9.33
   2   2   6  213.91   10.08
  -2  -2  -7  368.69   12.65
  -2  -2  -7  351.30   13.78
  -2   2  -7  373.98   11.81
   2  -2   7  367.05   14.65
   2  -2   7  383.05   12.80
   2   2   7  310.95    8.40
   2   2   7  400.08    9.31
   2   2   7  339.85   12.20
   2   2   7  390.32   14.07
  -2  -2  -8 1796.06   27.67
  -2  -2  -8 1743.79   31.68
  -2   2  -8 1710.27   26.65
   2  -2   8 1750.35   31.95
   2  -2   8 1813.09   29.42
   2   2   8 1645.88   20.23
   2   2   8 1950.82   21.77
   2   2   8 1575.13   26.39
   2   2   8 1838.95   31.80
  -2  -2  -9    0.65    2.77
  -2  -2  -9    0.51    2.29
  -2   2  -9    0.38    1.66
   2  -2   9    5.34    3.22
   2  -2   9    0.58    2.09
   2   2   9    0.43    1.92
   2   2   9    3.92    2.00
   2   2   9    3.30    2.50
   2   2   9    0.02    2.14
  -2  -2 -10 3382.69   40.29
  -2  -2 -10 2849.93   44.96
  -2   2 -10 1811.38   38.39
   2  -2  10 3719.86   50.83
   2  -2  10 3519.28   46.57
   2   2  10 3201.66   32.19
   2   2  10 3828.96   34.83
   2   2  10 3006.44   38.44
   2   2  10 3485.24   48.57
  -2  -2 -11    0.22    2.93
  -2  -2 -11    2.07    2.84
   2  -2  11    3.13    4.19
   2  -2  11    0.67    3.08
   2   2  11   -1.90    2.55
   2   2  11    0.75    2.09
   2   2  11    0.70    2.19
   2   2  11   -1.35    2.74
  -2  -2 -12   45.39    7.00
  -2  -2 -12   47.78    8.95
   2  -2  12   38.61    8.28
   2  -2  12   41.91    8.18
   2   2  12   58.41    7.60
   2   2  12   50.52    5.73
   2   2  12   51.94    8.85
  -2  -2 -13  152.76   13.33
  -2   2 -13   89.25   14.39
   2  -2  13  180.33   14.46
   2  -2  13  173.54   13.38
   2  -2  13  153.26   12.12
   2  -2  13  177.63   13.86
   2   2  13  159.40    9.65
   2   2  13  169.96    9.26
   2   2  13  158.68   12.87
  -2  -2 -14   93.82   12.87
  -2   2 -14   99.23   12.65
   2  -2  14   55.69    9.57
   2  -2  14   67.82   11.21
   2  -2  14   66.20   11.16
   2   2  14   62.76    7.48
   2   2  14   75.37    7.55
   2   2  14   71.62   10.66
  -2  -2 -15   34.76    8.32
  -2   2 -15   37.10    7.70
   2  -2  15   22.97    7.94
   2  -2  15   36.37    8.68
   2  -2  15   34.38    8.25
   2   2  15   38.76    7.05
   2   2  15   42.48    6.90
   2   2  15   31.54    8.01
  -2  -2 -16  408.94   23.00
  -2   2 -16  459.07   22.01
   2  -2  16  443.87   23.02
   2  -2  16  442.28   22.69
   2  -2  16  379.23   22.23
   2   2  16  445.36   16.72
   2   2  16  452.31   16.62
  -2  -2 -17   25.43    9.07
  -2   2 -17   29.57    8.37
   2  -2  17   47.78   11.96
   2  -2  17   40.73    8.83
   2  -2  17   39.33    9.55
   2   2  17   47.63    8.66
   2   2  17   34.79    7.48
   2   2  17   22.85    9.45
  -2  -3  16 1490.66   42.77
  -2  -3  16 1556.07   43.04
  -2  -3  16 1500.86   42.63
   2  -3 -16 1514.17   36.16
   2  -3 -16 1204.87   38.78
   2   3 -16 1638.92   41.62
  -2  -3  15   84.94   13.83
  -2  -3  15  100.65   12.29
  -2  -3  15   82.78   11.98
  -2   3  15   63.56   10.32
   2  -3 -15   94.33   10.61
   2  -3 -15   95.91   12.61
   2  -3 -15   73.95   11.84
   2   3 -15   95.62   12.89
  -2  -3  14  309.66   19.44
  -2  -3  14  280.31   17.44
  -2  -3  14  321.20   18.81
  -2   3  14  311.10   18.50
   2  -3 -14  274.46   15.83
   2  -3 -14  275.30   15.76
   2  -3 -14  279.99   17.90
   2   3 -14  336.41   17.90
  -2  -3  13   22.76    7.67
  -2  -3  13   31.71    8.20
  -2  -3  13   43.30    9.05
  -2   3  13   23.21    6.71
   2  -3 -13   26.97    6.50
   2  -3 -13   27.35    7.07
   2   3 -13   34.95    7.19
  -2  -3  12    7.22    5.20
  -2  -3  12   -5.24    2.31
  -2  -3  12    1.73    3.99
  -2   3  12    3.95    3.34
  -2   3  12    1.92    4.28
   2  -3 -12    5.20    3.92
   2  -3 -12    4.16    3.51
   2   3 -12   -6.35    2.60
   2   3 -12    0.29    2.77
  -2  -3  11   47.92    9.07
  -2  -3  11   26.70    6.23
  -2  -3  11   39.12    7.77
  -2   3  11   28.94    5.99
  -2   3  11   23.62    6.47
   2  -3 -11   34.64    6.83
   2  -3 -11   34.52    7.07
   2   3 -11   31.83    7.10
   2   3 -11   37.14    6.78
  -2  -3  10 2853.37   47.25
  -2  -3  10 2776.48   43.49
  -2  -3  10 3074.42   46.48
  -2   3  10 2898.02   42.65
  -2   3  10 2845.94   42.75
   2  -3 -10 2866.12   42.84
   2  -3 -10 2730.56   44.29
   2   3 -10 2833.50   45.88
   2   3 -10 2945.70   42.63
  -2  -3   9    7.60    5.03
  -2  -3   9    8.18    3.99
  -2  -3   9    7.58    3.54
  -2   3   9    9.43    3.39
  -2   3   9   11.81    3.78
   2  -3  -9   12.08    4.09
   2  -3  -9    8.56    3.54
   2   3  -9    7.43    3.90
   2   3  -9    6.54    3.68
  -2  -3   8 2452.80   40.27
  -2  -3   8 2529.47   37.41
  -2  -3   8 2766.69   39.65
  -2   3   8 2522.74   35.24
   2  -3  -8 2497.65   37.74
   2  -3  -8 2566.28   38.20
   2   3  -8 2512.66   39.77
  -2  -3   7   14.36    5.08
  -2  -3   7   12.49    3.82
  -2  -3   7    6.23    3.20
  -2   3   7   12.61    3.51
  -2   3   7   14.10    3.95
   2  -3  -7   14.05    4.40
   2  -3  -7    5.34    2.84
   2   3  -7   12.10    4.16
  -2  -3   6  669.30   19.61
  -2  -3   6  697.11   17.73
  -2  -3   6  655.08   17.39
  -2   3   6  711.23   16.14
  -2   3   6  702.28   16.31
   2  -3  -6  643.37   18.16
   2  -3  -6  597.37   16.24
   2   3  -6  652.92   18.84
  -2  -3   5  406.94   14.96
  -2  -3   5  382.81   12.51
  -2  -3   5  408.29   13.04
  -2   3   5  412.43   11.28
  -2   3   5  418.94   11.52
   2  -3  -5  429.55   14.53
   2  -3  -5  423.08   12.65
   2   3  -5  394.31   14.07
   2   3  -5  430.40   12.37
   2   3  -5  415.43   12.22
  -2  -3   4   18.48    4.11
  -2  -3   4    5.58    2.65
  -2  -3   4    4.07    2.43
  -2  -3   4    9.17    2.67
  -2   3   4    7.70    2.21
  -2   3   4    8.95    2.38
   2  -3  -4    8.01    3.18
   2  -3  -4    9.38    2.72
   2   3  -4    3.75    2.69
   2   3  -4    2.65    2.45
   2   3  -4    5.65    2.09
  -2  -3   3  290.55   11.55
  -2  -3   3  254.09    9.24
  -2  -3   3  234.84    9.00
  -2  -3   3  304.65   10.42
  -2   3   3  310.83   12.15
  -2   3   3  295.65    7.12
  -2   3   3  293.30    7.27
   2  -3  -3  280.26    6.40
   2  -3  -3  284.11   11.31
   2  -3  -3  273.40    8.30
   2   3  -3  283.79   11.11
   2   3  -3  268.57    9.57
   2   3  -3  309.25    9.57
  -2  -3   2  421.78   12.73
  -2  -3   2  392.24   11.47
  -2  -3   2  337.20   10.08
  -2  -3   2  409.71   11.33
  -2   3   2  430.73   13.35
   2  -3  -2  421.83    8.78
   2  -3  -2  414.21   12.89
   2  -3  -2  397.97    8.47
   2   3  -2  416.32   11.98
   2   3  -2  398.45   10.34
  -2  -3   1   17.95    3.73
  -2  -3   1   25.96    4.43
  -2  -3   1   20.23    3.66
  -2   3   1   22.78    4.26
   2  -3  -1   25.14    3.54
   2  -3  -1   17.73    3.58
   2  -3  -1   19.58    2.26
   2   3  -1   16.86    3.25
   2   3  -1   21.22    4.23
   2   3  -1   15.52    2.81
  -2  -3   0 4015.11   32.19
  -2  -3   0 4048.83   37.24
  -2  -3   0 4088.70   33.82
  -2   3   0 4321.32   37.38
   2  -3   0 4577.81   34.33
   2  -3   0 4374.70   33.32
   2  -3   0 4428.93   37.36
   2   3   0 3667.49   30.48
   2   3   0 4450.65   39.60
   2   3   0 4012.92   31.32
  -2  -3  -1   63.49    4.67
  -2  -3  -1   57.71    5.89
  -2   3  -1   77.20    5.75
   2  -3   1   73.01    5.61
   2  -3   1   72.41    5.48
   2  -3   1   66.64    5.12
   2   3   1   63.82    4.88
   2   3   1   71.95    6.62
   2   3   1   63.34    5.03
  -2  -3  -2 3282.56   24.20
  -2  -3  -2 3720.46   37.82
  -2  -3  -2 3638.14   34.14
   2  -3   2 4092.40   37.84
   2  -3   2 3573.28   30.34
   2   3   2 3714.14   25.67
   2   3   2 3743.80   38.51
   2   3   2 3967.16   33.68
  -2  -3  -3  112.42    4.62
  -2  -3  -3  147.32    8.56
  -2  -3  -3  138.78    7.63
   2  -3   3  141.38    8.54
   2  -3   3  122.40    4.67
   2   3   3  127.55    4.91
   2   3   3  146.72    8.85
   2   3   3  146.38    7.41
  -2  -3  -4  135.17    8.52
  -2  -3  -4  125.65    7.82
   2  -3   4  139.31    8.64
   2  -3   4  105.56    5.32
   2   3   4  119.97    8.23
   2   3   4  127.50    7.53
  -2  -3  -5 1030.24   21.89
  -2  -3  -5 1217.69   23.53
  -2   3  -5 1149.52   14.17
   2  -3   5 1244.49   25.14
   2  -3   5 1164.14   18.04
   2   3   5 1126.35   23.26
   2   3   5 1260.18   22.83
  -2  -3  -6  816.60   20.11
  -2  -3  -6  705.10   19.08
  -2   3  -6  728.31   13.40
   2  -3   6  886.60   22.42
   2  -3   6  796.44   16.67
   2   3   6  798.20   20.30
   2   3   6  886.36   20.40
  -2  -3  -7  201.59   10.85
  -2  -3  -7  220.48   11.69
  -2   3  -7  206.33    8.40
   2  -3   7  231.47   12.82
   2  -3   7  234.60   10.06
   2   3   7  205.13   11.14
   2   3   7  236.76   11.45
  -2  -3  -8  397.77   15.04
  -2  -3  -8  419.83   16.72
  -2   3  -8  436.87   13.01
   2  -3   8  421.81   17.39
   2  -3   8  418.99   14.51
   2   3   8  359.31   14.67
   2   3   8  389.50   15.30
  -2  -3  -9   38.42    6.25
  -2  -3  -9   59.95    9.38
  -2   3  -9   46.96    5.36
   2  -3   9   55.35    9.14
   2  -3   9   44.38    6.98
   2   3   9   28.82    5.80
   2   3   9   48.52    7.75
  -2  -3 -10 1037.13   25.31
  -2  -3 -10 1030.85   28.19
  -2   3 -10 1094.98   23.58
   2  -3  10 1053.99   29.28
   2  -3  10 1068.42   25.88
   2  -3  10 1096.09   26.77
   2   3  10  879.22   23.48
   2   3  10  991.37   26.65
  -2  -3 -11    0.12    2.84
  -2  -3 -11   -0.26    3.37
  -2   3 -11    2.31    2.57
   2  -3  11    1.88    4.09
   2  -3  11    3.82    3.10
   2  -3  11    0.14    3.25
   2   3  11    2.04    3.15
   2   3  11    3.15    2.96
  -2  -3 -12  305.04   15.11
  -2  -3 -12  295.20   17.01
  -2   3 -12  344.10   15.16
   2  -3  12  342.32   19.15
   2  -3  12  319.40   16.14
   2  -3  12  326.93   16.96
   2   3  12  254.76   13.71
   2   3  12  309.32   16.89
  -2  -3 -13   26.92    6.09
  -2  -3 -13   28.82    7.39
  -2   3 -13   22.71    5.65
   2  -3  13   21.46    7.72
   2  -3  13   16.02    5.32
   2  -3  13   32.28    7.14
   2   3  13   31.61    7.75
  -2  -3 -14    7.22    4.47
  -2  -3 -14    7.91    5.12
  -2   3 -14    3.01    3.54
   2  -3  14    1.27    4.96
   2  -3  14    4.98    4.86
   2  -3  14   15.13    5.92
  -2  -3 -15   74.12    9.91
  -2  -3 -15   65.65   11.84
  -2   3 -15   53.31    8.73
   2  -3  15   62.26   11.47
   2  -3  15   37.72    8.54
   2  -3  15   55.45   11.28
  -2  -3 -16  884.78   33.92
  -2   3 -16  940.49   30.29
   2  -3  16  814.77   32.50
   2  -3  16  875.30   32.00
   2  -3  16  854.97   32.04
  -2  -4  16  162.57   17.59
  -2  -4  16  160.51   16.36
  -2  -4  16  145.45   15.73
   2  -4 -16  121.58   13.28
   2  -4 -16  127.21   15.18
   2   4 -16  137.17   14.72
  -2  -4  15   17.39    8.66
  -2  -4  15    9.38    5.97
  -2  -4  15   22.59    7.94
  -2   4  15   12.17    6.74
   2  -4 -15   14.89    6.45
   2  -4 -15   12.41    6.18
   2   4 -15   10.90    5.85
  -2  -4  14   42.70   10.73
  -2  -4  14   26.05    7.53
  -2  -4  14   45.47    9.57
  -2   4  14   26.29    6.76
   2  -4 -14   33.70    8.16
   2   4 -14   29.95    7.27
  -2  -4  13   72.67   12.39
  -2  -4  13   65.75   10.71
  -2  -4  13   74.84    9.05
  -2   4  13   62.43   10.20
   2  -4 -13   50.64    9.48
   2   4 -13   62.02    9.12
  -2  -4  12  680.63   27.04
  -2  -4  12  599.37   22.81
  -2  -4  12  653.50   24.42
  -2   4  12  550.97   24.32
   2  -4 -12  568.53   22.11
   2  -4 -12  619.67   24.37
   2   4 -12  659.75   21.92
  -2  -4  11   21.72    7.48
  -2  -4  11   24.95    5.85
  -2  -4  11   28.00    7.02
  -2   4  11   17.59    5.03
   2  -4 -11   24.15    5.61
   2  -4 -11   41.11    8.40
   2   4 -11   16.00    4.26
  -2  -4  10   22.25    6.54
  -2  -4  10   10.92    4.38
  -2  -4  10    6.04    3.20
  -2   4  10    8.37    3.85
  -2   4  10    3.85    3.54
   2  -4 -10    7.02    3.46
   2  -4 -10    3.99    3.73
   2   4 -10    7.05    3.75
   2   4 -10   12.20    4.02
  -2  -4   9   14.31    5.03
  -2  -4   9    9.91    4.04
  -2  -4   9   22.90    5.68
  -2   4   9   11.62    3.46
  -2   4   9    5.68    3.49
   2  -4  -9   12.17    4.67
   2  -4  -9    2.81    3.54
   2   4  -9    8.13    3.56
   2   4  -9   12.27    3.92
  -2  -4   8 4948.21   60.96
  -2  -4   8 4792.61   53.14
  -2  -4   8 5336.20   56.80
  -2   4   8 4631.46   47.49
  -2   4   8 5137.44   50.40
   2  -4  -8 4782.15   56.99
   2  -4  -8 4730.57   53.50
   2   4  -8 5225.46   61.20
   2   4  -8 4955.91   49.56
  -2  -4   7    0.31    2.91
  -2  -4   7    3.66    2.55
  -2  -4   7    1.68    2.09
  -2   4   7    2.84    2.09
  -2   4   7    1.44    2.72
   2  -4  -7    3.08    2.77
   2  -4  -7    2.50    2.41
   2   4  -7    0.89    2.81
  -2  -4   6 1063.73   26.34
  -2  -4   6 1074.65   22.90
  -2  -4   6 1084.35   23.31
  -2   4   6 1040.08   19.27
  -2   4   6 1093.68   20.02
   2  -4  -6 1035.59   25.28
   2  -4  -6 1029.81   22.04
   2   4  -6 1109.92   26.29
  -2  -4   5   12.00    4.62
  -2  -4   5    6.88    3.22
  -2  -4   5    6.42    2.84
  -2  -4   5    6.83    2.65
  -2   4   5    1.42    3.10
  -2   4   5    8.20    2.29
  -2   4   5    2.21    2.36
   2  -4  -5   13.18    4.23
   2  -4  -5    5.46    2.69
   2   4  -5    4.76    2.60
  -2  -4   4    7.72    3.46
  -2  -4   4    3.01    2.45
  -2  -4   4    6.01    2.43
  -2  -4   4    7.02    2.93
  -2   4   4    4.64    3.32
  -2   4   4    4.19    1.52
  -2   4   4    3.61    2.00
   2  -4  -4    5.10    2.84
   2  -4  -4    3.03    1.95
   2   4  -4    3.10    2.69
   2   4  -4    5.58    2.79
   2   4  -4    6.37    2.38
  -2  -4   3    6.74    3.68
  -2  -4   3    2.26    2.67
  -2  -4   3    0.53    1.76
  -2  -4   3    4.62    2.65
  -2   4   3    0.19    2.62
   2  -4  -3    1.97    1.61
   2  -4  -3    4.43    1.68
   2  -4  -3    8.20    3.37
   2  -4  -3    3.44    2.02
   2   4  -3    1.30    2.55
   2   4  -3    2.67    2.72
   2   4  -3    2.86    1.97
  -2  -4   2 3161.56   36.64
  -2  -4   2 3181.24   35.84
  -2  -4   2 3328.89   34.33
  -2   4   2 3715.43   42.87
   2  -4  -2 3159.78   26.92
   2  -4  -2 3612.09   28.63
   2  -4  -2 3478.53   40.80
   2  -4  -2 3277.53   26.58
   2   4  -2 3362.55   37.22
   2   4  -2 3514.20   38.30
   2   4  -2 3401.74   30.74
  -2  -4   1    2.02    2.45
  -2  -4   1    0.48    2.12
  -2  -4   1    2.69    2.02
  -2   4   1    2.74    2.60
   2  -4  -1    0.70    1.49
   2  -4  -1    4.21    2.24
   2  -4  -1    0.17    1.68
   2  -4  -1    1.64    1.30
   2   4  -1    0.99    2.21
   2   4  -1    0.67    2.50
   2   4  -1    3.49    1.92
  -2  -4   0 1567.28   22.78
  -2  -4   0 1674.62   27.40
  -2  -4   0 1761.59   24.87
  -2   4   0 1859.28   28.36
   2  -4   0 1629.08   23.14
   2  -4   0 1802.65   24.13
   2  -4   0 1673.66   26.53
   2   4   0 1646.36   23.07
   2   4   0 1851.49   29.28
   2   4   0 1557.40   20.98
  -2  -4  -1    2.72    1.88
  -2  -4  -1   -1.30    2.60
  -2  -4  -1   -1.71    1.44
  -2   4  -1    2.43    2.48
   2  -4   1   -2.19    1.52
   2  -4   1    1.37    2.24
   2  -4   1    1.06    1.49
   2   4   1    0.53    1.90
   2   4   1   -0.29    2.72
   2   4   1   -0.82    1.64
  -2  -4  -2 1618.98   19.56
  -2  -4  -2 1809.41   30.00
  -2  -4  -2 1799.86   26.51
  -2   4  -2 1902.13   26.49
   2  -4   2 1826.64   28.03
   2  -4   2 1739.89   25.02
   2   4   2 1856.95   20.76
   2   4   2 1910.98   31.49
   2   4   2 1757.40   23.91
  -2  -4  -3   21.34    3.20
  -2  -4  -3   20.62    4.69
  -2  -4  -3   14.19    3.49
   2  -4   3   19.92    4.79
   2  -4   3   16.57    3.34
   2  -4   3   19.39    2.86
   2  -4   3   21.48    2.98
   2   4   3   20.04    2.96
   2   4   3   12.77    4.33
   2   4   3   33.32    4.88
  -2  -4  -4  141.86    9.45
  -2  -4  -4  129.18    8.44
   2  -4   4  145.04    9.77
   2  -4   4  121.49    5.80
   2  -4   4  134.36    6.18
   2   4   4  149.54    9.98
   2   4   4  142.34    8.11
  -2  -4  -5  160.87   10.44
  -2  -4  -5  185.88   10.27
   2  -4   5  203.66   11.74
   2  -4   5  163.20    7.29
   2  -4   5  204.70    8.23
   2   4   5  179.46   10.99
   2   4   5  196.33    9.74
  -2  -4  -6   62.43    7.17
  -2  -4  -6   71.66    7.27
   2  -4   6   72.22    8.37
   2  -4   6   51.55    4.91
   2  -4   6   67.41    5.94
   2   4   6   49.12    7.12
   2   4   6   63.80    6.33
  -2  -4  -7    2.38    2.86
  -2  -4  -7    2.36    2.33
  -2   4  -7    5.92    2.00
   2  -4   7    9.50    4.07
   2  -4   7    6.62    2.72
   2  -4   7    6.86    3.08
   2   4   7    4.93    3.10
   2   4   7    3.15    2.36
  -2  -4  -8 2363.02   39.65
  -2  -4  -8 2192.66   38.85
  -2   4  -8 2273.17   26.44
   2  -4   8 2451.89   43.30
   2  -4   8 2326.75   33.70
   2  -4   8 2608.02   35.94
   2   4   8 2080.96   37.82
   2   4   8 2204.32   36.59
  -2  -4  -9   47.70    7.77
  -2  -4  -9   40.37    7.14
  -2   4  -9   41.18    5.36
   2  -4   9   49.24    9.00
   2  -4   9   41.62    6.76
   2  -4   9   45.20    7.22
   2   4   9   48.19    8.52
   2   4   9   29.85    5.48
  -2  -4 -10 2342.62   41.35
  -2  -4 -10 2239.54   42.99
  -2   4 -10 2225.90   31.32
   2  -4  10 2483.64   47.10
   2  -4  10 2304.45   38.18
   2  -4  10 2537.03   40.58
   2   4  10 1838.74   37.38
   2   4  10 2301.95   41.14
  -2  -4 -11   17.83    5.44
  -2  -4 -11   19.77    6.01
  -2   4 -11    9.62    3.37
   2  -4  11   20.18    7.48
   2  -4  11    8.18    3.61
   2  -4  11   14.79    5.08
   2   4  11   12.65    4.93
   2   4  11   10.71    4.38
  -2  -4 -12   43.86    8.40
  -2  -4 -12   42.84    8.97
  -2   4 -12   40.37    6.50
   2  -4  12   58.10   10.78
   2  -4  12   39.26    7.79
   2  -4  12   53.91    9.48
   2   4  12   48.71    9.36
  -2  -4 -13    6.04    5.03
  -2  -4 -13    0.55    3.58
  -2   4 -13   -5.56    2.57
   2  -4  13    1.95    5.05
   2  -4  13    4.52    3.58
   2  -4  13    3.87    3.56
  -2  -4 -14   50.21    9.96
  -2   4 -14   41.23    7.53
   2  -4  14   46.00   10.78
   2  -4  14   43.52    8.68
   2  -4  14   59.56   10.75
  -2  -4 -15   27.59    7.02
  -2   4 -15   38.78    7.63
   2  -4  15   39.67   11.52
   2  -4  15   37.62    9.24
   2  -4  15   40.46   10.25
  -2  -5  15   -4.86    7.10
  -2  -5  15   -5.41    4.31
  -2  -5  15   -0.51    5.20
  -2   5  15    6.69    8.16
   2  -5 -15    5.36    5.70
   2   5 -15   -6.64    4.91
  -2  -5  14  239.24   19.22
  -2  -5  14  202.75   15.61
  -2  -5  14  195.94   15.54
  -2   5  14  172.44   15.93
   2  -5 -14  176.02   16.14
   2   5 -14  196.97   14.63
  -2  -5  13   12.32    5.94
  -2  -5  13    0.77    3.68
  -2  -5  13    6.35    4.91
  -2   5  13    3.92    5.03
   2  -5 -13   -1.37    3.32
   2   5 -13    1.80    3.80
  -2  -5  12   12.03    6.81
  -2  -5  12   24.66    6.78
  -2  -5  12   18.57    6.04
  -2   5  12   15.30    5.63
   2  -5 -12   13.06    5.73
   2   5 -12   10.85    4.59
  -2  -5  11   56.89   10.95
  -2  -5  11   53.31    8.90
  -2  -5  11   47.97    8.08
  -2   5  11   75.99   10.49
   2  -5 -11   59.20    9.94
  -2  -5  10 1578.85   39.74
  -2  -5  10 1100.06   29.04
  -2  -5  10 1529.59   34.71
  -2   5  10 1532.21   31.11
   2  -5 -10 1345.87   33.15
  -2  -5   9   38.23    7.84
  -2  -5   9   33.51    6.78
  -2  -5   9   56.03    9.21
  -2   5   9   38.01    7.07
  -2   5   9   36.08    6.45
   2  -5  -9   37.77    7.67
   2  -5  -9   34.55    7.24
   2   5  -9   32.45    8.20
  -2  -5   8 1086.15   30.86
  -2  -5   8  998.54   25.45
  -2  -5   8 1041.24   26.20
  -2   5   8  959.52   21.55
  -2   5   8 1080.50   23.14
   2  -5  -8  982.32   28.39
   2  -5  -8  931.47   24.85
   2   5  -8 1135.13   30.82
  -2  -5   7   11.50    4.67
  -2  -5   7    6.76    3.58
  -2  -5   7    4.16    3.03
  -2   5   7   11.38    3.15
  -2   5   7   12.22    3.95
   2  -5  -7   17.90    5.24
   2  -5  -7   15.78    4.50
   2   5  -7   19.20    6.04
  -2  -5   6  207.08   13.35
  -2  -5   6  177.97   10.27
  -2  -5   6  204.94   11.23
  -2   5   6  196.71    8.52
  -2   5   6  207.32    8.85
   2  -5  -6  192.64   12.37
   2  -5  -6  200.17   10.61
   2   5  -6  203.88   12.87
  -2  -5   5   32.24    7.58
  -2  -5   5   22.76    5.32
  -2  -5   5   21.80    4.62
  -2  -5   5   23.98    5.00
  -2   5   5   26.90    6.50
  -2   5   5   18.60    2.86
  -2   5   5   27.14    3.63
   2  -5  -5   25.81    5.77
   2  -5  -5   18.88    4.23
   2   5  -5   19.73    5.39
   2   5  -5   27.71    5.41
  -2  -5   4    1.80    3.70
  -2  -5   4    2.84    2.81
  -2  -5   4    1.85    2.04
  -2  -5   4   -0.53    1.78
  -2   5   4    2.48    3.78
   2  -5  -4    4.19    2.12
   2   5  -4   34.67    6.54
   2   5  -4    2.89    2.86
   2   5  -4    9.55    2.65
  -2  -5   3  146.62   10.10
  -2  -5   3  125.96    8.95
  -2  -5   3  125.33    7.89
  -2  -5   3  143.18    8.56
  -2   5   3  133.90   10.46
   2  -5  -3  143.47    6.23
   2  -5  -3  135.87    6.18
   2  -5  -3  128.29    9.53
   2  -5  -3  134.21    7.12
   2   5  -3  137.77    9.62
   2   5  -3  148.65    9.67
   2   5  -3  138.81    6.95
  -2  -5   2   85.35    7.89
  -2  -5   2   75.15    7.34
  -2  -5   2   69.67    6.45
  -2   5   2   90.07    8.61
   2  -5  -2   82.18    5.75
   2  -5  -2   83.89    5.58
   2  -5  -2   78.21    7.79
   2  -5  -2   76.02    5.10
   2   5  -2   81.19    7.63
   2   5  -2   91.01    8.13
   2   5  -2   75.15    5.34
  -2  -5   1  192.60   10.13
  -2  -5   1  164.93   10.18
  -2  -5   1  178.74    9.33
  -2   5   1  208.91   11.69
   2  -5  -1  192.38    8.68
   2  -5  -1  189.83    8.59
   2  -5  -1  153.48    9.98
   2  -5  -1  165.32    6.54
   2   5  -1  189.45    9.91
   2   5  -1  196.13   11.19
   2   5  -1  161.52    7.46
  -2  -5   0 1228.33   22.35
  -2  -5   0 1258.81   26.65
  -2  -5   0 1393.04   24.37
  -2   5   0 1569.69   29.45
   2  -5   0 1389.63   23.72
   2  -5   0 1434.61   23.89
   2  -5   0 1290.44   26.29
   2  -5   0 1250.05   15.73
   2   5   0 1426.26   23.79
   2   5   0 1438.99   28.96
   2   5   0 1303.60   19.77
  -2  -5  -1   47.70    5.85
  -2  -5  -1   50.78    7.36
  -2  -5  -1   44.22    5.97
  -2   5  -1   48.38    6.78
   2  -5   1   60.05    6.11
   2  -5   1   47.20    5.51
   2  -5   1   51.60    6.76
   2   5   1   61.63    6.83
   2   5   1   45.30    7.46
   2   5   1   46.84    4.96
  -2  -5  -2 1415.34   20.52
  -2  -5  -2 1421.84   29.52
  -2  -5  -2 1451.35   25.98
  -2   5  -2 1782.49   29.45
   2  -5   2 1756.68   30.05
   2  -5   2 1500.77   26.46
   2  -5   2 1361.60   16.33
   2   5   2 1718.79   22.40
   2   5   2 1469.64   30.65
   2   5   2 1608.61   23.67
  -2  -5  -3  301.36    8.66
  -2  -5  -3  325.24   14.99
  -2  -5  -3  358.39   13.74
  -2   5  -3  430.56   14.41
   2  -5   3  383.51   15.28
   2  -5   3  330.27   12.32
   2  -5   3  316.90    8.73
   2  -5   3  337.56    9.05
   2   5   3  344.32    9.41
   2   5   3  336.41   15.47
   2   5   3  372.52   12.34
  -2  -5  -4  113.02    9.60
  -2  -5  -4  122.78    8.73
   2  -5   4  123.63    9.65
   2  -5   4   98.27    7.14
   2  -5   4  115.86    6.01
   2  -5   4  112.42    6.25
   2   5   4  109.34    9.77
   2   5   4  118.17    7.91
  -2  -5  -5    9.24    4.14
  -2  -5  -5    2.79    2.55
   2  -5   5    6.95    3.08
   2  -5   5    4.31    2.24
   2  -5   5   -0.65    1.61
   2   5   5    0.17    2.84
   2   5   5    6.45    2.77
  -2  -5  -6  432.08   18.21
  -2  -5  -6  407.35   16.48
   2  -5   6  517.65   20.11
   2  -5   6  413.12   12.73
   2  -5   6  442.62   13.35
   2   5   6  400.69   17.90
   2   5   6  460.25   15.78
  -2  -5  -7   60.48    9.07
  -2  -5  -7   50.35    7.77
   2  -5   7   78.11   11.47
   2  -5   7   48.06    5.44
   2  -5   7   65.19    6.42
   2   5   7   45.97    7.94
   2   5   7   66.68    7.24
  -2  -5  -8  274.36   15.78
  -2  -5  -8  234.45   13.95
   2  -5   8  276.12   16.70
   2  -5   8  289.74   12.49
   2  -5   8  282.69   12.53
   2   5   8  220.38   14.41
   2   5   8  256.88   13.26
  -2  -5  -9   34.79    6.71
  -2  -5  -9   37.26    7.91
   2  -5   9   33.61    7.02
   2  -5   9   34.55    6.23
   2  -5   9   49.99    7.72
   2   5   9   27.69    7.17
   2   5   9   31.59    6.11
  -2  -5 -10  342.44   19.27
  -2  -5 -10  317.67   17.39
   2  -5  10  282.45   17.97
   2  -5  10  344.30   15.28
   2  -5  10  374.10   16.36
   2   5  10  279.71   16.57
  -2  -5 -11   37.77    7.70
   2  -5  11   42.84   10.03
   2  -5  11   35.77    6.95
   2  -5  11   43.35    8.32
   2   5  11   35.60    8.11
  -2  -5 -12  221.70   15.85
  -2   5 -12  221.15   11.02
   2  -5  12  227.41   17.54
   2  -5  12  191.92   13.66
   2  -5  12  215.31   14.36
   2   5  12  182.44   14.00
  -2  -5 -13  112.39   12.34
  -2   5 -13  112.54    9.77
   2  -5  13  105.39   15.44
   2  -5  13   89.92   10.20
   2  -5  13  115.83   11.67
   2   5  13   85.26   10.39
  -2  -5 -14    5.56    4.91
  -2   5 -14    1.25    4.52
   2  -5  14    4.07    4.26
   2  -5  14    6.66    4.67
   2  -5  14   11.09    5.65
  -2  -6  13   33.75   11.93
  -2  -6  13   33.90    8.80
  -2  -6  13   41.26    9.09
  -2   6  13   30.89    9.00
   2  -6 -13   41.06    9.05
  -2  -6  12   83.89   13.66
  -2  -6  12   89.30   10.78
  -2  -6  12   63.20    9.84
  -2   6  12   62.50   10.75
   2  -6 -12   83.60   12.39
  -2  -6  11   39.74   10.61
  -2  -6  11   44.94    8.64
  -2  -6  11   54.95    9.19
  -2   6  11   54.32    8.92
   2  -6 -11   49.41    9.07
  -2  -6  10    2.31    4.72
  -2  -6  10   -3.08    2.65
  -2  -6  10   -3.10    1.92
  -2   6  10    3.22    4.07
   2  -6 -10   -5.08    2.72
  -2  -6   9   14.70    6.16
  -2  -6   9    7.70    4.31
  -2  -6   9   -0.70    2.48
  -2   6   9   13.54    4.57
   2  -6  -9    5.46    3.01
  -2  -6   8  839.19   28.99
  -2  -6   8  797.16   23.72
  -2  -6   8  754.80   23.24
  -2   6   8  770.87   18.67
   2  -6  -8  696.73   22.44
  -2  -6   7   31.20    7.70
  -2  -6   7   45.08    7.87
  -2  -6   7   36.08    6.45
  -2   6   7   34.93    5.03
   2  -6  -7   33.15    6.23
   2   6  -7   59.13    9.72
  -2  -6   6  254.66   15.54
  -2  -6   6  278.45   13.54
  -2  -6   6  270.30   13.38
   2  -6  -6  243.96   15.25
   2  -6  -6  240.16   12.32
   2   6  -6  294.07   16.07
   2   6  -6  269.79   12.82
  -2  -6   5  155.48   12.41
  -2  -6   5  134.79   10.10
  -2  -6   5  154.88   10.18
  -2  -6   5  154.37   10.03
  -2   6   5  148.26   12.44
   2  -6  -5  144.15   12.00
   2  -6  -5  136.50    8.92
   2   6  -5  167.34   12.37
   2   6  -5  144.75   10.18
  -2  -6   4    5.92    3.95
  -2  -6   4    1.08    2.62
  -2  -6   4   -0.26    2.33
  -2  -6   4    5.29    2.98
  -2   6   4   -0.63    3.42
   2  -6  -4    6.86    4.40
   2  -6  -4    0.84    2.31
   2   6  -4    1.76    3.30
   2   6  -4    1.20    3.49
  -2  -6   3   -0.26    3.75
  -2  -6   3    6.33    3.97
  -2  -6   3    2.77    2.29
  -2  -6   3    1.97    2.69
  -2   6   3   -0.12    3.92
   2  -6  -3    3.58    2.21
   2  -6  -3    3.01    2.12
   2  -6  -3   -0.53    3.03
   2  -6  -3    2.93    2.29
   2   6  -3    2.00    3.49
   2   6  -3   -1.52    3.03
   2   6  -3    4.35    2.55
  -2  -6   2 1518.98   30.19
  -2  -6   2 1443.13   30.22
  -2  -6   2 1399.32   26.17
  -2  -6   2 1691.25   29.20
  -2   6   2 1796.20   36.69
   2  -6  -2 1651.84   24.30
   2  -6  -2 1610.83   23.86
   2  -6  -2 1474.16   32.57
   2  -6  -2 1438.60   22.04
   2   6  -2 1793.22   32.24
   2   6  -2 1805.83   34.50
   2   6  -2 1654.27   21.51
  -2  -6   1    7.87    3.92
  -2  -6   1   16.86    5.10
  -2  -6   1   11.09    3.92
  -2   6   1    9.02    4.14
   2  -6  -1   13.38    3.80
   2  -6  -1   19.68    4.43
   2  -6  -1    8.28    3.70
   2  -6  -1   13.86    2.96
   2   6  -1   18.23    4.81
   2   6  -1   19.53    5.44
   2   6  -1   14.70    3.03
  -2  -6   0 1036.81   22.49
  -2  -6   0  880.57   24.73
  -2  -6   0  999.62   22.54
  -2   6   0 1260.68   29.49
   2  -6   0 1095.56   23.09
   2  -6   0 1080.62   22.61
   2  -6   0 1039.34   26.10
   2  -6   0  887.85   15.54
   2   6   0 1161.23   23.58
   2   6   0 1113.10   28.36
   2   6   0 1102.51   18.16
  -2  -6  -1    4.72    2.98
  -2  -6  -1    5.87    3.61
  -2  -6  -1    0.34    2.04
  -2   6  -1    2.17    3.61
   2  -6   1    2.33    2.84
   2  -6   1    3.39    3.08
   2  -6   1   -2.65    2.38
   2  -6   1    1.68    1.27
   2   6   1    2.91    2.89
   2   6   1    0.24    3.03
   2   6   1    1.97    2.26
  -2  -6  -2  384.25   12.05
  -2  -6  -2  424.12   18.16
  -2  -6  -2  369.92   14.55
  -2   6  -2  478.72   17.49
   2  -6   2  400.11   15.88
   2  -6   2  431.14   16.17
   2  -6   2  378.17   15.13
   2  -6   2  367.13    9.89
   2  -6   2  383.12   10.20
   2   6   2  424.02   12.58
   2   6   2  385.12   17.83
  -2  -6  -3   39.26    5.03
  -2  -6  -3   44.26    7.96
  -2  -6  -3   30.53    5.56
  -2   6  -3   34.18    5.89
   2  -6   3   30.89    6.18
   2  -6   3   35.68    6.06
   2  -6   3   35.03    4.35
   2  -6   3   33.85    4.31
   2   6   3   31.18    7.22
   2   6   3   20.78    4.14
  -2  -6  -4   92.74    9.43
  -2  -6  -4   95.74    8.54
   2  -6   4  104.62   10.10
   2  -6   4   79.89    7.65
   2  -6   4   83.12    5.70
   2  -6   4   84.03    5.97
   2   6   4   76.76    9.12
   2   6   4  107.77    7.63
  -2  -6  -5  109.60   10.68
  -2  -6  -5  103.08    8.97
   2  -6   5  135.15   11.60
   2  -6   5  117.93    7.14
   2  -6   5  107.03    7.00
   2   6   5  129.54   11.96
   2   6   5  136.04    9.12
  -2  -6  -6   35.46    7.65
  -2  -6  -6   14.77    4.26
   2  -6   6   16.74    5.44
   2  -6   6   16.41    4.16
   2  -6   6   16.24    3.85
   2   6   6   13.26    5.70
   2   6   6   20.81    4.76
  -2  -6  -7   49.56    7.53
   2  -6   7  102.84   14.48
   2  -6   7   67.14    6.16
   2  -6   7   60.31    6.62
   2   6   7   48.28    9.09
  -2  -6  -8  792.73   25.91
   2  -6   8 1055.99   32.48
   2  -6   8  861.18   21.55
   2  -6   8  963.87   23.12
   2   6   8  786.67   28.07
  -2  -6  -9    0.55    3.22
   2  -6   9   13.76    6.37
   2  -6   9    6.11    3.54
   2  -6   9    7.29    3.51
   2   6   9   11.11    4.96
  -2  -6 -10  883.50   29.40
   2  -6  10 1070.52   34.69
   2  -6  10  938.18   25.52
   2  -6  10 1005.83   26.49
   2   6  10  778.95   29.06
  -2  -6 -11   12.92    5.85
   2  -6  11   19.22    7.24
   2  -6  11   13.13    4.84
   2  -6  11   10.54    4.57
   2   6  11   12.73    5.77
  -2  -6 -12   11.26    5.24
   2  -6  12   21.51    8.28
   2  -6  12    9.31    4.11
   2  -6  12   14.15    5.68
   2   6  12    6.16    4.91
  -2  -6 -13    7.29    4.59
   2  -6  13    8.11    4.84
   2  -6  13    3.15    4.35
   2  -6  13   10.32    5.51
   2   6  13   10.85    6.06
  -2  -7  12    9.38    7.46
  -2  -7  12    7.51    5.22
  -2  -7  12    5.85    5.73
  -2   7  12    8.97    8.68
   2  -7 -12    6.66    5.12
  -2  -7  11  131.30   15.52
  -2  -7  11   83.38   12.39
  -2  -7  11  119.59   12.68
  -2   7  11  126.61   13.11
   2  -7 -11  101.93   12.39
  -2  -7  10  514.57   26.03
  -2  -7  10  475.33   20.93
  -2  -7  10  492.08   21.67
  -2   7  10  444.78   16.62
   2  -7 -10  431.79   20.76
  -2  -7   9    7.75    5.92
  -2  -7   9    4.33    3.32
  -2  -7   9   12.44    4.59
  -2   7   9   -7.94    3.75
   2  -7  -9    4.09    3.15
  -2  -7   8  308.93   19.51
  -2  -7   8  270.73   14.99
  -2  -7   8  317.35   15.97
   2  -7  -8  246.12   14.39
  -2  -7   7    6.40    5.85
  -2  -7   7    5.94    3.42
  -2  -7   7    2.19    2.96
   2  -7  -7    3.30    3.01
  -2  -7   6  102.99   11.81
  -2  -7   6   73.28    8.80
  -2  -7   6  104.33    9.36
  -2  -7   6  100.22    9.26
   2  -7  -6   84.97    8.18
   2   7  -6   99.04    9.60
  -2  -7   5  541.66   22.25
  -2  -7   5  435.66   17.83
  -2  -7   5  518.20   18.26
  -2  -7   5  538.12   18.91
   2  -7  -5  457.96   16.29
   2   7  -5  612.48   23.19
   2   7  -5  524.14   19.41
  -2  -7   4   50.01    8.95
  -2  -7   4   53.45    9.38
  -2  -7   4   53.00    7.58
  -2  -7   4   65.10    7.10
  -2   7   4   49.68    9.17
   2  -7  -4   50.93    5.82
   2   7  -4   64.16    9.26
   2   7  -4   56.94    8.52
  -2  -7   3   81.89    9.38
  -2  -7   3   72.36    9.02
  -2  -7   3   95.53    8.18
  -2  -7   3  118.14    9.12
  -2   7   3   99.81   10.95
   2  -7  -3   86.51    6.16
   2  -7  -3   79.17    6.04
   2  -7  -3   82.90    6.74
   2   7  -3  105.90   10.30
   2   7  -3  105.27   10.46
  -2  -7   2   24.99    6.40
  -2  -7   2   18.72    5.39
  -2  -7   2   17.06    4.04
  -2  -7   2   29.32    5.56
  -2   7   2   17.80    5.97
   2  -7  -2   22.88    4.88
   2  -7  -2   25.16    5.03
   2  -7  -2   17.13    5.51
   2  -7  -2   28.48    4.59
   2   7  -2   35.65    6.74
   2   7  -2   28.41    6.88
  -2  -7   1   82.10    8.28
  -2  -7   1   97.21   10.61
  -2  -7   1   80.71    7.72
  -2   7   1   92.93   10.58
   2  -7  -1   65.15    6.69
   2  -7  -1   84.65    7.43
   2  -7  -1   77.61    9.84
   2  -7  -1   75.78    5.94
   2   7  -1   80.88    9.45
  -2  -7   0  375.19   14.79
  -2  -7   0  365.68   17.80
  -2  -7   0  403.38   15.66
  -2   7   0  434.48   19.29
   2  -7   0  413.10   15.49
   2  -7   0  398.42   15.06
   2  -7   0  381.78   17.80
   2  -7   0  343.65   11.07
   2   7   0  452.19   20.16
  -2  -7  -1   49.75    7.31
  -2  -7  -1   54.80    8.90
  -2  -7  -1   46.07    6.81
  -2   7  -1   49.12    8.52
   2  -7   1   63.24    9.65
   2  -7   1   69.23    9.36
   2  -7   1   65.17    9.12
   2  -7   1   47.03    4.64
   2   7   1   50.74    8.61
   2   7   1   50.52    5.22
  -2  -7  -2  487.65   14.65
  -2  -7  -2  465.78   21.63
  -2  -7  -2  446.92   17.06
  -2   7  -2  545.31   20.54
   2  -7   2  552.39   19.85
   2  -7   2  545.34   19.41
   2  -7   2  471.51   18.86
   2  -7   2  430.90   11.93
   2   7   2  464.41   21.05
   2   7   2  480.75   13.28
  -2  -7  -3  189.95    8.37
  -2  -7  -3  211.72   12.17
   2  -7   3  227.77   13.86
   2  -7   3  242.15   13.90
   2  -7   3  202.82   12.46
   2  -7   3  205.13    8.59
   2  -7   3  210.59    8.85
   2   7   3  221.73   15.13
  -2  -7  -4   44.50    7.22
   2  -7   4   43.57    7.53
   2  -7   4   66.73   10.54
   2  -7   4   52.56    7.96
   2  -7   4   42.96    4.98
   2  -7   4   46.79    5.32
   2   7   4   40.25    8.40
  -2  -7  -5  219.71   13.33
   2  -7   5  335.01   17.63
   2  -7   5  262.99   13.38
   2  -7   5  285.65   10.97
   2  -7   5  349.08   12.37
   2   7   5  293.68   17.87
  -2  -7  -6  207.30   13.30
   2  -7   6  258.49   16.67
   2  -7   6  193.17    9.77
   2  -7   6  227.26   10.80
   2   7   6  211.34   15.71
  -2  -7  -7  130.60   11.74
   2  -7   7  153.72   14.12
   2  -7   7  137.84    9.00
   2  -7   7  151.34    9.29
   2   7   7  111.60   12.22
  -2  -7  -8  264.55   16.07
   2  -7   8  346.61   20.54
   2  -7   8  243.96   12.41
   2  -7   8  299.67   13.69
   2   7   8  246.31   17.71
  -2  -7  -9   50.59    9.50
   2  -7   9   50.25   10.49
   2  -7   9   33.34    6.62
   2  -7   9   45.51    7.31
   2   7   9   34.95    8.44
  -2  -7 -10   29.66    7.34
   2  -7  10   31.66    8.97
   2  -7  10   31.49    6.62
   2  -7  10   34.86    6.90
   2   7  10   31.35    8.83
  -2  -7 -11   22.30    7.51
   2  -7  11   31.83   10.56
   2  -7  11   23.29    6.35
   2  -7  11   28.68    6.69
   2   7  11   21.94    7.58
  -2  -8   9    2.69    6.54
  -2  -8   9   -1.15    3.66
  -2  -8   9    3.39    3.63
   2  -8  -9   -3.61    3.73
  -2  -8   8  666.25   29.08
  -2  -8   8  672.72   23.86
  -2  -8   8  722.08   25.12
   2  -8  -8  630.43   23.58
  -2  -8   7  226.47   16.91
  -2  -8   7  189.25   13.18
   2  -8  -7  196.88   13.35
  -2  -8   6  199.19   15.90
  -2  -8   6  172.73   13.28
  -2  -8   6  196.83   13.01
  -2  -8   6  185.26   12.41
   2  -8  -6  188.58   11.93
   2   8  -6  209.72   13.52
  -2  -8   5   87.88   14.00
  -2  -8   5   65.34   10.44
  -2  -8   5   80.59    9.21
  -2  -8   5   92.88    9.00
   2  -8  -5   78.28    7.70
   2   8  -5   86.99   10.25
  -2  -8   4    3.85    3.58
  -2  -8   4    7.99    4.67
  -2  -8   4   -1.40    2.26
  -2  -8   4    2.04    2.81
   2  -8  -4    2.04    2.53
   2   8  -4    2.45    3.30
  -2  -8   3  371.89   18.33
  -2  -8   3  337.66   15.30
  -2  -8   3  350.82   15.78
   2  -8  -3  366.98   11.81
   2  -8  -3  334.60   11.45
   2  -8  -3  343.14   13.74
   2   8  -3  390.05   19.05
  -2  -8   2  395.68   17.95
  -2  -8   2  346.68   15.49
  -2  -8   2  347.86   15.44
   2  -8  -2  373.65   13.47
   2  -8  -2  395.42   13.95
   2  -8  -2  386.76   13.86
   2   8  -2  445.84   20.91
  -2  -8   1   49.75    8.16
  -2  -8   1   45.32    7.10
   2  -8  -1   49.17    7.41
   2  -8  -1   54.06    7.75
   2  -8  -1   46.89    5.77
   2   8  -1   35.00    7.79
  -2  -8   0  318.58   14.67
  -2  -8   0  318.82   15.18
   2  -8   0  306.72   14.22
   2  -8   0  335.90   14.99
   2  -8   0  294.21   11.31
   2   8   0  343.86   19.10
  -2  -8  -1   40.03    6.78
  -2  -8  -1   31.73    6.37
   2  -8   1   53.96    9.19
   2  -8   1   55.23    8.28
   2  -8   1   38.97    4.93
   2   8   1   48.69    9.24
  -2  -8  -2  110.18    7.96
  -2  -8  -2  115.04   10.08
   2  -8   2  131.32   11.02
   2  -8   2  127.91   10.97
   2  -8   2  140.90   16.48
   2  -8   2  107.20    7.02
   2   8   2  117.44   12.51
  -2  -8  -3  265.51   10.20
  -2  -8  -3  265.99   14.48
   2  -8   3  287.16   16.21
   2  -8   3  289.81   16.07
   2  -8   3  229.79   14.82
   2  -8   3  255.36   10.32
   2  -8   3  264.69   10.51
   2   8   3  252.69   17.34
  -2  -8  -4   42.00    7.12
   2  -8   4   62.98   11.35
   2  -8   4   38.85    7.60
   2  -8   4   36.01    5.85
   2  -8   4   44.60    5.92
   2   8   4   38.49    8.80
  -2  -8  -5  258.10   15.04
   2  -8   5  323.03   18.64
   2  -8   5  218.53   13.69
   2  -8   5  258.46   11.21
   2  -8   5  267.94   11.35
   2   8   5  230.10   17.71
  -2  -8  -6   15.85    4.91
   2  -8   6   15.32    5.70
   2  -8   6   23.29    5.05
   2  -8   6   23.33    4.86
   2   8   6   21.94    7.70
  -2  -8  -7  116.41   11.67
   2  -8   7  136.16   13.69
   2  -8   7   89.37    8.06
   2  -8   7  109.12    8.97
   2   8   7   83.19   13.74
  -2  -8  -8  360.51   19.65
   2  -8   8  438.00   24.18
   2  -8   8  338.45   14.89
   2  -8   8  426.93   16.72
   2   8   8  295.46   20.95
  -2  -8  -9    2.72    3.61
   2  -8   9   10.63    5.56
   2  -8   9   16.45    5.10
   2  -8   9    8.28    4.31
   2   8   9   20.88    8.01
  -2  -9   5  511.61   24.39
  -2  -9   5  563.76   21.43
  -2  -9   5  591.24   22.06
   2  -9  -5  594.80   20.76
   2   9  -5  608.61   24.59
  -2  -9   4   15.18    5.56
  -2  -9   4    5.17    3.66
  -2  -9   4   10.10    4.93
   2  -9  -4    4.98    3.92
   2   9  -4   -3.01    4.76
  -2  -9   3  337.06   18.31
  -2  -9   3  287.52   15.20
  -2  -9   3  327.89   16.31
   2  -9  -3  308.50   13.69
   2   9  -3  324.35   19.22
  -2  -9   2   12.12    4.84
  -2  -9   2    6.57    4.16
  -2  -9   2   14.22    4.69
   2  -9  -2   16.67    4.33
   2  -9  -2    7.55    4.14
   2  -9  -2   12.89    3.85
   2   9  -2   11.04    6.06
  -2  -9   1  105.34   10.22
  -2  -9   1   86.17    9.41
  -2  -9   1  105.37   10.32
   2  -9  -1   90.91    8.52
   2  -9  -1   76.98    8.85
   2  -9  -1   96.35    7.82
   2   9  -1   94.04   13.40
  -2  -9   0  563.52   19.99
  -2  -9   0  624.07   22.40
   2  -9   0  596.14   20.50
   2  -9   0  611.64   21.05
   2  -9   0  576.92   16.86
   2   9   0  667.64   28.17
  -2  -9  -1   69.31    7.77
  -2  -9  -1   77.97    9.79
   2  -9   1   80.88    9.38
   2  -9   1   62.74    9.62
   2   9   1   68.39   12.08
  -2  -9  -2  558.66   16.98
  -2  -9  -2  565.76   17.42
  -2  -9  -2  574.47   21.94
   2  -9   2  609.91   22.97
   2  -9   2  583.61   16.07
   2   9   2  587.05   28.00
  -2  -9  -3  107.08   11.11
   2  -9   3  106.81   10.99
   2  -9   3   91.63    7.12
   2   9   3  122.14   16.96
  -2  -9  -4   34.50    7.29
   2  -9   4   25.98    7.96
   2  -9   4   27.91    4.91
   2   9   4   25.26    9.12
  -2  -9  -5  365.30   18.93
   2  -9   5  341.00   20.02
   2  -9   5  340.11   13.30
   2   9   5  323.85   22.20
  -3   0  17   11.55    6.71
  -3   0  17   15.08    6.98
   3   0 -17    4.04    5.17
  -3   0  16    9.50    5.97
  -3   0  16    2.19    4.43
  -3   0  16    0.17    4.40
   3   0 -16   -0.05    4.35
  -3   0  15  903.64   27.28
  -3   0  15  916.91   31.32
  -3   0  15  857.57   30.82
   3   0 -15  837.34   30.26
  -3   0  14   -0.75    4.26
  -3   0  14    2.09    3.32
  -3   0  14    6.88    5.34
   3   0 -14    1.54    3.39
   3   0 -14    0.12    3.46
  -3   0  13    3.20    4.26
  -3   0  13    6.30    3.75
  -3   0  13    4.33    4.86
   3   0 -13   -3.30    2.81
   3   0 -13    2.00    3.97
  -3   0  12    3.49    4.02
  -3   0  12    0.36    3.18
  -3   0  12    8.76    3.99
   3   0 -12    1.71    2.86
   3   0 -12   -0.70    2.77
  -3   0  11 3170.55   42.65
  -3   0  11 3023.45   46.41
  -3   0  11 3374.22   49.70
   3   0 -11 2873.60   39.84
   3   0 -11 3376.50   49.72
  -3   0  10    2.77    3.56
  -3   0  10   -2.33    2.21
  -3   0  10    0.17    3.25
   3   0 -10   -2.04    1.95
   3   0 -10    1.97    2.69
  -3   0   9   93.29    8.11
  -3   0   9   85.57    7.67
  -3   0   9   95.60    8.78
   3   0  -9   91.80    7.19
   3   0  -9  104.04    6.95
   3   0  -9   91.29    6.88
   3   0  -9   99.69    8.49
  -3   0   8    0.48    2.74
  -3   0   8   -0.46    2.07
  -3   0   8   -0.48    2.31
   3   0  -8    1.32    2.33
   3   0  -8    3.10    2.31
   3   0  -8    2.62    2.43
  -3   0   7  113.02    7.58
  -3   0   7  127.23    8.20
  -3   0   7  113.33    8.30
   3   0  -7  102.82    6.88
   3   0  -7  113.21    6.88
   3   0  -7  125.24    8.40
  -3   0   6   -0.24    2.55
  -3   0   6    3.34    1.92
  -3   0   6    0.51    2.43
   3   0  -6   -0.19    1.97
   3   0  -6    0.65    2.09
   3   0  -6    0.67    2.04
  -3   0   4   -0.26    2.14
  -3   0   4    0.14    1.92
  -3   0   4    2.07    2.14
  -3   0   4    1.80    2.33
   3   0  -4    0.26    1.80
   3   0  -4    1.32    2.14
   3   0  -4    0.55    1.66
   3   0  -4    0.48    2.04
  -3   0   3 4576.73   32.89
   3   0  -3 4950.67   34.59
  -3   0   2    0.46    1.83
  -3   0   2   -0.96    1.76
  -3   0   2    0.31    1.37
  -3   0   2    0.29    1.54
   3   0  -2   -3.06    1.61
   3   0  -2   -2.02    1.71
   3   0  -2   -0.36    1.59
   3   0  -2    1.23    1.78
  -3   0   1  481.73   10.15
  -3   0   1  481.61    9.94
  -3   0   1  474.44    9.02
  -3   0   1  468.12    9.12
   3   0  -1  502.11   10.32
   3   0  -1  415.62    9.36
   3   0  -1  469.54    9.19
   3   0  -1  477.07    9.38
  -3   0   0    2.98    1.85
  -3   0   0    4.74    1.80
  -3   0   0    3.30    1.23
   3   0   0    7.24    2.72
   3   0   0    6.74    2.36
   3   0   0    4.62    1.68
  -3   0  -1  142.39    6.11
   3   0   1  130.43    5.77
   3   0   1  129.28    5.24
  -3   0  -2   -0.65    1.95
  -3   0  -2    1.32    1.83
  -3   0  -2    0.70    1.61
   3   0   2    1.68    2.12
   3   0   2    0.65    2.09
   3   0   2   -1.20    1.30
  -3   0  -3  658.45   13.06
  -3   0  -3  561.14    9.98
  -3   0  -3  601.68   11.96
   3   0   3  644.50   12.75
   3   0   3  561.79   10.13
   3   0   3  751.67   13.57
  -3   0  -4    2.33    2.55
  -3   0  -4    1.44    1.80
   3   0   4   -0.58    2.07
   3   0   4    0.38    1.83
   3   0   5 7190.67   46.72
   3   0   5 7563.61   50.33
  -3   0  -6    1.11    1.88
   3   0   6    0.12    2.09
   3   0   6   -1.59    2.17
  -3   0  -7 2882.84   35.63
   3   0   7 3098.48   34.57
   3   0   7 2828.47   35.77
  -3   0  -8    0.60    2.14
   3   0   8    2.81    2.33
   3   0   8    3.92    2.86
   3   0   8    1.78    2.74
  -3   0  -9   41.71    6.42
   3   0   9   45.80    7.31
   3   0   9   35.46    5.65
   3   0   9   35.07    5.77
  -3   0 -10    3.49    3.06
   3   0  10    1.59    3.18
   3   0  10    2.14    2.98
   3   0  10   -2.91    1.92
  -3   0 -11 1402.98   31.37
   3   0  11 1474.23   29.81
   3   0  11 1512.29   29.54
   3   0  11 1364.87   31.66
  -3   0 -12    5.94    3.37
   3   0  12    5.75    4.14
   3   0  12    1.20    2.81
   3   0  12   -2.12    2.38
  -3   0 -13  576.37   22.42
   3   0  13  615.10   21.34
   3   0  13  660.50   21.55
   3   0  13  535.09   21.99
  -3   0 -14    1.08    3.20
   3   0  14    3.25    4.38
   3   0  14    0.31    3.90
   3   0  14   -1.08    3.54
  -3   0 -15  507.04   23.29
   3   0  15  515.44   21.22
   3   0  15  505.16   20.91
   3   0  15  448.82   22.49
  -3   0 -16   -1.13    4.52
   3   0  16    4.38    4.84
   3   0  16    5.61    4.84
  -3   0 -17  107.22   14.63
   3   0  17  105.63   12.80
   3   0  17   99.98   15.11
  -3  -1  17   -8.56    4.81
  -3  -1  17    3.56    6.16
  -3  -1  17    7.48    6.16
  -3   1  17   -3.18    4.84
  -3   1  17    2.17    6.50
   3  -1 -17    0.72    5.12
   3   1 -17    1.54    6.35
  -3  -1  16   62.86   10.95
  -3  -1  16   60.91   10.15
  -3  -1  16   56.82   10.63
  -3   1  16   64.25    9.69
  -3   1  16   63.20   11.02
   3  -1 -16   62.38   10.99
   3   1 -16   46.04    9.33
  -3  -1  15  360.58   18.98
  -3  -1  15  359.48   20.09
  -3  -1  15  379.90   21.05
  -3   1  15  378.17   16.70
  -3   1  15  350.09   20.45
  -3   1  15  385.53   21.05
   3  -1 -15  400.59   21.43
   3   1 -15  331.23   18.91
  -3  -1  14    0.05    5.10
  -3  -1  14    5.89    3.99
  -3  -1  14   -1.95    4.40
  -3   1  14    0.82    4.02
  -3   1  14    3.10    3.10
  -3   1  14   -0.17    4.35
   3  -1 -14   -3.08    3.56
   3   1 -14    9.07    4.72
   3   1 -14    5.08    3.92
  -3  -1  13 2542.17   44.60
  -3  -1  13 2344.36   45.51
  -3  -1  13 2637.51   48.93
  -3   1  13 2689.62   39.26
  -3   1  13 2521.46   46.69
  -3   1  13 2602.92   47.78
   3  -1 -13 2480.01   37.22
   3  -1 -13 2627.12   48.79
   3   1 -13 2670.25   44.89
   3   1 -13 2574.05   47.34
  -3  -1  12   16.02    5.61
  -3  -1  12    9.57    4.74
  -3  -1  12   18.23    5.41
  -3   1  12   16.38    4.93
  -3   1  12   11.31    4.59
  -3   1  12   16.84    5.97
   3  -1 -12   10.87    3.82
   3  -1 -12   15.71    4.31
   3  -1 -12   11.45    3.97
   3  -1 -12   10.51    4.35
   3   1 -12   18.96    5.24
   3   1 -12   17.18    5.32
  -3  -1  11   86.19   11.28
  -3  -1  11   84.29    8.78
  -3  -1  11   96.54   10.49
  -3   1  11   86.00    7.77
  -3   1  11   78.47    8.32
  -3   1  11   82.63    9.50
   3  -1 -11   65.70    6.52
   3  -1 -11   87.04    7.70
   3  -1 -11   75.18    7.58
   3  -1 -11   76.40    8.78
   3   1 -11   73.37    7.70
   3   1 -11   76.91    8.61
  -3  -1  10  202.72   12.49
  -3  -1  10  150.67   10.78
  -3  -1  10  188.27   12.32
  -3   1  10  197.22   10.37
  -3   1  10  165.92   10.54
  -3   1  10  180.18   12.03
   3  -1 -10  166.88    8.95
   3  -1 -10  186.10   10.27
   3  -1 -10  175.42    9.82
   3  -1 -10  210.30   12.68
   3   1 -10  155.60   10.42
   3   1 -10  198.66   12.08
  -3  -1   9   -0.14    3.34
  -3  -1   9    1.42    2.65
  -3  -1   9    0.87    2.38
  -3   1   9    3.30    2.84
  -3   1   9    1.23    2.48
  -3   1   9    4.47    2.98
   3  -1  -9    7.05    2.65
   3  -1  -9   -0.51    1.80
   3  -1  -9    1.61    2.38
   3  -1  -9    1.06    2.09
   3   1  -9    5.22    2.84
   3   1  -9    2.67    2.81
  -3  -1   8  168.13   10.22
  -3  -1   8  158.75    9.50
  -3  -1   8  152.09   10.13
  -3   1   8  166.69    8.28
  -3   1   8  140.66    8.71
  -3   1   8  152.35    9.69
   3  -1  -8  153.41    7.82
   3  -1  -8  152.42    8.80
   3  -1  -8  165.63    8.88
   3  -1  -8  147.44    9.84
   3   1  -8  161.83    9.69
   3   1  -8  158.65    9.62
  -3  -1   7  930.63   20.95
  -3  -1   7 1160.34   23.31
  -3  -1   7 1128.73   23.46
  -3   1   7 1148.46   18.93
  -3   1   7 1173.41   22.71
  -3   1   7 1166.33   22.95
   3  -1  -7 1132.34   18.52
   3  -1  -7 1174.51   21.67
   3  -1  -7 1204.99   21.65
   3  -1  -7 1138.79   23.26
   3   1  -7 1128.71   22.40
   3   1  -7 1171.70   18.40
   3   1  -7 1178.12   23.65
  -3  -1   6   24.37    5.10
  -3  -1   6   19.22    3.32
  -3  -1   6   21.55    4.28
  -3  -1   6   22.97    4.69
  -3   1   6   19.94    3.66
  -3   1   6   20.38    3.70
  -3   1   6   20.93    4.23
   3  -1  -6   20.54    3.66
   3  -1  -6   22.97    4.31
   3  -1  -6   21.89    4.40
   3   1  -6   23.36    4.43
   3   1  -6   17.56    3.13
   3   1  -6   17.27    3.87
   3   1  -6   18.19    3.73
  -3  -1   5 1342.19   22.35
  -3  -1   5 1319.57   18.26
  -3  -1   5 1299.87   21.72
  -3  -1   5 1271.87   21.70
  -3   1   5 1229.55   17.18
  -3   1   5 1362.47   20.86
  -3   1   5 1312.24   20.64
   3  -1  -5 1275.53   17.34
   3  -1  -5 1316.25   21.17
   3  -1  -5 1273.07   20.95
   3   1  -5 1282.19   21.51
   3   1  -5 1317.48   18.43
   3   1  -5 1338.58   22.13
   3   1  -5 1209.95   20.78
  -3  -1   4    0.75    2.24
  -3  -1   4   -0.19    1.88
  -3  -1   4    0.79    2.02
  -3  -1   4    0.84    2.14
  -3   1   4    2.60    1.95
  -3   1   4    2.26    1.73
   3  -1  -4    3.13    2.04
   3  -1  -4    3.73    2.43
   3  -1  -4    1.95    1.88
   3  -1  -4    2.26    2.04
   3   1  -4    2.65    2.50
   3   1  -4    0.26    2.12
   3   1  -4    0.72    1.71
   3   1  -4    0.31    1.92
  -3  -1   3 5534.81   35.36
  -3  -1   3 5122.79   37.12
  -3  -1   3 5413.13   38.42
   3  -1  -3 5319.74   31.68
   3  -1  -3 5391.98   34.42
   3   1  -3 5447.02   35.36
   3   1  -3 5281.90   37.77
  -3  -1   2   34.91    4.04
  -3  -1   2   34.79    4.28
  -3  -1   2   37.74    3.97
  -3  -1   2   42.22    4.74
  -3   1   2   42.77    3.92
  -3   1   2   41.14    3.34
  -3   1   2   36.69    3.34
   3  -1  -2   37.70    3.87
   3  -1  -2   37.36    4.62
   3  -1  -2   37.94    3.46
   3  -1  -2   42.41    3.80
   3   1  -2   40.70    4.50
   3   1  -2   39.72    4.52
   3   1  -2   35.56    3.82
   3   1  -2   37.17    4.31
  -3  -1   1  456.67   10.51
  -3  -1   1  439.32   10.22
  -3  -1   1  405.79    9.57
  -3  -1   1  482.12   10.66
  -3   1   1  497.22   10.13
  -3   1   1  472.78   10.49
  -3   1   1  439.03    7.02
  -3   1   1  426.62    7.00
   3  -1  -1  476.10    9.74
   3  -1  -1  456.23   10.58
   3  -1  -1  388.73    7.24
   3  -1  -1  454.60    7.91
   3   1  -1  422.24    9.98
   3   1  -1  425.61   10.22
   3   1  -1  426.23   10.03
  -3  -1   0  728.38   12.46
  -3  -1   0  713.16   12.89
  -3  -1   0  770.07   13.13
  -3   1   0  773.95   12.85
  -3   1   0  693.29    7.39
  -3   1   0  762.54    7.79
   3  -1   0  801.42   12.99
   3  -1   0  728.89   12.29
   3  -1   0  601.92    7.96
   3  -1   0  672.93    8.49
   3   1   0  699.40   12.08
   3   1   0  661.82   12.53
   3   1   0  669.49   12.12
  -3  -1  -1    7.65    2.38
  -3  -1  -1    6.18    2.65
  -3  -1  -1    5.08    1.80
  -3   1  -1    8.37    2.72
  -3   1  -1    8.71    2.09
  -3   1  -1    6.33    1.18
  -3   1  -1    7.31    1.30
   3  -1   1    5.29    2.45
   3  -1   1    6.06    1.88
   3  -1   1    6.04    1.52
   3   1   1    3.22    1.97
   3   1   1    8.01    2.79
   3   1   1    6.62    2.26
  -3  -1  -2    3.10    2.12
  -3  -1  -2    1.56    2.07
  -3  -1  -2    1.64    1.73
  -3   1  -2    0.24    2.65
  -3   1  -2    1.27    1.30
   3  -1   2    2.31    2.26
   3  -1   2   -1.88    1.44
   3  -1   2    1.47    1.42
   3   1   2    1.18    1.80
   3   1   2    3.39    2.48
   3   1   2    0.46    1.56
   3   1   3 6781.51   43.47
  -3  -1  -4   59.44    4.93
  -3  -1  -4   45.68    4.74
  -3  -1  -4   51.29    5.20
  -3   1  -4   48.26    4.11
   3  -1   4   51.87    4.52
   3   1   4   53.14    4.59
   3   1   4   52.42    5.03
   3   1   4   51.29    5.20
  -3  -1  -5 1543.08   20.04
  -3  -1  -5 1271.27   18.81
  -3  -1  -5 1395.18   23.00
  -3   1  -5 1337.28   19.27
   3  -1   5 1547.75   24.03
   3  -1   5 1587.63   22.13
   3   1   5 1595.77   20.18
   3   1   5 1332.11   19.39
   3   1   5 1541.90   24.10
  -3  -1  -6    2.00    2.17
  -3  -1  -6    3.13    2.53
   3  -1   6    2.41    2.45
   3  -1   6    1.42    1.71
   3   1   6    1.92    2.12
   3   1   6    4.33    2.45
   3   1   6    1.15    2.24
  -3  -1  -7 1359.34   20.62
  -3  -1  -7 1357.05   25.81
   3  -1   7 1480.37   26.53
   3  -1   7 1323.85   24.68
   3  -1   7 1386.43   24.47
   3   1   7 1571.59   22.47
   3   1   7 1439.25   26.41
  -3  -1  -8   66.08    7.07
  -3   1  -8   95.41    7.36
   3  -1   8   87.73    8.06
   3  -1   8   98.94    8.20
   3  -1   8   79.75    7.19
   3   1   8   81.21    6.50
   3   1   8   84.25    6.42
   3   1   8   63.39    5.51
   3   1   8   87.93    7.79
  -3  -1  -9   32.04    5.99
  -3   1  -9   28.00    5.53
   3  -1   9   17.95    4.31
   3  -1   9   25.84    5.00
   3  -1   9   26.70    5.77
   3   1   9   25.57    4.81
   3   1   9   54.22    7.14
   3   1   9   39.96    6.86
  -3  -1 -10  271.96   14.22
  -3   1 -10  279.87   13.40
   3  -1  10  289.26   14.48
   3  -1  10  298.83   13.95
   3  -1  10  267.10   13.74
   3   1  10  280.40   12.20
   3   1  10  272.20   11.55
   3   1  10  255.87   13.66
  -3  -1 -11   20.88    5.46
  -3   1 -11   28.27    6.18
   3  -1  11   23.29    5.80
   3  -1  11   29.64    5.77
   3  -1  11   15.85    4.86
   3   1  11   35.77    6.47
   3   1  11   29.40    5.34
   3   1  11   25.02    6.28
  -3  -1 -12    7.55    3.82
  -3   1 -12   -0.60    2.24
   3  -1  12    2.00    3.22
   3  -1  12    2.79    4.26
   3  -1  12    7.05    3.87
   3   1  12    4.38    4.02
   3   1  12   -1.76    2.67
   3   1  12    2.67    3.68
  -3  -1 -13 2788.97   49.87
  -3   1 -13 2835.40   47.46
   3  -1  13 2739.82   46.77
   3  -1  13 3146.52   49.27
   3  -1  13 2553.62   46.96
   3   1  13 2822.99   41.09
   3   1  13 3131.05   42.68
   3   1  13 2630.44   48.69
  -3  -1 -14    6.57    4.38
  -3   1 -14    8.83    4.38
   3  -1  14    6.52    4.57
   3  -1  14   -0.12    3.44
   3  -1  14    2.96    3.44
   3   1  14   12.24    5.00
   3   1  14   -1.25    3.18
   3   1  14    5.05    4.23
  -3  -1 -15 1327.61   37.67
  -3   1 -15 1426.14   37.02
   3  -1  15 1376.13   35.99
   3  -1  15 1334.92   37.67
   3   1  15 1391.38   31.39
   3   1  15 1494.03   32.02
   3   1  15 1311.59   37.72
  -3  -1 -16    4.02    4.31
  -3   1 -16    6.98    5.75
   3  -1  16    5.44    5.89
   3  -1  16    3.68    5.36
   3   1  16    5.89    4.35
   3   1  16    2.74    4.86
   3   1  16    3.39    4.31
  -3  -1 -17   13.81    6.88
  -3   1 -17    4.38    5.80
   3  -1  17   14.34    7.14
   3  -1  17   19.94    7.58
   3  -1  17    7.99    6.98
   3   1  17    3.90    5.89
   3   1  17    5.32   10.01
  -3  -2  17    0.51    6.64
  -3  -2  17    1.40    6.88
  -3  -2  17    2.26    6.42
  -3   2  17    1.54    4.47
  -3   2  17   -2.45    5.15
  -3   2  17    4.02    6.69
   3  -2 -17    3.97    5.80
   3   2 -17   -1.40    6.16
  -3  -2  16    2.55    5.46
  -3  -2  16    5.99    5.46
  -3  -2  16   -6.25    5.12
  -3   2  16    2.00    3.99
  -3   2  16   15.23    5.89
   3  -2 -16    1.85    5.24
   3  -2 -16    9.69    5.68
   3   2 -16    7.05    4.81
  -3  -2  15  572.33   25.43
  -3  -2  15  560.16   25.04
  -3  -2  15  597.61   26.39
  -3   2  15  572.26   17.54
  -3   2  15  539.68   24.61
   3  -2 -15  564.65   20.88
   3  -2 -15  449.66   19.17
   3  -2 -15  510.05   24.44
   3   2 -15  565.09   24.66
  -3  -2  14   22.16    7.34
  -3  -2  14    6.13    4.67
  -3  -2  14    8.88    3.90
  -3   2  14    4.04    3.61
  -3   2  14   12.15    5.89
   3  -2 -14    7.84    4.50
   3  -2 -14    9.24    4.47
   3  -2 -14   14.87    5.56
   3   2 -14   10.15    6.01
  -3  -2  13  246.84   16.21
  -3  -2  13  232.70   15.23
  -3  -2  13  246.24   16.19
  -3   2  13  230.89   10.87
  -3   2  13  261.33   15.44
  -3   2  13  263.83   16.62
   3  -2 -13  277.93   14.36
   3  -2 -13  233.18   13.45
   3  -2 -13  264.50   16.72
   3   2 -13  227.50   14.19
   3   2 -13  270.47   16.09
  -3  -2  12   -0.87    4.43
  -3  -2  12    2.21    2.84
  -3  -2  12    5.56    4.40
  -3   2  12    1.13    3.08
  -3   2  12    4.88    3.99
  -3   2  12    2.62    3.87
   3  -2 -12    1.88    3.85
   3  -2 -12    5.15    3.97
   3  -2 -12    2.36    4.11
   3   2 -12    1.32    2.50
   3   2 -12    6.11    3.30
  -3  -2  11 2033.33   39.57
  -3  -2  11 2013.92   39.07
  -3  -2  11 2239.81   41.76
  -3   2  11 2109.40   28.00
  -3   2  11 1999.29   37.36
  -3   2  11 2088.25   38.66
   3  -2 -11 1990.99   27.16
   3  -2 -11 2147.26   36.42
   3  -2 -11 2108.41   35.53
   3  -2 -11 2103.29   40.29
   3   2 -11 2082.62   38.92
   3   2 -11 2170.31   39.60
  -3  -2  10    0.46    4.43
  -3  -2  10    3.75    3.18
  -3  -2  10    6.04    3.90
  -3   2  10    0.48    1.85
  -3   2  10    3.99    2.79
  -3   2  10   -5.22    2.65
   3  -2 -10    1.88    2.17
   3  -2 -10    4.16    2.89
   3  -2 -10    1.97    3.27
   3  -2 -10   -1.59    2.60
   3   2 -10   -2.09    2.31
   3   2 -10    1.68    2.81
  -3  -2   9  287.19   14.51
  -3  -2   9  297.75   13.93
  -3  -2   9  294.52   14.39
  -3   2   9  265.94    9.29
  -3   2   9  291.42   13.23
  -3   2   9  290.43   13.71
   3  -2  -9  251.78    8.90
   3  -2  -9  299.62   13.45
   3  -2  -9  283.65   12.73
   3  -2  -9  280.21   13.78
   3   2  -9  272.27   13.57
   3   2  -9  314.18   14.05
  -3  -2   8   59.76    7.89
  -3  -2   8   79.15    7.19
  -3  -2   8   64.69    7.53
  -3   2   8   46.28    4.43
  -3   2   8   59.18    6.18
  -3   2   8   72.77    7.22
   3  -2  -8   58.14    4.55
   3  -2  -8   58.99    6.47
   3  -2  -8   59.54    7.46
   3   2  -8   66.01    8.47
   3   2  -8   55.23    6.59
  -3  -2   7  669.13   19.53
  -3  -2   7  683.61   18.76
  -3  -2   7  682.34   18.84
  -3   2   7  654.89   12.44
  -3   2   7  667.18   17.06
  -3   2   7  676.64   17.54
   3  -2  -7  625.13   12.15
   3  -2  -7  674.33   17.90
   3  -2  -7  715.18   18.74
   3   2  -7  677.82   18.98
   3   2  -7  679.24   18.19
  -3  -2   6   13.78    4.23
  -3  -2   6   18.33    3.92
  -3  -2   6   17.03    4.21
  -3   2   6   14.84    2.72
  -3   2   6   16.26    3.61
   3  -2  -6   19.41    3.10
   3  -2  -6   21.87    4.50
   3  -2  -6   19.87    3.90
   3   2  -6   27.91    5.32
   3   2  -6   13.83    3.42
   3   2  -6   16.62    3.87
  -3  -2   5 5490.81   48.88
  -3  -2   5 5235.30   37.41
  -3  -2   5 5622.71   47.03
  -3  -2   5 5743.14   47.80
  -3   2   5 5528.50   32.09
  -3   2   5 5763.44   41.47
  -3   2   5 5972.15   42.44
   3  -2  -5 5103.67   30.72
   3  -2  -5 5750.30   47.90
   3  -2  -5 5712.99   44.19
   3   2  -5 5334.75   47.34
   3   2  -5 5040.66   36.97
   3   2  -5 5537.91   45.78
   3   2  -5 5381.64   44.75
  -3  -2   4    1.68    2.96
  -3  -2   4    1.47    2.04
  -3  -2   4    1.59    2.21
  -3  -2   4    0.48    1.92
  -3   2   4    2.77    1.68
  -3   2   4    1.13    1.56
  -3   2   4    1.83    1.92
   3  -2  -4    0.67    1.73
   3  -2  -4   -1.44    1.90
   3  -2  -4   -0.58    1.47
   3   2  -4   -0.34    2.36
   3   2  -4    2.04    2.29
   3   2  -4    1.56    1.85
   3   2  -4   -0.34    1.85
  -3  -2   3    9.38    3.20
  -3  -2   3   10.39    2.89
  -3  -2   3    9.84    2.62
  -3  -2   3    7.70    2.77
  -3   2   3   14.77    2.72
  -3   2   3   15.28    2.50
  -3   2   3   11.11    2.26
   3  -2  -3    9.33    2.12
   3  -2  -3   12.94    3.25
   3  -2  -3   10.78    2.41
   3  -2  -3   18.45    3.01
   3   2  -3   10.10    3.01
   3   2  -3    8.20    2.74
   3   2  -3   10.44    3.03
  -3  -2   2   93.15    6.59
  -3  -2   2  107.17    6.47
  -3  -2   2   79.60    5.46
  -3  -2   2  101.45    6.33
  -3   2   2  100.46    5.10
  -3   2   2  101.88    3.61
  -3   2   2   87.20    3.61
   3  -2  -2  100.03    4.93
   3  -2  -2  103.23    6.59
   3  -2  -2   96.06    4.45
   3  -2  -2  100.03    4.59
   3   2  -2   97.40    6.33
   3   2  -2   94.83    6.16
  -3  -2   1  430.78   11.33
  -3  -2   1  457.70   11.86
  -3  -2   1  481.11   11.88
  -3   2   1  542.72   11.14
   3  -2  -1  499.73   10.56
   3  -2  -1  452.79    6.76
   3  -2  -1  455.92    6.86
   3   2  -1  475.41   11.74
   3   2  -1  468.57   11.96
  -3  -2   0  312.04    9.19
  -3  -2   0  301.62    9.94
  -3   2   0  355.05    9.84
   3  -2   0  362.65    9.74
   3   2   0  333.09   10.58
   3   2   0  352.74   10.03
  -3  -2  -1    3.44    1.95
  -3  -2  -1    4.55    2.41
  -3  -2  -1    0.63    1.40
  -3   2  -1    5.34    2.55
   3  -2   1    4.35    2.41
   3  -2   1    1.15    1.83
   3   2   1    4.93    2.17
   3   2   1   11.64    3.20
   3   2   1    3.37    2.17
  -3  -2  -2  447.55    9.84
  -3  -2  -2  458.30   12.39
   3  -2   2  523.66   13.13
   3  -2   2  522.60   10.63
   3   2   2  433.40    9.57
   3   2   2  496.24   13.13
   3   2   2  520.58   12.68
  -3  -2  -3  103.49    5.17
  -3  -2  -3  114.36    7.02
  -3  -2  -3  107.97    6.78
   3  -2   3  113.04    7.19
   3  -2   3  111.19    4.69
   3   2   3  101.47    5.22
   3   2   3  124.66    7.46
   3   2   3  115.81    6.83
  -3  -2  -4   61.83    4.40
  -3  -2  -4   60.67    5.70
  -3  -2  -4   59.76    5.80
  -3   2  -4   59.32    3.70
   3  -2   4   55.09    5.94
   3  -2   4   68.42    4.52
   3   2   4   53.98    4.09
   3   2   4   54.13    5.94
   3   2   4   57.78    5.58
  -3  -2  -5 4684.60   31.39
  -3  -2  -5 4960.07   42.89
  -3  -2  -5 4835.24   45.39
  -3   2  -5 5125.51   33.61
   3  -2   5 5717.35   50.47
   3  -2   5 5356.72   48.11
   3  -2   5 5554.92   39.62
   3   2   5 4291.37   29.81
   3   2   5 4681.93   42.20
   3   2   5 5067.51   45.56
  -3  -2  -6    5.80    2.96
  -3  -2  -6    1.66    2.24
  -3   2  -6    3.78    2.26
   3  -2   6    4.23    3.10
   3  -2   6    1.03    2.19
   3  -2   6    1.95    1.97
   3   2   6    2.29    1.83
   3   2   6    4.02    2.79
   3   2   6    5.70    2.77
  -3  -2  -7 1287.29   23.38
  -3   2  -7 1290.25   21.19
   3  -2   7 1298.88   26.92
   3  -2   7 1326.57   26.58
   3  -2   7 1298.45   23.24
   3   2   7 1337.09   18.52
   3   2   7 1229.75   23.05
   3   2   7 1355.22   26.56
  -3  -2  -8  135.94    8.73
  -3  -2  -8  133.27    9.72
  -3   2  -8  153.96    8.54
   3  -2   8  139.26   10.15
   3  -2   8  166.11   10.32
   3  -2   8  140.25    8.80
   3   2   8  126.54    6.88
   3   2   8  157.47    7.36
   3   2   8  152.45    9.07
   3   2   8  136.93    9.53
  -3  -2  -9  104.77    8.35
  -3  -2  -9  105.61    9.50
  -3   2  -9   97.72    7.48
   3  -2   9  119.34   10.08
   3  -2   9  112.34    9.07
   3  -2   9  119.63    8.95
   3   2   9   99.09    6.57
   3   2   9  119.34    6.93
   3   2   9   86.41    7.46
   3   2   9  111.09    9.43
  -3  -2 -10  115.59    9.17
  -3  -2 -10  109.94   10.10
  -3   2 -10  119.03    9.00
   3  -2  10  117.35   11.19
   3  -2  10  129.86   10.30
   3  -2  10   96.61    8.80
   3   2  10  113.57    7.79
   3   2  10  124.23    7.36
   3   2  10  100.46    8.13
   3   2  10  100.53    9.43
  -3  -2 -11  796.97   20.59
  -3  -2 -11  765.09   25.16
  -3   2 -11  881.41   23.29
   3  -2  11  754.22   24.95
   3  -2  11  881.96   26.05
   3  -2  11  752.01   23.21
   3   2  11  775.17   18.02
   3   2  11  887.69   18.93
   3   2  11  610.27   18.11
   3   2  11  741.52   24.42
  -3  -2 -12   15.78    5.63
  -3   2 -12   13.26    5.17
   3  -2  12   19.89    6.50
   3  -2  12   11.96    4.67
   3  -2  12   12.49    4.26
   3   2  12   11.04    4.21
   3   2  12   12.39    3.82
   3   2  12   12.99    4.47
   3   2  12    7.29    3.95
  -3  -2 -13  182.01   14.43
  -3   2 -13  189.71   16.02
   3  -2  13  188.46   14.72
   3  -2  13  246.36   19.73
   3  -2  13  173.38   12.99
   3   2  13  177.75   10.44
   3   2  13  196.81   10.54
   3   2  13  172.85   13.78
  -3  -2 -14    4.07    4.64
   3  -2  14   -6.04    3.68
   3  -2  14   -1.32    2.98
   3   2  14    4.35    4.04
   3   2  14    3.18    3.20
   3   2  14    8.32    4.86
  -3  -2 -15  383.34   21.58
   3  -2  15  382.79   21.22
   3  -2  15  373.09   19.82
   3  -2  15  375.74   20.93
   3   2  15  362.12   15.40
   3   2  15  392.27   15.40
   3   2  15  359.93   20.74
  -3  -2 -16    0.77    4.52
   3  -2  16   -4.04    5.46
   3  -2  16    7.17    4.84
   3  -2  16    4.11    6.21
   3   2  16   -0.24    4.23
   3   2  16    3.13    4.93
  -3  -3  16   39.43   11.81
  -3  -3  16   44.31   10.97
  -3  -3  16   33.44    8.20
  -3   3  16   35.82    9.07
   3  -3 -16   41.02    8.59
   3  -3 -16   52.83   11.31
   3   3 -16   43.76    9.19
  -3  -3  15  707.12   28.92
  -3  -3  15  666.41   27.33
   3  -3 -15  699.88   24.92
   3  -3 -15  671.47   28.05
   3   3 -15  667.83   26.15
  -3  -3  14   48.04    9.41
  -3  -3  14   38.39    7.89
  -3  -3  14   55.91   10.25
  -3   3  14   45.03    9.29
   3  -3 -14   57.01    9.91
   3  -3 -14   44.17    7.94
   3  -3 -14   55.62    9.84
   3   3 -14   43.57    8.52
  -3  -3  13 1559.30   39.62
  -3  -3  13 1462.64   37.14
  -3  -3  13 1542.19   38.68
  -3   3  13 1419.79   35.44
   3  -3 -13 1397.73   33.78
   3  -3 -13 1435.00   33.63
   3  -3 -13 1487.22   38.13
   3   3 -13 1503.70   35.92
  -3  -3  12   12.80    6.33
  -3  -3  12    8.37    4.64
  -3  -3  12    3.90    3.70
  -3   3  12   12.58    4.26
  -3   3  12    6.40    4.76
   3  -3 -12    5.63    4.02
   3  -3 -12   13.54    4.69
   3  -3 -12    0.02    2.81
   3   3 -12    3.39    3.08
  -3  -3  11   62.55   10.42
  -3  -3  11   37.26    7.00
  -3  -3  11   47.17    7.07
  -3   3  11   55.23    8.25
  -3   3  11   41.09    7.46
   3  -3 -11   50.23    8.25
   3  -3 -11   53.29    8.42
   3   3 -11   49.92    9.48
   3   3 -11   56.51    8.13
  -3  -3  10    8.28    5.82
  -3  -3  10   10.80    4.19
  -3  -3  10   12.44    5.10
  -3   3  10   10.71    3.27
  -3   3  10   20.35    5.20
   3  -3 -10   15.28    5.20
   3  -3 -10   14.72    5.00
   3   3 -10   17.08    5.36
   3   3 -10   13.50    4.07
  -3  -3   9   60.29    9.53
  -3  -3   9   30.02    6.11
  -3  -3   9   25.88    5.12
  -3   3   9   28.03    5.20
   3  -3  -9   36.76    6.71
   3  -3  -9   32.33    6.04
   3   3  -9   24.18    5.41
   3   3  -9   30.48    5.73
  -3  -3   8   85.33    9.89
  -3  -3   8   79.34    7.65
  -3  -3   8   74.00    7.82
  -3   3   8   87.93    7.02
  -3   3   8   77.53    6.95
   3  -3  -8   92.09    8.64
   3  -3  -8   93.34    8.11
   3   3  -8   96.44    8.80
   3   3  -8   81.65    7.39
  -3  -3   7  996.93   25.19
  -3  -3   7  960.79   22.73
  -3  -3   7 1007.80   23.60
  -3   3   7  992.69   20.45
  -3   3   7 1009.44   20.78
   3  -3  -7  946.89   23.17
   3  -3  -7  981.07   22.25
   3   3  -7  979.63   24.27
   3   3  -7  980.57   22.01
  -3  -3   6    1.71    3.08
  -3  -3   6    4.57    2.57
  -3  -3   6    3.95    2.81
  -3   3   6    4.23    2.14
  -3   3   6    6.11    2.62
   3  -3  -6   -0.72    2.09
   3  -3  -6    2.26    2.29
   3   3  -6   -3.63    2.04
   3   3  -6    1.47    2.31
   3   3  -6    0.84    1.90
   3   3  -6    2.24    2.33
  -3  -3   5  917.11   22.13
  -3  -3   5  884.65   17.22
  -3  -3   5  894.59   19.80
  -3  -3   5  929.28   20.54
  -3   3   5  950.28   16.50
  -3   3   5  927.09   16.41
   3  -3  -5  773.59   10.92
   3  -3  -5  942.32   21.72
   3  -3  -5  889.42   17.99
   3   3  -5  906.57   21.63
   3   3  -5  902.19   17.42
   3   3  -5  880.16   18.81
  -3  -3   4    2.53    2.69
  -3  -3   4    0.29    2.26
  -3  -3   4    1.64    2.02
  -3  -3   4    2.00    2.48
  -3   3   4   -0.26    1.42
  -3   3   4    0.58    1.30
  -3   3   4    0.00    1.68
   3  -3  -4   -1.15    1.18
   3  -3  -4   -0.82    1.54
   3  -3  -4    2.17    1.88
   3   3  -4   -1.37    2.12
   3   3  -4    0.29    2.29
   3   3  -4    2.93    2.09
  -3  -3   3 4745.25   44.60
  -3  -3   3 4655.20   39.65
  -3  -3   3 4975.76   42.46
  -3  -3   3 5181.87   43.71
  -3   3   3 5488.57   32.52
  -3   3   3 4528.95   24.56
   3  -3  -3 5045.21   30.98
   3  -3  -3 5031.23   46.36
   3  -3  -3 5072.85   33.92
   3   3  -3 5346.88   46.60
   3   3  -3 5026.90   41.67
   3   3  -3 4970.78   40.46
  -3  -3   2  584.50   15.30
  -3  -3   2  603.46   14.79
  -3  -3   2  541.63   13.74
  -3  -3   2  662.13   15.47
   3  -3  -2  669.95   12.37
   3  -3  -2  677.86   16.57
   3  -3  -2  639.90   10.37
   3   3  -2  689.97   16.21
   3   3  -2  619.94   15.25
   3   3  -2  604.73   14.00
  -3  -3   1  432.18   12.58
  -3  -3   1  420.20   12.87
  -3  -3   1  398.66   11.93
   3  -3  -1  453.13   10.99
   3  -3  -1  437.03   13.04
   3   3  -1  416.92   12.20
   3   3  -1  412.33   12.92
   3   3  -1  445.02   12.03
  -3  -3   0   35.89    4.79
  -3  -3   0   34.98    4.88
  -3  -3   0   28.72    3.95
   3  -3   0   41.33    4.57
   3  -3   0   36.35    4.40
   3   3   0   41.02    4.76
   3   3   0   47.54    5.80
   3   3   0   40.41    5.10
  -3  -3  -1  159.01    7.05
  -3  -3  -1  168.47    8.90
  -3  -3  -1  161.95    8.03
   3  -3   1  186.49    8.47
   3  -3   1  180.30    7.89
   3   3   1  174.22    7.51
   3   3   1  188.05    9.57
   3   3   1  175.68    8.16
  -3  -3  -2  148.53    6.37
  -3  -3  -2  183.65    9.53
  -3  -3  -2  181.82    8.73
   3  -3   2  191.61    9.19
   3  -3   2  183.38    7.70
   3   3   2  161.15    6.69
   3   3   2  186.85    9.79
   3   3   2  177.66    8.54
  -3  -3  -3 4387.60   30.05
  -3  -3  -3 4937.00   46.07
  -3  -3  -3 4770.70   43.71
   3  -3   3 5228.86   47.15
   3  -3   3 5362.85   47.13
   3  -3   3 4732.11   34.16
   3   3   3 4485.36   30.12
   3   3   3 5435.93   49.65
   3   3   3 5310.09   44.22
  -3  -3  -4    2.00    1.71
  -3  -3  -4    3.85    2.50
  -3  -3  -4   -0.75    1.92
   3  -3   4   -0.38    1.95
   3  -3   4    0.19    2.36
   3  -3   4    2.45    1.52
   3   3   4    1.80    1.61
   3   3   4    1.54    2.48
   3   3   4   -0.36    1.95
  -3  -3  -5  145.37    5.73
  -3  -3  -5  158.46    9.26
  -3  -3  -5  152.59    9.38
   3  -3   5  163.37   10.20
   3  -3   5  155.50    9.65
   3  -3   5  166.18    7.10
   3   3   5  138.97    5.44
   3   3   5  153.07    9.57
  -3  -3  -6   19.63    2.98
  -3  -3  -6   14.70    4.31
  -3  -3  -6   10.58    3.27
  -3   3  -6   16.07    2.60
   3  -3   6    3.25    2.77
   3  -3   6   18.23    5.08
   3  -3   6   16.84    3.44
   3   3   6   18.74    2.89
   3   3   6   10.58    3.90
   3   3   6    9.14    2.81
  -3  -3  -7 1825.22   31.18
  -3  -3  -7 1806.14   32.86
  -3   3  -7 1744.24   22.20
   3  -3   7 1889.98   34.67
   3  -3   7 1967.80   34.67
   3  -3   7 1960.78   28.24
   3   3   7 1494.49   16.70
   3   3   7 1710.20   30.65
   3   3   7 1946.92   32.81
  -3  -3  -8   52.64    7.14
  -3  -3  -8   64.25    8.76
  -3   3  -8   57.25    5.20
   3  -3   8   61.34    9.17
   3  -3   8   61.75    7.53
   3  -3   8   56.97    6.30
   3   3   8   49.46    4.28
   3   3   8   48.31    3.70
   3   3   8   47.61    6.95
   3   3   8   53.43    7.51
  -3  -3  -9    7.05    3.92
  -3  -3  -9    3.20    2.84
  -3   3  -9   -0.05    1.90
   3  -3   9    2.93    3.10
   3  -3   9    4.31    3.34
   3  -3   9    6.57    3.46
   3   3   9    5.89    2.14
   3   3   9    2.41    1.66
   3   3   9    1.42    3.10
   3   3   9    4.69    2.91
  -3  -3 -10   10.06    4.45
  -3  -3 -10    2.91    3.95
  -3   3 -10    5.53    2.84
   3  -3  10    5.97    4.21
   3  -3  10   11.35    5.29
   3  -3  10    8.03    3.80
   3   3  10    9.94    2.86
   3   3  10    9.38    2.67
   3   3  10    7.55    4.07
   3   3  10    6.54    3.18
  -3  -3 -11   18.45    5.03
  -3  -3 -11   12.17    4.96
  -3   3 -11   14.34    4.11
   3  -3  11   11.47    4.59
   3  -3  11    9.43    4.62
   3  -3  11   12.41    4.09
   3   3  11   11.84    3.46
   3   3  11   12.49    2.93
   3   3  11   12.39    4.31
   3   3  11   14.07    5.15
  -3  -3 -12    5.00    4.40
  -3  -3 -12    4.16    3.85
  -3   3 -12   12.05    4.55
   3  -3  12    5.73    4.72
   3  -3  12    1.71    3.03
   3   3  12    4.33    2.89
   3   3  12    3.22    3.06
   3   3  12    4.07    4.50
  -3  -3 -13 1187.33   29.23
  -3  -3 -13 1224.93   35.51
  -3   3 -13 1354.74   30.62
   3  -3  13 1277.52   36.23
   3  -3  13 1111.36   31.08
   3  -3  13 1217.60   33.08
   3   3  13 1110.35   19.32
   3   3  13 1171.17   19.56
   3   3  13  932.96   26.03
   3   3  13 1101.26   32.62
  -3  -3 -14   -3.08    5.29
  -3  -3 -14    1.95    4.31
  -3   3 -14    0.94    3.82
   3  -3  14    4.86    6.37
   3  -3  14    7.96    4.52
   3  -3  14    6.16    4.43
  -3  -3 -15  269.29   16.72
  -3  -3 -15  322.31   20.30
  -3   3 -15  321.35   17.34
   3  -3  15  288.68   19.97
   3  -3  15  301.98   18.28
   3  -3  15  312.69   19.49
  -3  -3 -16    3.87    5.92
  -3   3 -16   -0.46    5.08
   3  -3  16   -1.37    7.31
   3  -3  16    9.21    5.63
   3  -3  16    2.74    6.35
  -3  -4  15  301.24   21.82
  -3  -4  15  303.52   19.39
  -3  -4  15  283.17   18.98
   3  -4 -15  286.37   17.73
   3  -4 -15  267.60   19.15
  -3  -4  14    1.30    5.73
  -3  -4  14   -1.03    3.90
  -3  -4  14   -1.66    3.42
  -3   4  14    2.48    5.22
   3  -4 -14    2.26    4.38
   3  -4 -14   -0.55    3.06
  -3  -4  13  121.20   13.78
  -3  -4  13  112.73   11.52
  -3  -4  13  158.60   13.64
   3  -4 -13  113.55   12.00
   3  -4 -13  123.07   12.70
  -3  -4  12   15.23    6.59
  -3  -4  12    7.46    4.55
  -3  -4  12    4.38    4.19
   3  -4 -12    9.26    4.86
   3  -4 -12   15.76    5.63
  -3  -4  11 1615.85   39.72
  -3  -4  11 1545.92   35.60
  -3  -4  11 1587.01   36.76
  -3   4  11 1321.47   30.46
   3  -4 -11 1490.06   35.17
   3  -4 -11 1408.68   34.62
   3   4 -11  449.11   22.20
  -3  -4  10  274.41   17.13
  -3  -4  10  294.48   15.35
  -3  -4  10  304.99   15.97
  -3   4  10  265.58   13.45
  -3   4  10  272.87   13.93
   3  -4 -10  254.16   14.72
   3  -4 -10  256.49   14.67
   3   4 -10  279.58   15.56
   3   4 -10  253.12   13.13
  -3  -4   9   77.34   11.55
  -3  -4   9   72.10    8.11
  -3  -4   9   64.30    8.01
  -3   4   9   63.29    7.12
  -3   4   9   71.98    8.03
   3  -4  -9   61.63    8.97
   3  -4  -9   73.04    9.29
   3   4  -9   71.74    8.71
   3   4  -9   64.47    7.05
  -3  -4   8    7.96    4.67
  -3  -4   8    0.58    2.86
  -3  -4   8    5.32    3.06
  -3   4   8    3.80    2.41
  -3   4   8    0.60    2.69
   3  -4  -8    1.97    2.91
   3  -4  -8   -1.23    2.07
   3   4  -8    1.61    3.18
   3   4  -8    2.74    1.95
  -3  -4   7  514.11   19.80
  -3  -4   7  513.22   17.47
  -3  -4   7  535.81   18.14
  -3   4   7  515.34   14.60
  -3   4   7  487.94   14.36
   3  -4  -7  488.01   18.31
   3  -4  -7  491.23   16.45
   3   4  -7  532.11   19.37
  -3  -4   6  170.73   11.96
  -3  -4   6  162.29   10.01
  -3  -4   6  172.89   10.25
  -3   4   6  157.14    7.55
  -3   4   6  163.34    7.94
   3  -4  -6  177.71   11.23
   3  -4  -6  138.06    8.64
   3   4  -6  182.18   11.47
   3   4  -6  149.42    8.20
   3   4  -6  167.96    9.05
  -3  -4   5 2220.25   36.59
  -3  -4   5 2100.59   31.95
  -3  -4   5 2293.65   33.70
  -3   4   5 2106.17   23.07
  -3   4   5 2161.91   23.53
   3  -4  -5 2122.15   35.58
   3  -4  -5 2057.27   28.29
   3   4  -5 2145.72   35.19
   3   4  -5 2046.39   28.92
   3   4  -5 2222.41   30.29
  -3  -4   4    1.44    3.10
  -3  -4   4   -1.76    2.62
  -3  -4   4    0.24    1.64
  -3  -4   4    0.70    2.17
  -3   4   4    1.20    1.08
   3  -4  -4    1.18    1.13
   3  -4  -4    1.42    2.24
   3  -4  -4    0.94    1.80
   3   4  -4    0.17    2.65
   3   4  -4    0.67    2.41
   3   4  -4    1.35    2.00
  -3  -4   3   41.91    6.18
  -3  -4   3   34.76    5.29
  -3  -4   3   25.07    4.64
  -3  -4   3   30.22    5.15
   3  -4  -3   31.61    3.51
   3  -4  -3   42.46    6.57
   3  -4  -3   36.76    3.90
   3   4  -3   36.28    5.46
   3   4  -3   43.59    6.40
   3   4  -3   41.33    4.67
  -3  -4   2    0.91    2.84
  -3  -4   2    4.09    2.67
  -3  -4   2    3.90    2.07
  -3  -4   2    1.61    2.04
   3  -4  -2    0.94    1.85
   3  -4  -2    1.13    2.24
   3  -4  -2    3.56    1.40
   3   4  -2    0.91    2.57
   3   4  -2    2.93    2.67
   3   4  -2    6.25    2.57
  -3  -4   1  646.78   16.53
  -3  -4   1  627.85   17.32
  -3  -4   1  652.17   16.43
   3  -4  -1  669.78   14.65
   3  -4  -1  627.78   17.27
   3   4  -1  685.47   16.74
   3   4  -1  679.50   18.21
   3   4  -1  648.92   15.08
  -3  -4   0  971.52   18.91
  -3  -4   0  961.44   21.65
  -3  -4   0 1088.63   21.17
   3  -4   0 1133.30   20.33
   3  -4   0 1075.93   19.63
   3  -4   0 1137.92   22.35
   3   4   0 1014.42   19.08
   3   4   0 1112.45   23.65
   3   4   0 1070.73   19.29
  -3  -4  -1    8.25    2.91
  -3  -4  -1    3.18    2.57
  -3  -4  -1    3.95    2.41
   3  -4   1    1.64    2.09
   3  -4   1    6.69    2.65
   3  -4   1    2.62    1.88
   3   4   1    4.50    2.43
   3   4   1   -2.62    2.65
   3   4   1    3.73    2.14
  -3  -4  -2   27.64    4.04
  -3  -4  -2   29.42    5.03
  -3  -4  -2   30.96    4.88
   3  -4   2   32.31    5.29
   3  -4   2   36.11    5.48
   3  -4   2   28.19    4.35
   3   4   2   26.37    3.87
   3   4   2   28.75    5.20
   3   4   2   27.21    4.40
  -3  -4  -3  254.76    8.20
  -3  -4  -3  283.53   12.92
  -3  -4  -3  278.12   11.79
   3  -4   3  306.02   12.97
   3  -4   3  292.02   12.49
   3  -4   3  294.12   10.49
   3   4   3  264.31    8.40
   3   4   3  269.48   12.87
   3   4   3  316.78   11.86
  -3  -4  -4   28.68    3.63
  -3  -4  -4   40.94    6.52
  -3  -4  -4   29.45    5.17
   3  -4   4   36.97    6.83
   3  -4   4   48.09    6.66
   3  -4   4   35.63    3.34
   3   4   4   35.72    4.04
   3   4   4   34.04    6.62
   3   4   4   30.50    4.81
  -3  -4  -5 2073.07   35.03
  -3  -4  -5 2075.33   33.92
   3  -4   5 2275.68   37.29
   3  -4   5 2318.23   37.05
   3  -4   5 1976.80   23.33
   3   4   5 1842.35   33.66
   3   4   5 2205.29   32.86
  -3  -4  -6    1.56    2.89
  -3  -4  -6    3.10    2.77
   3  -4   6   11.60    5.12
   3  -4   6    3.58    2.02
   3   4   6    5.61    3.92
   3   4   6    0.99    2.41
  -3  -4  -7  270.06   14.02
  -3  -4  -7  273.33   13.95
   3  -4   7  303.52   15.56
   3  -4   7  277.25   10.90
   3   4   7  230.08   13.11
   3   4   7  284.61   13.35
  -3  -4  -8   70.34    8.47
  -3  -4  -8   65.53    8.03
  -3   4  -8   71.21    4.93
   3  -4   8   62.84    8.92
   3  -4   8   73.81    6.74
   3   4   8   65.36    9.89
   3   4   8   57.98    7.22
  -3  -4  -9   69.74    9.53
  -3  -4  -9   29.71    5.68
  -3   4  -9   43.90    5.00
   3  -4   9   96.66   10.68
   3  -4   9   70.37   10.58
   3  -4   9   53.12    6.52
   3  -4   9   68.06    7.67
   3   4   9   45.25    7.84
   3   4   9   48.55    7.39
  -3  -4 -10  114.68   10.51
  -3  -4 -10  104.16   10.39
  -3   4 -10  127.86    7.79
   3  -4  10  131.78   12.65
   3  -4  10  126.03   11.79
   3  -4  10  106.07    8.95
   3  -4  10  146.43   10.87
   3   4  10  106.74    9.98
   3   4  10  121.44   10.66
  -3  -4 -11  771.54   24.73
  -3  -4 -11  781.14   27.21
  -3   4 -11  841.06   19.92
   3  -4  11  829.25   28.94
   3  -4  11  749.05   23.21
   3  -4  11  852.95   25.09
   3   4  11  656.45   23.26
   3   4  11  735.50   25.26
  -3  -4 -12   55.67    8.95
  -3  -4 -12   52.95    9.57
  -3   4 -12   62.16    7.46
   3  -4  12   72.99   13.40
   3  -4  12   53.96    9.53
   3  -4  12   55.67    9.14
   3   4  12   44.58    8.61
  -3  -4 -13   59.73   10.15
  -3  -4 -13   54.03    9.82
  -3   4 -13   47.85    7.22
   3  -4  13   61.66   11.52
   3  -4  13   49.85    8.59
   3  -4  13   73.28   11.38
   3   4  13   48.04    9.26
  -3  -4 -14   12.03    5.56
  -3   4 -14   -0.10    3.58
   3  -4  14    3.34    4.93
   3  -4  14    4.72    4.47
   3  -4  14    5.32    4.81
  -3  -4 -15  277.40   19.51
  -3   4 -15  251.97   15.44
   3  -4  15  244.13   20.62
   3  -4  15  231.26   17.10
   3  -4  15  265.34   18.33
  -3  -5  14   29.69    8.49
  -3  -5  14   21.36    7.27
  -3  -5  14   14.67    5.85
  -3   5  14    4.04    6.47
   3  -5 -14   19.32    6.21
   3   5 -14   19.53    6.16
  -3  -5  13 1099.86   37.19
  -3  -5  13 1074.36   33.13
  -3  -5  13 1125.60   34.64
  -3   5  13 1033.61   29.66
   3  -5 -13  974.82   32.60
   3   5 -13 1125.75   30.34
  -3  -5  12   40.61    9.45
  -3  -5  12   37.60    7.87
  -3  -5  12   40.15    7.82
  -3   5  12   31.68    7.63
   3  -5 -12   48.19    9.05
  -3  -5  11   11.55    5.75
  -3  -5  11   -3.15    3.46
  -3  -5  11    1.66    3.15
  -3   5  11   -1.92    3.54
   3  -5 -11    3.82    2.84
  -3  -5  10  110.80   12.85
  -3  -5  10   78.35    9.57
  -3  -5  10   88.67   10.03
  -3   5  10   88.86    8.88
   3  -5 -10   87.95   10.01
  -3  -5   9   18.40    6.01
  -3  -5   9   20.88    5.39
  -3  -5   9   15.81    4.79
  -3   5   9   17.49    5.00
   3  -5  -9   19.80    6.45
   3  -5  -9   14.02    4.74
  -3  -5   8  565.42   23.09
  -3  -5   8  653.66   21.41
  -3  -5   8  547.55   19.92
  -3   5   8  527.01   15.49
  -3   5   8  562.61   16.24
   3  -5  -8  538.72   21.41
   3  -5  -8  506.10   18.36
   3   5  -8  571.68   22.28
  -3  -5   7  582.14   22.66
  -3  -5   7  549.88   18.98
  -3  -5   7  524.02   18.81
  -3   5   7  524.17   14.00
  -3   5   7  516.90   14.15
   3  -5  -7  508.03   20.28
   3  -5  -7  454.88   16.50
   3   5  -7  526.04   20.64
  -3  -5   6  490.18   19.94
  -3  -5   6  502.35   17.51
  -3  -5   6  518.23   18.02
  -3   5   6  478.22   11.76
  -3   5   6  501.41   12.24
   3  -5  -6  500.16   19.61
   3  -5  -6  475.98   15.81
   3   5  -6  551.66   20.35
   3   5  -6  522.07   16.26
  -3  -5   5  477.07   18.76
  -3  -5   5  414.35   15.40
  -3  -5   5  498.57   17.03
   3  -5  -5  473.91   18.64
   3  -5  -5  401.86   13.38
   3   5  -5  505.43   18.69
   3   5  -5  492.99   16.12
   3   5  -5  476.34   14.43
  -3  -5   4   16.94    5.51
  -3  -5   4   22.66    5.27
  -3  -5   4   19.10    4.55
  -3  -5   4   15.56    4.47
   3  -5  -4   16.94    2.77
   3  -5  -4   17.37    2.81
   3  -5  -4   18.33    5.22
   3  -5  -4   18.91    3.82
   3   5  -4   20.50    6.11
   3   5  -4    7.72    3.61
   3   5  -4   16.86    3.70
  -3  -5   3 2741.53   39.96
  -3  -5   3 2602.84   36.93
  -3  -5   3 2579.12   35.46
  -3  -5   3 2929.53   38.27
   3  -5  -3 2876.20   27.91
   3  -5  -3 2729.45   27.09
   3  -5  -3 2680.14   41.38
   3  -5  -3 2643.28   28.07
   3   5  -3 3056.96   41.50
   3   5  -3 3093.55   40.97
   3   5  -3 2920.90   33.15
  -3  -5   2  265.97   12.63
  -3  -5   2  233.71   11.88
  -3  -5   2  299.31   12.56
   3  -5  -2  270.56    9.84
   3  -5  -2  273.98    9.72
   3  -5  -2  258.05   12.99
   3  -5  -2  240.16    7.94
   3   5  -2  285.79   12.49
   3   5  -2  309.54   13.90
   3   5  -2  264.24   10.25
  -3  -5   1  176.62    9.98
  -3  -5   1  150.23   10.13
  -3  -5   1  179.34    9.84
   3  -5  -1  184.63    8.83
   3  -5  -1  215.09    9.38
   3  -5  -1  152.90   10.10
   3   5  -1  172.53    9.69
   3   5  -1  220.05   12.08
   3   5  -1  179.82    8.54
  -3  -5   0   14.12    3.78
  -3  -5   0   16.43    5.08
  -3  -5   0   17.10    4.21
   3  -5   0   14.55    3.63
   3  -5   0   18.96    4.50
   3  -5   0   12.51    3.95
   3   5   0   17.13    4.04
   3   5   0   18.28    4.86
   3   5   0   10.08    3.08
  -3  -5  -1   73.73    6.28
  -3  -5  -1   66.90    7.79
  -3  -5  -1   68.78    6.59
   3  -5   1   76.57    7.07
   3  -5   1   81.36    6.93
   3  -5   1   76.98    6.78
   3   5   1   70.08    6.23
   3   5   1   80.54    8.44
   3   5   1   77.85    6.35
  -3  -5  -2  214.39    8.92
  -3  -5  -2  211.60   12.10
  -3  -5  -2  259.04   12.03
   3  -5   2  268.57   12.51
   3  -5   2  261.25   12.05
   3  -5   2  231.26   10.85
   3   5   2  266.59    9.84
   3   5   2  228.39   12.99
   3   5   2  258.68   10.85
  -3  -5  -3 2352.34   25.72
  -3  -5  -3 2296.41   38.80
  -3  -5  -3 2613.93   37.77
   3  -5   3 2931.48   41.47
   3  -5   3 2909.37   40.66
   3  -5   3 2278.68   31.75
   3   5   3 2654.85   27.04
   3   5   3 2364.78   40.29
   3   5   3 2728.06   34.76
  -3  -5  -4   70.97    4.57
  -3  -5  -4   78.40    8.59
  -3  -5  -4   69.23    7.46
   3  -5   4   88.86    8.80
   3  -5   4   92.30    8.40
   3  -5   4   74.05    6.57
   3  -5   4   77.46    4.84
   3   5   4   78.81    4.88
   3   5   4   83.64    9.05
   3   5   4   88.58    7.48
  -3  -5  -5  261.35   14.53
  -3  -5  -5  268.04   13.50
   3  -5   5  306.05   15.44
   3  -5   5  296.40   14.79
   3  -5   5  256.42    8.90
   3  -5   5  271.91    9.43
   3   5   5  247.28   14.24
   3   5   5  285.38   12.63
  -3  -5  -6   -0.12    3.39
  -3  -5  -6   -0.34    1.97
   3  -5   6    1.56    3.27
   3  -5   6    7.96    4.07
   3  -5   6    0.58    1.56
   3  -5   6   -2.19    1.97
   3   5   6    1.64    3.54
   3   5   6    0.10    2.19
  -3  -5  -7  618.04   22.37
  -3  -5  -7  703.92   22.95
   3  -5   7  810.44   26.22
   3  -5   7  781.98   25.12
   3  -5   7  693.00   17.27
   3  -5   7  760.88   18.31
   3   5   7  596.87   22.30
   3   5   7  685.78   20.91
  -3  -5  -8  495.97   20.83
  -3  -5  -8  510.50   20.47
   3  -5   8  591.41   23.38
   3  -5   8  596.87   22.95
   3  -5   8  513.94   16.12
   3  -5   8  582.07   17.30
   3   5   8  463.83   20.18
   3   5   8  506.82   18.79
  -3  -5  -9    6.52    4.19
  -3  -5  -9    1.52    2.45
   3  -5   9   -2.36    3.99
   3  -5   9    4.47    2.89
   3  -5   9    2.84    3.18
   3   5   9    5.17    3.90
   3   5   9    6.76    3.08
  -3  -5 -10   83.19   11.88
   3  -5  10   96.59   11.88
   3  -5  10   95.26    8.61
   3  -5  10   97.38    8.97
   3   5  10   87.28   11.93
  -3  -5 -11    4.64    3.70
   3  -5  11    6.37    5.44
   3  -5  11   12.49    4.64
   3  -5  11   14.55    5.08
   3   5  11   12.17    5.65
  -3  -5 -12    6.28    4.07
  -3   5 -12   10.83    3.18
   3  -5  12   16.33    7.67
   3  -5  12   18.14    5.22
   3  -5  12   26.17    7.65
   3   5  12   13.45    5.89
  -3  -5 -13  950.02   33.46
  -3   5 -13  905.99   21.07
   3  -5  13  958.97   35.53
   3  -5  13  810.68   26.92
   3  -5  13 1009.56   30.60
   3   5  13  737.14   27.71
  -3  -5 -14    9.33    6.21
  -3   5 -14    1.92    4.88
   3  -5  14   -6.95    6.37
   3  -5  14    2.84    4.11
   3  -5  14   13.06    6.54
   3   5  14   10.20    5.29
  -3  -6  13    4.26    6.30
  -3  -6  13    8.11    4.88
  -3  -6  13    5.80    5.05
  -3   6  13    8.16    6.64
   3  -6 -13    2.17    5.73
  -3  -6  12    8.40    6.04
  -3  -6  12    5.65    4.55
  -3  -6  12   -0.60    3.51
  -3   6  12    3.34    5.36
   3  -6 -12    7.94    4.59
  -3  -6  11  949.27   34.35
  -3  -6  11  878.09   28.53
  -3  -6  11  835.22   28.60
  -3   6  11  822.71   23.36
   3  -6 -11  764.85   27.30
  -3  -6  10  352.28   20.69
  -3  -6  10  324.55   17.59
  -3  -6  10  355.24   18.45
  -3   6  10  333.76   14.29
   3  -6 -10  290.72   16.48
  -3  -6   9   75.49   12.34
  -3  -6   9   53.77    8.71
  -3  -6   9   78.14    9.09
  -3   6   9   73.42    8.01
   3  -6  -9   44.82    7.41
  -3  -6   8   29.61    8.06
  -3  -6   8   21.94    5.92
  -3  -6   8   20.59    5.61
  -3   6   8   23.94    4.64
   3  -6  -8   12.94    4.21
  -3  -6   7   11.57    5.56
  -3  -6   7   18.93    5.20
  -3  -6   7   11.35    3.32
   3  -6  -7   13.30    4.26
   3   6  -7   15.95    6.62
  -3  -6   6  194.23   13.98
  -3  -6   6  170.56   11.16
  -3  -6   6  214.66   12.53
  -3  -6   6  221.83   12.77
   3  -6  -6  203.93   14.24
   3  -6  -6  196.85   10.92
   3   6  -6  224.35   14.34
   3   6  -6  228.75   12.39
  -3  -6   5 2322.49   42.82
  -3  -6   5 2165.35   35.99
  -3  -6   5 2385.30   38.13
  -3  -6   5 2652.30   40.80
   3  -6  -5 2305.63   43.88
   3  -6  -5 2175.79   32.24
   3   6  -5 2792.00   45.97
  -3  -6   4   82.23   11.04
  -3  -6   4   55.96    7.72
  -3  -6   4   59.83    7.24
   3  -6  -4   50.90    4.55
   3  -6  -4   49.39    4.47
   3  -6  -4   56.12    8.90
   3  -6  -4   46.57    5.32
   3   6  -4   51.96    8.56
   3   6  -4   65.43    7.99
   3   6  -4   38.06    5.44
  -3  -6   3  471.84   18.23
  -3  -6   3  450.00   17.47
  -3  -6   3  475.81   16.62
  -3  -6   3  541.61   17.87
   3  -6  -3  517.79   13.28
   3  -6  -3  484.55   12.68
   3  -6  -3  481.35   19.41
   3  -6  -3  486.57   13.23
   3   6  -3  552.92   19.29
   3   6  -3  585.05   20.02
   3   6  -3  551.78   14.72
  -3  -6   2   55.43    8.88
  -3  -6   2   46.89    7.27
  -3  -6   2   30.14    5.39
  -3  -6   2   41.38    6.90
   3  -6  -2   46.02    5.41
   3  -6  -2   55.59    5.80
   3  -6  -2   56.08    8.54
   3  -6  -2   40.63    4.26
   3   6  -2   64.35    9.31
   3   6  -2   66.54    9.26
   3   6  -2   43.33    5.24
  -3  -6   1  250.96   12.58
  -3  -6   1  251.25   13.76
  -3  -6   1  287.81   13.40
   3  -6  -1  263.30   11.28
   3  -6  -1  280.11   11.52
   3  -6  -1  248.05   13.74
   3   6  -1  292.53   13.42
   3   6  -1  282.81   14.99
   3   6  -1  292.98   10.97
  -3  -6   0 1237.93   25.14
  -3  -6   0 1119.66   28.22
  -3  -6   0 1226.81   26.44
   3  -6   0 1274.78   25.43
   3  -6   0 1263.26   25.07
   3  -6   0 1180.26   27.88
   3   6   0 1410.84   26.51
   3   6   0 1326.43   31.42
   3   6   0 1345.99   22.95
  -3  -6  -1   23.86    4.88
  -3  -6  -1   37.14    7.22
  -3  -6  -1   19.27    4.88
   3  -6   1   35.44    6.57
   3  -6   1   34.16    6.50
   3  -6   1   21.17    5.32
   3   6   1   33.10    5.68
   3   6   1   25.88    6.62
   3   6   1   28.65    4.98
  -3  -6  -2  266.81   10.44
  -3  -6  -2  275.64   15.16
  -3  -6  -2  279.20   13.23
   3  -6   2  332.29   14.63
   3  -6   2  303.33   14.00
   3  -6   2  272.27   13.13
   3   6   2  303.33   11.38
   3   6   2  270.11   15.20
   3   6   2  323.87   12.32
  -3  -6  -3    1.20    2.07
  -3  -6  -3   -1.59    3.01
  -3  -6  -3   -0.22    2.31
   3  -6   3    2.45    2.67
   3  -6   3    0.79    2.96
   3  -6   3    3.70    2.98
   3   6   3    7.99    2.93
   3   6   3    0.70    3.49
   3   6   3    0.75    3.01
  -3  -6  -4    6.37    2.36
  -3  -6  -4    7.07    4.31
  -3  -6  -4    4.91    3.54
   3  -6   4    7.70    4.45
   3  -6   4    7.00    4.04
   3  -6   4    7.05    3.22
   3  -6   4    8.42    2.38
   3  -6   4    4.21    1.92
   3   6   4    1.59    3.75
   3   6   4    4.50    3.18
  -3  -6  -5 2327.13   44.31
  -3  -6  -5 2264.73   40.08
   3  -6   5 2663.95   46.09
   3  -6   5 2827.15   46.57
   3  -6   5 2349.12   27.38
   3  -6   5 2331.10   27.23
   3   6   5 2067.78   42.68
   3   6   5 2702.32   38.44
  -3  -6  -6  183.00   14.58
  -3  -6  -6  167.29   12.12
   3  -6   6  193.15   13.78
   3  -6   6  193.78   13.62
   3  -6   6  139.62    7.65
   3  -6   6  180.69    8.83
   3   6   6  165.29   13.06
   3   6   6  199.33   13.01
  -3  -6  -7  673.03   23.65
   3  -6   7  872.00   28.72
   3  -6   7  694.44   17.59
   3  -6   7  769.40   18.69
   3   6   7  632.42   24.95
  -3  -6  -8  116.29   10.95
   3  -6   8  169.24   14.46
   3  -6   8  136.38    9.05
   3  -6   8  164.04    9.57
   3   6   8  114.34   11.69
  -3  -6  -9    6.62    2.98
   3  -6   9    2.72    5.44
   3  -6   9    3.13    2.65
   3  -6   9    7.99    3.39
   3   6   9    7.53    5.58
  -3  -6 -10  287.52   17.56
   3  -6  10  344.25   20.74
   3  -6  10  289.93   14.07
   3  -6  10  339.94   15.32
   3   6  10  237.65   16.77
  -3  -6 -11  324.64   19.22
   3  -6  11  375.57   22.54
   3  -6  11  305.78   15.81
   3  -6  11  359.81   16.65
   3   6  11  262.02   17.66
  -3  -6 -12  122.54   13.18
   3  -6  12  178.93   17.78
   3  -6  12  130.75   11.50
   3  -6  12  148.60   12.29
   3   6  12  118.74   12.85
  -3  -6 -13  134.33   15.04
   3  -6  13  134.36   17.90
   3  -6  13  113.91   11.35
   3  -6  13  143.81   12.82
   3   6  13  113.35   16.09
  -3  -7  11  136.76   15.66
  -3  -7  11  158.12   12.97
  -3  -7  11  126.03   13.23
  -3   7  11  109.12   12.00
   3  -7 -11  130.94   13.71
  -3  -7  10   35.53    9.89
  -3  -7  10   23.14    7.07
  -3  -7  10   28.65    7.27
   3  -7 -10   18.98    6.47
  -3  -7   9    1.01    4.52
  -3  -7   9    3.63    3.92
  -3  -7   9    0.67    3.06
   3  -7  -9    2.74    2.84
  -3  -7   8  297.84   19.37
  -3  -7   8  275.74   15.97
  -3  -7   8  283.24   15.95
   3  -7  -8  246.87   14.10
  -3  -7   7  463.50   22.61
  -3  -7   7  339.73   16.02
  -3  -7   7  440.16   18.72
  -3  -7   7  454.21   18.88
   3  -7  -7  358.08   16.00
   3   7  -7  409.47   16.94
  -3  -7   6   16.48    6.40
  -3  -7   6   12.89    5.99
  -3  -7   6    7.00    4.21
  -3  -7   6    9.24    4.47
   3  -7  -6   11.26    4.04
   3   7  -6    9.05    4.31
  -3  -7   5   23.48    7.19
  -3  -7   5   26.65    7.07
  -3  -7   5   25.67    5.65
  -3  -7   5   27.30    6.01
   3  -7  -5   27.21    5.41
   3   7  -5   18.14    6.11
   3   7  -5   35.27    7.34
  -3  -7   4   15.54    5.92
  -3  -7   4   14.31    5.77
  -3  -7   4    4.98    3.56
  -3  -7   4    4.43    3.01
   3  -7  -4    4.59    2.60
   3   7  -4    4.23    5.03
   3   7  -4    8.97    3.95
  -3  -7   3 1790.89   37.22
  -3  -7   3 1563.53   34.83
  -3  -7   3 1580.95   31.85
  -3  -7   3 1745.66   33.99
   3  -7  -3 1601.15   24.22
   3  -7  -3 1579.26   23.96
   3  -7  -3 1556.96   25.28
   3   7  -3 2065.57   39.16
   3   7  -3 1717.85   36.73
  -3  -7   2  188.29   12.34
  -3  -7   2  178.21   13.26
  -3  -7   2  163.06   10.68
  -3  -7   2  174.89   11.33
   3  -7  -2  165.97    9.33
   3  -7  -2  174.10    9.17
   3  -7  -2  146.02   12.34
   3  -7  -2  164.31    8.16
   3   7  -2  211.79   13.01
   3   7  -2  194.93   13.45
  -3  -7   1  160.31   11.07
  -3  -7   1  148.60   12.51
  -3  -7   1  167.39   10.97
   3  -7  -1  170.63   10.10
   3  -7  -1  169.36    9.98
   3  -7  -1  158.94   12.51
   3  -7  -1  150.28    7.19
   3   7  -1  181.24   11.57
   3   7  -1  159.25   12.99
  -3  -7   0    5.27    3.66
  -3  -7   0    0.67    4.16
  -3  -7   0    3.82    2.81
   3  -7   0    1.40    2.67
   3  -7   0    7.89    3.37
   3  -7   0    6.62    3.75
   3   7   0    4.81    3.10
   3   7   0    2.79    4.14
  -3  -7  -1   26.61    5.70
  -3  -7  -1   24.95    6.59
  -3  -7  -1   20.35    5.12
   3  -7   1   22.83    5.56
   3  -7   1   26.63    6.11
   3  -7   1   20.66    5.73
   3   7   1   32.72    6.13
   3   7   1   20.74    6.42
  -3  -7  -2  143.81    8.73
  -3  -7  -2  150.55   10.78
   3  -7   2  159.98   11.26
   3  -7   2  166.11   11.43
   3  -7   2  132.17   10.75
   3   7   2  175.97    9.60
   3   7   2  143.67   12.49
  -3  -7  -3 1409.59   22.85
  -3  -7  -3 1619.34   34.16
   3  -7   3 1734.76   36.73
   3  -7   3 1733.68   36.01
   3  -7   3 1576.52   32.74
   3   7   3 1527.04   38.39
  -3  -7  -4   -0.02    2.72
   3  -7   4    6.18    3.99
   3  -7   4    9.00    4.76
   3  -7   4    1.61    3.68
   3  -7   4    5.94    2.38
   3   7   4    4.19    4.35
  -3  -7  -5  362.46   17.39
   3  -7   5  448.92   20.76
   3  -7   5  366.86   28.63
   3  -7   5  384.59   11.84
   3   7   5  330.13   19.20
  -3  -7  -6   28.84    6.64
   3  -7   6   32.62    7.91
   3  -7   6   27.38    4.74
   3  -7   6   27.81    4.96
   3   7   6   32.26    7.84
  -3  -7  -7  397.39   19.49
   3  -7   7  507.06   23.65
   3  -7   7  394.96   13.86
   3  -7   7  420.27   14.43
   3   7   7  365.83   20.33
  -3  -7  -8  248.29   15.97
   3  -7   8  325.53   20.11
   3  -7   8  273.45   12.56
   3  -7   8  296.28   13.16
   3   7   8  217.33   16.86
  -3  -7  -9    3.39    3.92
   3  -7   9    2.86    5.94
   3  -7   9   -1.85    2.14
   3  -7   9    3.80    3.08
   3   7   9   -0.65    3.87
  -3  -7 -10  108.86   12.41
   3  -7  10  132.24   14.87
   3  -7  10   91.25    9.26
   3  -7  10  111.38   10.06
   3   7  10   90.14   13.95
  -3  -7 -11   11.57    6.69
   3  -7  11   -5.15    6.33
   3  -7  11    6.13    4.52
   3  -7  11   18.23    5.44
   3   7  11   15.23    7.67
  -3  -8   9   51.77   11.19
  -3  -8   9   34.33    8.11
  -3  -8   9   58.51   10.08
   3  -8  -9   46.48    8.83
  -3  -8   8   59.13   11.72
  -3  -8   8   59.61    9.65
  -3  -8   8   53.14    9.19
   3  -8  -8   70.10   10.39
  -3  -8   7   63.15   11.76
  -3  -8   7   39.28    8.80
  -3  -8   7   68.46   10.80
  -3  -8   7   67.43    9.98
   3  -8  -7   82.35   10.54
   3   8  -7   56.65    8.76
  -3  -8   6  223.80   16.72
  -3  -8   6  175.35   13.93
  -3  -8   6  230.61   14.27
  -3  -8   6  245.23   15.13
   3  -8  -6  211.63   12.49
   3   8  -6  224.54   14.39
  -3  -8   5  972.68   31.30
  -3  -8   5  945.40   27.26
  -3  -8   5  992.28   28.03
   3  -8  -5  883.69   23.02
   3   8  -5 1027.82   29.78
  -3  -8   4    7.53    4.21
  -3  -8   4   -2.12    2.43
  -3  -8   4    1.59    2.29
   3  -8  -4   -0.17    2.19
   3   8  -4   -4.09    3.56
  -3  -8   3  345.55   17.90
  -3  -8   3  329.72   15.90
  -3  -8   3  356.40   16.79
   3  -8  -3  343.82   12.00
   3  -8  -3  335.54   11.81
   3  -8  -3  324.31   12.56
   3   8  -3  363.54   18.88
  -3  -8   2   71.21   10.34
  -3  -8   2   57.90    8.20
  -3  -8   2   69.16    8.32
   3  -8  -2   60.72    6.71
   3  -8  -2   67.31    7.10
   3  -8  -2   60.24    5.61
   3   8  -2   72.43   10.75
  -3  -8   1   74.91    8.80
  -3  -8   1   88.65    8.73
  -3  -8   1   73.54    8.54
   3  -8  -1   86.68    7.89
   3  -8  -1   99.62    8.52
   3  -8  -1   77.22    6.18
   3   8  -1  101.71   11.38
  -3  -8   0  556.69   19.34
  -3  -8   0  595.83   21.31
   3  -8   0  611.71   20.21
   3  -8   0  630.91   20.50
   3   8   0  618.83   25.60
  -3  -8  -1   44.75    6.95
  -3  -8  -1   45.71    7.48
   3  -8   1   51.17    8.40
   3  -8   1   43.61    8.23
   3   8   1   42.17    9.26
  -3  -8  -2    9.65    3.58
  -3  -8  -2    5.15    3.20
   3  -8   2   12.00    4.96
   3  -8   2   12.03    4.26
   3   8   2    6.40    4.31
  -3  -8  -3    3.37    2.31
  -3  -8  -3    2.65    3.13
   3  -8   3    3.01    4.04
   3  -8   3    4.84    4.16
   3  -8   3    2.12    3.63
   3   8   3   14.84    5.10
  -3  -8  -4   57.47    9.05
   3  -8   4   42.92    8.13
   3  -8   4   46.98    7.96
   3   8   4   39.38    9.12
  -3  -8  -5  656.74   24.51
   3  -8   5  741.64   27.47
   3   8   5  651.19   28.10
  -3  -8  -6  100.77   10.75
   3  -8   6  141.52   13.86
   3  -8   6   91.90    6.98
   3  -8   6  103.44    7.63
   3   8   6  118.62   13.95
  -3  -8  -7  321.56   18.74
   3  -8   7  398.23   22.28
   3  -8   7  315.14   12.92
   3  -8   7  351.37   13.69
   3   8   7  304.17   20.83
  -3  -8  -8    7.00    3.78
   3  -8   8    0.67    4.98
   3  -8   8    3.06    2.98
   3  -8   8   12.56    4.43
   3   8   8    7.91    6.33
  -3  -8  -9   28.15    7.51
   3  -8   9   61.97   13.23
   3  -8   9   32.07    5.99
   3  -8   9   57.50    8.47
   3   8   9   40.32   10.03
  -3  -9   5   34.26    8.08
  -3  -9   5   39.86    8.08
  -3  -9   5   63.53   10.18
   3  -9  -5   48.71    7.60
   3   9  -5   44.89    9.12
  -3  -9   4   15.20    6.01
  -3  -9   4   12.41    4.35
  -3  -9   4   14.29    5.56
   3  -9  -4   12.89    3.90
   3   9  -4   20.02    6.71
  -3  -9   3  630.71   24.78
  -3  -9   3  669.45   23.72
  -3  -9   3  631.63   23.36
   3  -9  -3  627.30   16.07
   3  -9  -3  654.39   16.65
   3  -9  -3  635.21   18.50
   3   9  -3  692.92   27.54
  -3  -9   2   82.23    9.89
  -3  -9   2   72.17    9.62
  -3  -9   2   83.40    9.74
   3  -9  -2   71.57    8.78
   3  -9  -2   63.34    7.75
   3  -9  -2   71.35    6.76
   3   9  -2   74.17   11.86
  -3  -9   1   23.89    6.23
  -3  -9   1   22.97    5.82
  -3  -9   1   30.24    6.66
   3  -9  -1   30.12    6.37
   3  -9  -1   32.84    6.78
   3   9  -1   39.72    9.21
  -3  -9   0   14.70    4.59
  -3  -9   0   26.63    6.52
   3  -9   0   23.26    5.53
   3  -9   0    9.00    5.29
   3   9   0   23.72    7.65
  -3  -9  -1   46.57    7.31
  -3  -9  -1   47.73    7.89
   3  -9   1   56.80    9.48
   3  -9   1   43.04    9.31
   3   9   1   42.70    9.72
  -3  -9  -2  151.41    9.84
  -3  -9  -2  165.46   13.16
   3  -9   2  161.49   12.65
   3   9   2  172.22   16.79
  -3  -9  -3  695.57   17.06
  -3  -9  -3  745.63   17.90
  -3  -9  -3  719.94   26.13
   3  -9   3  769.64   27.26
   3   9   3  751.55   32.26
  -3  -9  -4   19.63    5.70
   3  -9   4   16.07    6.90
   3   9   4   26.73    8.32
  -3  -9  -5   39.72    7.63
   3  -9   5   21.84    7.10
   3   9   5   37.67   10.27
  -4   0  17   -2.57    5.58
  -4   0  17   -7.05    5.75
   4   0 -17   -2.91    4.74
  -4   0  16  604.97   23.58
  -4   0  16  536.10   25.79
   4   0 -16  564.34   26.10
  -4   0  15   -1.56    4.40
  -4   0  15   -0.14    4.19
  -4   0  15    6.33    4.64
   4   0 -15    7.53    4.62
   4   0 -15    1.73    4.14
  -4   0  14  538.79   20.78
  -4   0  14  512.19   22.59
  -4   0  14  548.54   23.98
   4   0 -14  534.68   20.06
   4   0 -14  529.63   23.33
  -4   0  13    3.56    4.76
  -4   0  13   -0.22    2.74
  -4   0  13    4.96    3.90
   4   0 -13   -1.08    2.77
   4   0 -13   -1.25    2.91
  -4   0  12   18.02    5.53
  -4   0  12   -0.70    3.13
  -4   0  12   -0.41    3.46
   4   0 -12    7.63    3.58
   4   0 -12    0.36    3.08
  -4   0  11    4.76    3.90
  -4   0  11   -0.94    2.43
  -4   0  11    0.70    3.61
   4   0 -11    2.04    2.69
   4   0 -11    1.32    2.26
   4   0 -11    0.53    2.50
   4   0 -11    2.09    3.03
  -4   0  10 2278.18   35.56
  -4   0  10 2160.44   37.74
  -4   0  10 2283.35   39.24
   4   0 -10 2095.93   33.46
   4   0 -10 2316.93   32.67
   4   0 -10 2365.96   40.46
  -4   0   9    0.79    3.34
  -4   0   9    1.59    2.17
  -4   0   9    1.78    2.72
   4   0  -9    1.56    2.29
   4   0  -9   -1.27    2.19
   4   0  -9    2.29    2.17
  -4   0   8 2665.13   34.95
  -4   0   8 2474.31   36.23
  -4   0   8 2473.37   36.73
   4   0  -8 2387.51   32.55
   4   0  -8 2405.08   31.32
   4   0  -8 2487.97   37.10
  -4   0   7    3.37    2.84
  -4   0   7    1.80    1.95
  -4   0   7    1.13    1.95
   4   0  -7   -0.79    1.85
   4   0  -7    1.49    2.26
   4   0  -7    1.44    2.57
  -4   0   6   43.21    5.82
  -4   0   6   40.78    4.88
  -4   0   6   36.49    5.27
  -4   0   6   36.40    5.20
   4   0  -6   45.25    5.17
   4   0  -6   50.13    6.01
   4   0  -6   32.60    4.86
   4   0  -6   40.90    5.70
  -4   0   5    2.48    2.48
  -4   0   5    2.12    1.80
  -4   0   5   -0.14    1.83
  -4   0   5    0.96    1.95
   4   0  -5    1.73    2.14
   4   0  -5   -1.06    1.88
   4   0  -5    0.51    2.00
   4   0  -5    0.19    1.97
  -4   0   4   44.14    4.98
  -4   0   4   38.13    4.62
  -4   0   4   42.51    4.72
  -4   0   4   48.52    5.24
   4   0  -4   39.65    4.84
   4   0  -4   41.04    5.08
   4   0  -4   39.74    4.84
   4   0  -4   44.24    4.96
  -4   0   3    1.56    2.12
  -4   0   3   -0.75    1.95
  -4   0   3    1.49    1.83
  -4   0   3    0.24    1.92
   4   0  -3    5.05    2.43
   4   0  -3    2.69    2.24
   4   0  -3    0.96    1.92
   4   0  -3   -1.42    2.00
  -4   0   2 2531.97   26.01
  -4   0   2 2737.20   27.11
  -4   0   2 2674.05   25.12
  -4   0   2 2693.39   25.38
   4   0  -2 2593.32   26.01
   4   0  -2 2724.40   27.38
   4   0  -2 2684.18   25.79
   4   0  -2 2579.70   25.26
  -4   0   1   -0.46    1.88
  -4   0   1    0.65    1.95
  -4   0   1    1.61    1.47
  -4   0   1    0.19    1.76
   4   0  -1    0.77    1.97
   4   0  -1    1.27    2.19
   4   0  -1    0.31    1.40
   4   0  -1   -1.20    1.88
   4   0   0 5713.50   34.67
  -4   0  -1   -2.60    1.61
  -4   0  -1    7.75    2.53
   4   0   1    0.31    1.78
   4   0   1    0.41    2.09
   4   0   1    1.78    1.71
  -4   0  -3   -0.46    2.02
  -4   0  -3    0.70    1.85
  -4   0  -3    0.10    1.52
   4   0   3    0.87    1.95
   4   0   3    2.43    2.21
   4   0   3    0.38    1.68
  -4   0  -4  252.86    9.84
  -4   0  -4  256.51    8.25
  -4   0  -4  236.21    9.00
   4   0   4  273.76    9.86
   4   0   4  217.33    7.67
   4   0   4  243.79    9.29
  -4   0  -5    3.01    2.67
  -4   0  -5    3.46    2.29
   4   0   5    4.14    2.57
   4   0   5    5.82    2.48
  -4   0  -6  872.96   19.03
   4   0   6  921.27   19.10
   4   0   6  913.98   19.80
  -4   0  -7    1.13    2.04
   4   0   7    4.86    2.74
   4   0   7    2.57    2.26
  -4   0  -8 4983.84   50.69
   4   0   8 5527.66   50.74
   4   0   8 4799.47   50.78
  -4   0  -9    1.44    2.91
   4   0   9    0.75    2.57
   4   0   9    1.35    2.55
   4   0   9    0.99    2.07
  -4   0 -10  457.89   17.63
   4   0  10  427.08   16.26
   4   0  10  463.47   16.67
   4   0  10  395.63   16.72
  -4   0 -11   -2.26    2.62
   4   0  11    1.71    3.34
   4   0  11   -1.30    3.27
   4   0  11    0.36    3.13
  -4   0 -12 1965.64   39.21
   4   0  12 2131.58   38.18
   4   0  12 2370.41   39.52
   4   0  12 1876.14   39.38
  -4   0 -13    1.42    2.93
   4   0  13   -2.09    3.68
   4   0  13   -1.85    3.42
   4   0  13   -0.26    3.13
  -4   0 -14  170.37   13.62
   4   0  14  150.06   12.39
   4   0  14  162.86   12.68
   4   0  14  138.30   12.17
  -4   0 -15    3.68    4.50
   4   0  15   -0.75    4.96
   4   0  15    6.57    5.10
   4   0  15   -0.14    4.07
  -4   0 -16   70.03   12.58
   4   0  16   50.06   10.34
   4   0  16   30.26    8.88
  -4   0 -17  -11.19    7.17
   4   0  17    1.08    5.24
   4   0  17    2.62    5.34
  -4  -1  17   -0.38    5.46
  -4  -1  17    6.81    5.80
  -4   1  17   -0.22    4.79
  -4   1  17    3.49    6.50
   4  -1 -17   -2.77    5.00
   4   1 -17    0.82    5.44
  -4  -1  16 1595.50   39.86
  -4  -1  16 1517.25   42.00
  -4  -1  16 1579.41   43.45
  -4   1  16 1672.77   35.07
  -4   1  16 1527.52   42.36
   4  -1 -16 1617.25   43.88
   4   1 -16 1545.03   42.24
  -4  -1  15    2.43    5.20
  -4  -1  15   -4.26    2.86
  -4  -1  15    0.96    5.08
  -4   1  15   -0.26    4.45
  -4   1  15    3.06    5.39
   4  -1 -15   -2.91    3.99
   4   1 -15    4.14    4.09
  -4  -1  14   23.82    6.21
  -4  -1  14   18.14    5.39
  -4  -1  14   37.94    8.73
  -4   1  14   35.46    7.17
  -4   1  14   62.31   10.56
  -4   1  14   28.51    7.84
   4  -1 -14   23.98    5.70
   4  -1 -14   22.69    5.56
   4  -1 -14   19.92    5.85
   4   1 -14   27.42    6.40
   4   1 -14   27.33    6.74
  -4  -1  13   52.20    9.14
  -4  -1  13   54.08    9.29
  -4  -1  13   58.41    9.45
  -4   1  13   55.35    8.16
  -4   1  13   60.57    9.19
  -4   1  13   54.08    9.05
   4  -1 -13   58.10    7.67
   4  -1 -13   62.40    7.58
   4  -1 -13   64.69    8.56
   4  -1 -13   69.19    9.96
   4   1 -13   67.98   10.10
   4   1 -13   53.14    8.59
  -4  -1  12  200.87   13.52
  -4  -1  12  186.44   13.09
  -4  -1  12  201.83   14.24
  -4   1  12  211.51   11.96
  -4   1  12  167.48   12.34
  -4   1  12  191.39   13.78
   4  -1 -12  168.01   10.10
   4  -1 -12  207.87   11.74
   4  -1 -12  193.39   11.43
   4  -1 -12  213.89   14.15
   4   1 -12  194.79   12.65
   4   1 -12  205.64   14.10
  -4  -1  11   25.72    6.69
  -4  -1  11   22.57    5.99
  -4  -1  11   28.00    6.33
  -4   1  11   32.07    6.28
  -4   1  11   25.19    5.58
  -4   1  11   24.47    5.89
   4  -1 -11   32.07    5.99
   4  -1 -11   31.37    5.99
   4  -1 -11   26.80    5.89
   4  -1 -11   29.66    6.33
   4   1 -11   26.77    5.70
   4   1 -11   20.64    5.39
  -4  -1  10  907.10   24.51
  -4  -1  10  860.48   24.39
  -4  -1  10 1032.89   27.16
  -4   1  10  929.71   21.22
  -4   1  10  868.83   23.84
  -4   1  10  919.75   24.71
   4  -1 -10  841.02   19.77
   4  -1 -10  957.79   22.78
   4  -1 -10  875.59   21.58
   4  -1 -10  913.45   25.62
   4   1 -10  855.55   23.17
   4   1 -10  992.19   26.22
  -4  -1   9   68.30    8.92
  -4  -1   9   40.73    6.35
  -4  -1   9   38.23    6.28
  -4   1   9   54.87    6.71
  -4   1   9   45.56    6.52
  -4   1   9   62.35    7.39
   4  -1  -9   46.62    5.48
   4  -1  -9   49.51    6.90
   4  -1  -9   51.10    6.35
   4  -1  -9   60.94    8.25
   4   1  -9   57.35    7.77
   4   1  -9   53.93    5.34
   4   1  -9   52.66    7.27
  -4  -1   8  774.07   20.74
  -4  -1   8  771.59   16.79
  -4  -1   8  740.53   20.40
  -4  -1   8  831.11   21.99
  -4   1   8  787.13   17.68
  -4   1   8  770.24   19.99
  -4   1   8  776.26   20.42
   4  -1  -8  741.30   16.82
   4  -1  -8  851.60   20.35
   4  -1  -8  902.55   22.59
   4   1  -8  792.25   20.45
   4   1  -8  820.76   17.51
   4   1  -8  777.65   21.12
  -4  -1   7    2.02    2.84
  -4  -1   7   -0.34    2.00
  -4  -1   7    0.77    2.07
  -4  -1   7    0.26    2.41
  -4   1   7    0.63    2.12
  -4   1   7    1.92    1.95
  -4   1   7    0.12    1.88
   4  -1  -7    2.19    2.21
   4  -1  -7    1.01    2.31
   4  -1  -7   -1.15    2.17
   4   1  -7    2.33    2.14
   4   1  -7    0.12    1.64
   4   1  -7    1.15    2.14
   4   1  -7    0.05    2.04
  -4  -1   6 4124.32   42.68
  -4  -1   6 4203.64   36.97
  -4  -1   6 4278.84   43.49
  -4  -1   6 4345.84   44.26
  -4   1   6 4312.30   36.90
  -4   1   6 4261.42   40.70
  -4   1   6 4194.42   40.73
   4  -1  -6 4142.27   35.80
   4  -1  -6 4345.81   42.24
   4  -1  -6 4257.74   42.41
   4   1  -6 4263.68   42.68
   4   1  -6 4211.62   37.46
   4   1  -6 4349.93   44.12
   4   1  -6 4194.35   42.89
  -4  -1   5  110.85    8.03
  -4  -1   5  100.39    6.47
  -4  -1   5  103.27    7.34
  -4   1   5  111.94    6.62
  -4   1   5  102.53    6.62
  -4   1   5  105.37    6.78
   4  -1  -5  108.45    6.13
   4  -1  -5  100.15    7.12
   4  -1  -5   93.56    6.62
   4  -1  -5  109.34    6.93
   4   1  -5  100.39    7.29
   4   1  -5  107.87    6.71
   4   1  -5  108.23    7.34
   4   1  -5  106.19    7.31
  -4  -1   4    5.00    2.98
  -4  -1   4    4.69    2.26
  -4  -1   4    1.11    1.95
  -4  -1   4    2.69    2.21
  -4   1   4    5.08    2.33
  -4   1   4    4.57    2.26
   4  -1  -4    5.73    2.29
   4  -1  -4    3.73    2.60
   4  -1  -4    6.06    2.38
   4  -1  -4    4.86    2.57
   4   1  -4    3.03    2.67
   4   1  -4    5.75    2.60
   4   1  -4    1.13    1.73
   4   1  -4    3.85    2.31
  -4  -1   3  130.43    7.65
  -4  -1   3  122.40    6.62
  -4  -1   3  130.05    7.19
  -4  -1   3  130.96    7.34
  -4   1   3  121.22    6.16
  -4   1   3  128.00    5.97
  -4   1   3   26.46    3.08
   4  -1  -3  127.02    6.16
   4  -1  -3  131.54    7.51
   4  -1  -3  134.79    6.42
   4  -1  -3  129.83    6.45
   4   1  -3  121.63    7.00
   4   1  -3  124.28    7.02
   4   1  -3  125.19    6.86
   4   1  -3  121.99    7.07
  -4  -1   2 1466.37   21.19
  -4  -1   2 1531.27   20.83
  -4  -1   2 1419.86   20.21
  -4  -1   2 1503.58   21.10
  -4   1   2 1619.46   20.21
  -4   1   2 1573.73   21.63
  -4   1   2 1570.55   17.10
  -4   1   2 1595.60   17.37
   4  -1  -2 1592.06   19.85
   4  -1  -2 1593.26   22.06
   4  -1  -2 1549.12   18.16
   4  -1  -2 1547.36   18.11
   4   1  -2 1956.08   27.54
   4   1  -2 1447.48   20.50
   4   1  -2 1451.11   20.54
   4   1  -2 1479.19   20.78
  -4  -1   1  177.47    7.79
  -4  -1   1  186.22    7.79
  -4  -1   1  177.27    7.29
  -4  -1   1  186.70    7.79
  -4   1   1  189.35    7.55
  -4   1   1  216.34    8.18
  -4   1   1  191.68    5.68
  -4   1   1  189.18    5.87
   4  -1  -1  195.27    7.63
   4  -1  -1  188.48    8.03
   4  -1  -1  174.29    5.92
   4  -1  -1  169.17    6.09
   4   1  -1  175.66    7.67
   4   1  -1  188.27    8.30
   4   1  -1  178.31    7.46
  -4  -1   0 3256.05   29.81
  -4  -1   0 3360.41   29.88
  -4   1   0 3419.90   30.14
  -4   1   0 3464.55   29.40
  -4   1   0 3207.02   20.23
  -4   1   0 3537.92   21.34
   4  -1   0 3502.39   30.17
   4  -1   0 3592.94   30.24
   4  -1   0 3259.92   22.66
   4   1   0 3281.98   29.18
   4   1   0 3491.52   31.25
   4   1   0 3146.21   28.82
  -4  -1  -1    0.99    2.02
  -4  -1  -1    1.13    2.17
  -4  -1  -1    2.24    1.68
  -4   1  -1    0.55    2.48
  -4   1  -1   -0.41    1.68
  -4   1  -1    0.91    1.01
  -4   1  -1    1.78    1.32
   4  -1   1    1.97    2.17
   4  -1   1    1.30    1.80
   4  -1   1    0.94    1.32
   4   1   1   -0.75    1.78
   4   1   1   -0.14    2.19
   4   1   1    0.31    1.73
  -4  -1  -2   -0.55    1.85
  -4  -1  -2    2.14    2.45
  -4  -1  -2    1.30    1.64
  -4   1  -2    4.26    2.69
  -4   1  -2    2.93    1.80
  -4   1  -2    0.02    1.23
   4  -1   2    2.81    2.43
   4  -1   2    2.96    1.76
   4  -1   2   -0.34    1.52
   4   1   2    1.40    1.92
   4   1   2    0.72    2.26
   4   1   2    0.75    1.42
  -4  -1  -3  111.60    6.40
  -4  -1  -3   95.94    6.37
  -4  -1  -3  116.12    6.93
  -4   1  -3  112.56    5.36
   4  -1   3  104.04    5.24
   4  -1   3  120.31    5.92
   4   1   3  104.33    5.94
   4   1   3   99.47    6.45
  -4  -1  -4  599.66   13.50
  -4  -1  -4  512.93   12.80
  -4  -1  -4  534.34   14.27
  -4   1  -4  589.31   15.42
  -4   1  -4  533.86   11.60
   4  -1   4  596.00   15.28
   4  -1   4  580.65   12.97
   4   1   4  520.37   12.34
   4   1   4  500.38   12.77
   4   1   4  559.60   14.51
  -4  -1  -5    4.98    2.60
  -4  -1  -5    5.24    2.41
  -4  -1  -5    3.54    2.38
  -4   1  -5    3.70    1.73
   4  -1   5    6.23    2.98
   4  -1   5    4.57    2.07
   4   1   5    3.95    2.45
   4   1   5    5.34    2.55
   4   1   5    4.02    2.48
  -4  -1  -6  366.65   11.60
  -4  -1  -6  342.18   11.09
  -4  -1  -6  333.93   12.73
  -4   1  -6  363.18   11.43
   4  -1   6  400.97   13.74
   4  -1   6  367.97   12.24
   4   1   6  384.04   11.72
   4   1   6  324.07   10.83
   4   1   6  364.55   13.28
  -4  -1  -7   28.43    4.14
  -4  -1  -7   28.05    5.39
  -4   1  -7    4.07    2.12
   4  -1   7   28.51    5.58
   4  -1   7   32.98    5.22
   4   1   7   30.19    5.08
   4   1   7   33.27    4.96
   4   1   7   26.29    5.22
  -4  -1  -8  768.17   21.15
   4  -1   8  903.61   22.71
   4  -1   8  889.03   22.23
   4  -1   8  804.47   20.54
   4   1   8  914.58   19.34
   4   1   8  811.40   21.80
  -4  -1  -9    8.30    3.49
   4  -1   9    6.52    3.99
   4  -1   9    9.67    4.07
   4  -1   9    4.02    2.89
   4   1   9    7.36    3.13
   4   1   9    5.77    2.72
   4   1   9   10.85    3.92
  -4  -1 -10 3198.68   47.17
  -4   1 -10 3209.77   43.47
   4  -1  10 3343.02   46.96
   4  -1  10 3769.61   48.81
   4  -1  10 3152.87   45.27
   4   1  10 3374.67   40.87
   4   1  10 3555.51   41.31
   4   1  10 3090.61   46.55
  -4  -1 -11    8.78    4.35
  -4   1 -11    7.17    3.34
   4  -1  11    9.43    4.31
   4  -1  11   11.62    4.84
   4  -1  11    7.55    3.66
   4   1  11    1.49    3.32
   4   1  11    9.62    3.46
   4   1  11   11.64    4.33
  -4  -1 -12   82.13   10.08
  -4   1 -12   73.25    8.47
   4  -1  12   88.48   10.46
   4  -1  12   91.01    9.33
   4  -1  12   83.40    9.38
   4   1  12   99.35    9.36
   4   1  12  110.28    9.12
   4   1  12   82.68    9.24
  -4  -1 -13  104.36   10.97
  -4   1 -13  107.73   10.83
   4  -1  13  102.75   11.43
   4  -1  13  125.41   11.35
   4  -1  13   91.05   10.27
   4   1  13  108.28    9.94
   4   1  13  108.69    9.65
   4   1  13  101.13   11.14
  -4  -1 -14   67.60   10.46
  -4   1 -14   74.86   11.07
   4  -1  14   60.24   11.50
   4  -1  14   51.17    9.41
   4   1  14   56.44    8.73
   4   1  14   50.61    7.82
   4   1  14   45.27    9.19
  -4  -1 -15    2.53    3.99
  -4   1 -15    1.92    4.11
   4  -1  15    0.17    3.85
   4  -1  15    7.72    3.80
   4   1  15   -1.40    4.09
   4   1  15    0.94    4.07
   4   1  15    3.46    4.96
  -4  -1 -16  636.94   27.83
  -4   1 -16  618.08   26.20
   4  -1  16  596.79   25.50
   4  -1  16  573.07   26.25
   4   1  16  643.70   22.81
   4   1  16  667.02   23.67
   4   1  16  576.88   26.99
  -4  -2  17    5.63    7.51
  -4  -2  17    0.46    5.32
  -4  -2  17   -4.11    5.29
  -4   2  17    8.80    4.74
  -4   2  17   -0.24    6.11
   4  -2 -17   12.20    5.58
   4  -2 -17    3.82    5.70
   4   2 -17    2.26    4.43
  -4  -2  16  296.11   19.49
  -4  -2  16  245.35   18.91
  -4  -2  16  283.03   19.29
  -4   2  16  295.39   13.64
  -4   2  16  294.16   20.18
   4  -2 -16  302.41   16.48
   4  -2 -16  242.15   16.53
   4  -2 -16  344.35   21.10
   4   2 -16  325.89   20.09
  -4  -2  15   30.02    8.78
  -4  -2  15   32.33    8.40
  -4  -2  15   40.66    8.40
  -4   2  15   42.60    6.71
  -4   2  15   34.09    8.30
   4  -2 -15   41.55    8.73
   4  -2 -15   35.19    7.89
   4  -2 -15   37.05    7.99
   4   2 -15   40.46    8.54
  -4  -2  14  160.36   14.00
  -4  -2  14  161.83   14.00
  -4   2  14  198.44   10.92
   4  -2 -14  209.48   13.47
   4  -2 -14  181.58   13.04
   4  -2 -14  180.54   15.06
   4   2 -14  224.66   15.73
  -4  -2  13    2.38    5.56
  -4  -2  13   -2.33    3.39
  -4  -2  13    5.65    3.68
  -4   2  13    9.00    3.61
  -4   2  13    3.66    3.63
  -4   2  13    8.03    4.72
   4  -2 -13    1.64    2.45
   4  -2 -13    3.68    3.54
   4  -2 -13   -0.58    3.25
   4  -2 -13    4.72    4.28
   4   2 -13   -8.49    4.91
   4   2 -13    5.20    3.30
  -4  -2  12    4.86    4.38
  -4  -2  12    2.91    3.34
  -4  -2  12    5.85    3.30
  -4   2  12    7.79    3.20
  -4   2  12    6.37    3.70
  -4   2  12    7.02    4.31
   4  -2 -12    2.48    2.19
   4  -2 -12    3.70    3.61
   4  -2 -12   12.12    4.62
   4  -2 -12    4.45    3.61
   4   2 -12   10.68    4.23
   4   2 -12    3.73    4.09
  -4  -2  11   71.95   10.95
  -4  -2  11   66.30   10.15
  -4  -2  11   47.32    7.02
  -4   2  11   63.51    6.23
  -4   2  11   67.24    7.87
  -4   2  11   55.16    8.28
   4  -2 -11   58.10    5.77
   4  -2 -11   69.04    8.47
   4  -2 -11   68.73    9.19
   4  -2 -11   74.29    9.89
   4   2 -11   58.99    8.54
   4   2 -11   59.95    8.56
  -4  -2  10 1683.04   35.31
  -4  -2  10 1536.01   33.15
  -4  -2  10 1629.78   34.57
  -4   2  10 1646.98   24.90
  -4   2  10 1565.29   31.56
  -4   2  10 1613.40   32.31
   4  -2 -10 1527.88   23.94
   4  -2 -10 1707.65   32.67
   4  -2 -10 1627.35   31.35
   4  -2 -10 1686.27   34.64
   4   2 -10 1612.44   33.49
   4   2 -10 1731.06   34.57
  -4  -2   9    4.09    3.66
  -4  -2   9   -1.06    2.38
  -4  -2   9    4.16    2.62
  -4   2   9    5.15    2.36
  -4   2   9    2.24    2.55
  -4   2   9    5.48    3.32
   4  -2  -9    4.40    2.09
   4  -2  -9    3.27    2.89
   4  -2  -9    3.54    3.08
   4  -2  -9    3.01    3.01
   4   2  -9    1.52    2.55
   4   2  -9   -1.76    1.80
  -4  -2   8 2129.70   36.33
  -4  -2   8 2163.98   35.77
  -4  -2   8 2187.00   36.25
  -4   2   8 2073.67   25.40
  -4   2   8 2033.31   31.80
  -4   2   8 2182.50   33.15
   4  -2  -8 1923.51   24.32
   4  -2  -8 2291.38   35.72
   4  -2  -8 2161.02   34.06
   4  -2  -8 2258.72   35.68
   4   2  -8 2033.76   34.74
   4   2  -8 2132.01   34.88
  -4  -2   7   64.30    7.96
  -4  -2   7   75.63    7.12
  -4  -2   7   62.40    7.10
  -4   2   7   63.36    5.05
  -4   2   7   60.43    5.89
   4  -2  -7   58.00    4.84
   4  -2  -7   72.24    7.29
   4  -2  -7   66.47    6.71
   4  -2  -7   56.94    6.47
   4   2  -7   65.41    7.12
   4   2  -7   58.17    5.53
   4   2  -7   62.31    6.50
   4   2  -7   56.29    6.28
  -4  -2   6  100.72    8.42
  -4  -2   6   88.02    6.42
  -4  -2   6   84.92    7.22
  -4  -2   6   96.27    7.91
  -4   2   6   89.61    5.48
  -4   2   6   86.65    6.37
  -4   2   6   93.96    6.33
   4  -2  -6   84.68    5.24
   4  -2  -6   88.00    7.43
   4  -2  -6   92.38    7.14
   4  -2  -6  106.93    7.46
   4   2  -6  104.33    7.94
   4   2  -6   82.97    6.35
   4   2  -6   96.30    7.41
   4   2  -6   96.37    7.05
  -4  -2   5   85.30    7.82
  -4  -2   5   82.44    5.92
  -4  -2   5   82.61    6.64
  -4  -2   5   77.13    6.95
  -4   2   5   87.45    5.27
  -4   2   5   94.06    5.97
  -4   2   5   86.68    5.92
   4  -2  -5   85.02    5.34
   4  -2  -5   67.65    6.76
   4  -2  -5   78.93    6.76
   4  -2  -5   79.53    6.30
   4   2  -5   81.41    7.41
   4   2  -5   76.84    6.30
   4   2  -5   88.55    6.78
   4   2  -5   87.13    7.07
  -4  -2   4   25.07    5.51
  -4  -2   4   28.75    4.45
  -4  -2   4   18.04    3.87
  -4  -2   4   18.09    3.92
  -4   2   4   18.69    3.37
  -4   2   4   23.21    3.34
  -4   2   4   28.77    3.82
   4  -2  -4   16.14    3.03
   4  -2  -4   20.62    4.31
   4  -2  -4   16.21    3.27
   4  -2  -4   29.49    4.35
   4   2  -4   39.67    5.29
   4   2  -4   22.30    4.35
   4   2  -4   24.03    4.09
   4   2  -4   64.23    5.82
  -4  -2   3   21.48    4.50
  -4  -2   3   20.81    3.87
  -4  -2   3   24.08    4.04
  -4  -2   3   22.49    3.95
  -4   2   3   23.12    3.63
  -4   2   3   25.72    3.06
  -4   2   3   20.14    2.65
   4  -2  -3   24.10    3.46
   4  -2  -3   28.27    4.88
   4  -2  -3   25.31    3.56
   4  -2  -3   29.83    3.95
   4   2  -3   21.67    4.16
   4   2  -3   30.70    4.55
   4   2  -3   19.77    3.78
  -4  -2   2  916.07   18.31
  -4  -2   2  853.72   16.89
  -4  -2   2  790.98   16.50
  -4  -2   2  893.75   17.78
  -4   2   2  974.36   16.00
  -4   2   2  876.86   10.37
   4  -2  -2  884.34   15.08
   4  -2  -2  945.61   18.69
   4  -2  -2  926.10   13.16
   4  -2  -2  899.62   12.99
   4   2  -2  885.69   17.68
   4   2  -2  892.11   17.56
   4   2  -2  919.78   17.68
  -4  -2   1   41.79    5.08
  -4  -2   1   52.76    5.70
  -4  -2   1   33.97    4.33
  -4   2   1   51.19    5.00
   4  -2  -1   48.83    4.40
   4  -2  -1   36.21    4.67
   4  -2  -1   41.59    2.98
   4  -2  -1   36.64    3.32
   4   2  -1   45.47    4.98
   4   2  -1   48.47    5.53
   4   2  -1   49.63    5.10
  -4  -2   0  693.36   14.65
  -4  -2   0  645.39   15.18
  -4  -2   0  699.08   15.40
  -4   2   0  757.25   15.37
   4  -2   0  763.22   15.23
   4  -2   0  748.66   15.32
   4  -2   0  646.62    8.30
   4   2   0  616.38   13.57
   4   2   0  693.96   15.93
   4   2   0  753.76   15.61
  -4  -2  -1  236.45    8.64
  -4  -2  -1  213.72    9.24
  -4  -2  -1  200.63    8.68
  -4   2  -1  238.57    9.67
   4  -2   1  244.53    9.43
   4  -2   1  243.09    8.56
   4  -2   1  205.95    4.93
   4   2   1  180.45    7.55
   4   2   1  220.29    9.62
   4   2   1  233.11    9.19
  -4  -2  -2 3100.29   28.63
  -4  -2  -2 3215.88   33.80
  -4  -2  -2 3208.95   33.80
  -4   2  -2 3735.64   36.78
   4  -2   2 3483.41   35.03
   4  -2   2 3275.75   28.51
   4  -2   2 3470.52   21.77
   4   2   2 2843.34   27.18
   4   2   2 3206.35   34.26
   4   2   2 3397.53   34.14
  -4  -2  -3   13.90    2.98
  -4  -2  -3   10.42    3.49
  -4  -2  -3   14.05    3.39
   4  -2   3   22.44    4.72
   4  -2   3   17.47    2.74
   4   2   3   13.01    3.06
   4   2   3   16.19    4.16
   4   2   3    8.85    2.55
  -4  -2  -4    0.96    2.04
  -4  -2  -4   -1.08    2.12
  -4  -2  -4    0.53    2.12
  -4   2  -4    1.35    1.27
   4  -2   4    3.03    2.65
   4  -2   4    0.94    1.42
   4   2   4    1.68    1.97
   4   2   4    1.88    2.79
   4   2   4    0.02    2.24
  -4  -2  -5  118.98    6.45
  -4  -2  -5  114.89    7.72
  -4  -2  -5  120.64    8.37
  -4   2  -5  111.00    5.48
   4  -2   5  134.33    8.71
   4  -2   5  126.08    6.78
   4   2   5   99.93    5.80
   4   2   5   96.15    7.10
  -4  -2  -6  520.66   12.63
  -4  -2  -6  487.14   14.72
  -4  -2  -6  476.58   16.02
  -4   2  -6  516.23   12.34
   4  -2   6  559.60   17.42
   4  -2   6  480.43   13.45
   4   2   6  495.76   12.12
   4   2   6  467.30   14.67
   4   2   6  542.35   16.74
  -4  -2  -7   72.75    6.76
  -4  -2  -7   64.25    7.00
  -4   2  -7   68.51    5.73
   4  -2   7   81.43    8.06
   4  -2   7   93.39    8.30
   4  -2   7   69.14    6.16
   4   2   7   65.05    5.34
   4   2   7   81.62    6.88
   4   2   7   63.92    6.95
  -4  -2  -8 3024.99   37.46
  -4  -2  -8 2980.89   43.13
  -4   2  -8 3246.48   36.37
   4  -2   8 3336.40   45.97
   4  -2   8 3348.04   45.18
   4  -2   8 2872.59   37.70
   4   2   8 3245.37   33.03
   4   2   8 2652.76   35.48
   4   2   8 3052.85   43.06
  -4  -2  -9   -1.76    2.93
  -4  -2  -9    0.02    2.45
  -4   2  -9    3.66    2.31
   4  -2   9   10.75    3.56
   4  -2   9    6.01    4.16
   4  -2   9    4.98    2.96
   4   2   9    5.10    2.62
   4   2   9    1.35    2.21
   4   2   9    4.04    3.13
   4   2   9    6.98    3.61
  -4  -2 -10  115.13    9.31
  -4  -2 -10  137.94   11.16
  -4   2 -10  142.01    9.50
   4  -2  10  123.96   11.16
   4  -2  10  156.32   11.76
   4  -2  10   93.10    8.61
   4   2  10  131.78    8.37
   4   2  10  131.61    7.79
   4   2  10  115.47    8.71
   4   2  10  137.24   11.09
  -4  -2 -11    0.02    3.37
  -4  -2 -11    2.12    2.89
  -4   2 -11    6.37    3.34
   4  -2  11    0.58    3.46
   4  -2  11    6.06    3.97
   4  -2  11    0.29    2.79
   4   2  11    5.32    3.08
   4   2  11    1.44    2.43
   4   2  11    4.21    3.58
   4   2  11    6.01    4.26
  -4  -2 -12  711.62   20.52
  -4  -2 -12  716.55   25.74
  -4   2 -12  825.48   23.55
   4  -2  12  802.12   26.85
   4  -2  12  820.93   26.41
   4  -2  12  603.82   21.96
   4   2  12  770.53   19.75
   4   2  12  739.74   19.00
   4   2  12  596.67   18.64
   4   2  12  690.06   24.75
  -4  -2 -13    0.46    3.66
  -4   2 -13    0.00    2.84
   4  -2  13   -1.71    3.78
   4  -2  13    3.03    2.81
   4   2  13    2.09    3.82
   4   2  13    2.19    3.27
   4   2  13   -1.68    3.34
  -4  -2 -14   63.61   11.14
  -4   2 -14   36.64    7.19
   4  -2  14   53.62   10.42
   4  -2  14   37.31    8.54
   4   2  14   47.08    8.20
   4   2  14   47.08    7.00
   4   2  14   35.46    8.16
  -4  -2 -15   38.44    8.68
  -4   2 -15   43.64    8.68
   4  -2  15   37.46   10.32
   4  -2  15   40.41    8.88
   4   2  15   44.58    8.25
   4   2  15   41.71    7.17
   4   2  15   58.02   11.07
  -4  -2 -16  125.12   14.63
  -4   2 -16  122.04   13.26
   4  -2  16  115.04   17.27
   4  -2  16   93.32   14.24
   4   2  16   99.14   10.73
   4   2  16   95.05   10.61
  -4  -3  16  678.01   30.46
  -4  -3  16  650.15   28.65
  -4   3  16  587.46   27.26
   4  -3 -16  731.61   26.56
   4  -3 -16  714.65   30.60
   4   3 -16  705.75   28.96
  -4  -3  15    3.15    5.56
  -4  -3  15    5.41    5.48
  -4  -3  15   -1.30    4.09
  -4   3  15    2.79    2.79
  -4   3  15    3.90    6.66
   4  -3 -15    3.61    3.70
   4  -3 -15    6.30    4.96
   4   3 -15    6.11    5.56
  -4  -3  14   14.12    7.87
  -4  -3  14    5.32    5.44
  -4  -3  14   10.22    5.08
  -4   3  14   17.34    5.51
   4  -3 -14   20.14    6.28
   4  -3 -14   27.50    7.67
   4   3 -14   22.35    6.78
  -4  -3  13   27.06    8.56
  -4  -3  13   36.33    8.42
  -4  -3  13   27.52    6.90
  -4   3  13   30.14    4.59
  -4   3  13   26.49    6.90
   4  -3 -13   26.46    6.98
   4  -3 -13   32.02    7.53
   4  -3 -13   37.10    8.42
   4   3 -13   36.42    7.87
  -4  -3  12   -1.11    4.31
  -4  -3  12   -1.66    3.13
  -4  -3  12   -0.10    3.08
  -4   3  12    7.12    3.99
   4  -3 -12    1.90    3.54
   4  -3 -12   -2.38    3.42
   4  -3 -12    5.48    3.82
   4   3 -12    5.77    3.85
  -4  -3  11    8.92    5.65
  -4  -3  11   11.09    4.69
  -4  -3  11   13.11    5.58
  -4   3  11    6.93    2.55
  -4   3  11    5.46    3.58
  -4   3  11    5.94    3.37
   4  -3 -11   11.62    3.03
   4  -3 -11   17.95    6.13
   4  -3 -11   17.15    4.84
   4  -3 -11    7.91    4.23
   4   3 -11   13.47    5.10
   4   3 -11    5.97    4.26
  -4  -3  10  404.51   19.44
  -4  -3  10  360.80   16.86
  -4  -3  10  370.93   17.30
  -4   3  10  415.38   10.75
  -4   3  10  399.39   16.19
   4  -3 -10  362.99   10.18
   4  -3 -10  379.30   17.30
   4  -3 -10  416.23   17.66
   4  -3 -10  428.66   18.23
   4   3 -10  403.84   18.28
   4   3 -10  393.66   16.98
  -4  -3   9   45.83    8.49
  -4  -3   9   47.22    7.75
  -4  -3   9   40.66    7.24
  -4   3   9   46.65    3.99
  -4   3   9   44.91    6.81
  -4   3   9   41.38    6.18
   4  -3  -9   36.71    4.14
   4  -3  -9   44.29    7.99
   4  -3  -9   57.64    8.64
   4  -3  -9   38.39    6.59
   4   3  -9   36.40    7.00
   4   3  -9   33.03    5.70
  -4  -3   8   57.33    8.56
  -4  -3   8   64.98    7.43
  -4  -3   8   69.11    8.13
  -4   3   8   63.46    4.55
  -4   3   8   68.32    6.52
  -4   3   8   82.73    7.27
   4  -3  -8   60.36    4.47
   4  -3  -8   69.11    7.82
   4  -3  -8   72.48    7.65
   4   3  -8   61.68    7.67
   4   3  -8   70.41    7.24
  -4  -3   7   37.94    7.29
  -4  -3   7   22.81    3.97
  -4  -3   7   26.15    5.17
  -4  -3   7   25.96    5.56
  -4   3   7   28.31    3.49
  -4   3   7   30.36    4.84
  -4   3   7   28.56    4.69
   4  -3  -7   21.29    3.27
   4  -3  -7   26.08    5.63
   4  -3  -7   33.27    5.68
   4   3  -7   24.27    5.12
   4   3  -7   22.28    4.38
   4   3  -7   21.60    4.74
   4   3  -7   22.44    4.98
  -4  -3   6 1638.32   31.71
  -4  -3   6 1387.48   22.90
  -4  -3   6 1538.70   28.34
  -4  -3   6 1596.99   29.30
  -4   3   6 1647.92   19.10
  -4   3   6 1607.00   23.55
  -4   3   6 1521.77   23.07
   4  -3  -6 1376.13   17.34
   4  -3  -6 1608.64   29.93
   4  -3  -6 1508.92   25.69
   4   3  -6 1626.39   30.62
   4   3  -6 1479.43   23.89
   4   3  -6 1548.33   27.62
   4   3  -6 1574.72   27.62
  -4  -3   5   57.01    7.00
  -4  -3   5   50.81    5.82
  -4  -3   5   55.86    6.57
  -4  -3   5   34.42    5.36
  -4   3   5   53.43    4.21
  -4   3   5   50.11    4.50
  -4   3   5   52.32    4.67
   4  -3  -5   50.09    4.04
   4  -3  -5   48.43    5.89
   4  -3  -5   51.99    5.17
   4   3  -5   56.51    6.30
   4   3  -5   46.84    5.27
   4   3  -5   46.00    5.46
  -4  -3   4    1.06    2.33
  -4  -3   4   10.68    3.44
  -4  -3   4    4.07    2.65
  -4  -3   4    3.34    2.67
  -4   3   4    8.30    2.48
  -4   3   4   11.52    2.45
  -4   3   4    4.19    1.68
   4  -3  -4    0.87    1.71
   4  -3  -4    2.21    2.62
   4  -3  -4   -0.07    1.64
   4   3  -4    3.99    2.91
   4   3  -4    3.10    2.55
   4   3  -4    2.65    2.45
  -4  -3   3  247.30   11.43
  -4  -3   3  292.07   11.47
  -4  -3   3  295.01   11.45
  -4  -3   3  333.40   12.37
  -4   3   3  378.02   10.20
   4  -3  -3  349.32    9.79
   4  -3  -3  372.52   13.54
   4  -3  -3  340.01    9.29
   4   3  -3  344.71   12.87
   4   3  -3  326.74   12.00
   4   3  -3  332.63   11.64
  -4  -3   2  709.57   17.49
  -4  -3   2  624.77   15.81
  -4   3   2  857.59   15.83
   4  -3  -2  756.31   14.58
   4  -3  -2  831.83   19.00
   4  -3  -2  795.26   11.91
   4  -3  -2  744.33   11.52
   4   3  -2  826.20   18.48
   4   3  -2  757.44   17.92
   4   3  -2  805.27   17.44
  -4  -3   1  378.17   12.46
  -4  -3   1  391.09   13.28
  -4  -3   1  410.60   13.06
  -4   3   1  454.16   12.39
   4  -3  -1  453.73   12.05
   4  -3  -1  437.42   13.47
   4   3  -1  417.45   12.77
   4   3  -1  405.42   13.62
   4   3  -1  408.34   12.68
  -4  -3   0 3284.77   33.58
  -4  -3   0 3703.07   39.26
  -4  -3   0 3857.25   38.90
   4  -3   0 3749.33   35.51
   4  -3   0 3836.78   37.62
   4   3   0 3590.53   34.69
   4   3   0 3857.80   40.70
   4   3   0 4015.71   38.11
  -4  -3  -1   49.51    5.10
  -4  -3  -1   57.50    6.35
   4  -3   1   63.49    6.16
   4  -3   1   64.52    5.39
   4   3   1   50.18    4.98
   4   3   1   72.94    6.98
   4   3   1   61.97    5.94
  -4  -3  -2  173.06    7.75
  -4  -3  -2  171.79    9.43
   4  -3   2  182.40    9.48
   4  -3   2  195.31    8.40
   4  -3   2  172.97    7.84
   4   3   2  158.75    7.46
   4   3   2  190.41   10.32
   4   3   2  203.13    9.57
  -4  -3  -3   -1.20    1.64
  -4  -3  -3    2.17    2.91
  -4  -3  -3    0.96    2.12
   4  -3   3    3.73    2.72
   4  -3   3    2.26    1.44
   4   3   3    1.47    1.78
   4   3   3    9.02    3.78
   4   3   3    1.18    2.26
  -4  -3  -4  386.97   10.30
  -4  -3  -4  384.62   14.05
  -4  -3  -4  400.76   14.39
   4  -3   4  465.93   15.56
   4  -3   4  417.33    9.65
   4   3   4  381.87   10.13
   4   3   4  402.71   14.67
   4   3   4  414.37   14.07
  -4  -3  -5   78.09    5.24
  -4  -3  -5   64.45    7.02
  -4  -3  -5   66.11    6.88
   4  -3   5   71.83    7.51
   4  -3   5   72.39    7.72
   4  -3   5   62.55    4.72
   4   3   5   60.14    4.64
   4   3   5   65.82    7.19
  -4  -3  -6  125.45    6.40
  -4  -3  -6  122.23    9.41
  -4  -3  -6  126.78    9.21
   4  -3   6  158.80   10.71
   4  -3   6  153.38   10.37
   4  -3   6  137.70    7.14
   4   3   6  119.92    5.92
   4   3   6  131.88    9.41
   4   3   6  131.73    9.31
  -4  -3  -7    3.92    3.25
  -4  -3  -7    3.87    3.46
  -4   3  -7    4.50    2.02
   4  -3   7   12.24    4.79
   4  -3   7    1.30    2.57
   4  -3   7    5.61    2.69
   4   3   7    4.35    2.02
   4   3   7   -0.48    2.81
   4   3   7    6.74    3.18
  -4  -3  -8  262.31   13.26
  -4  -3  -8  248.43   13.66
  -4   3  -8  281.51    9.94
   4  -3   8  259.62   14.51
   4  -3   8  299.34   14.92
   4  -3   8  255.67   11.57
   4   3   8  237.53    8.40
   4   3   8  235.75   12.65
   4   3   8  245.54   13.11
  -4  -3  -9   14.55    5.08
  -4  -3  -9   12.61    4.09
  -4   3  -9   13.90    3.44
   4  -3   9    5.08    4.62
   4  -3   9   15.52    5.12
   4  -3   9    8.35    4.04
   4   3   9   16.19    3.54
   4   3   9   13.62    3.01
   4   3   9   12.73    4.19
   4   3   9   10.83    4.14
  -4  -3 -10 1854.23   34.42
  -4  -3 -10 1861.86   39.00
  -4   3 -10 1948.39   30.14
   4  -3  10 1703.78   37.94
   4  -3  10 2077.21   40.92
   4  -3  10 1665.39   32.33
   4   3  10 1625.28   22.69
   4   3  10 1590.33   22.18
   4   3  10 1557.71   31.80
   4   3  10 1686.07   36.21
  -4  -3 -11   61.13    8.66
  -4  -3 -11   53.33    9.24
  -4   3 -11   53.38    6.64
   4  -3  11   44.26    8.35
   4  -3  11   41.14    7.82
   4  -3  11   41.52    7.48
   4   3  11   55.14    6.52
   4   3  11   45.97    4.88
   4   3  11   40.99    7.05
   4   3  11   50.42    8.95
  -4  -3 -12   96.30   10.73
  -4  -3 -12  109.75   14.15
  -4   3 -12  110.37    9.26
   4  -3  12  112.51   12.32
   4  -3  12   71.69    8.78
   4   3  12   87.59    6.88
   4   3  12   85.57    6.21
   4   3  12   65.77    8.11
   4   3  12  104.84   11.43
  -4  -3 -13   44.89    7.65
  -4  -3 -13   39.07    8.71
  -4   3 -13   29.85    6.13
   4  -3  13   48.26   10.22
   4  -3  13   36.85    7.67
   4   3  13   33.78    5.46
   4   3  13   39.79    5.82
   4   3  13   31.71    6.64
   4   3  13   53.65   10.03
  -4  -3 -14   41.14    7.89
  -4  -3 -14   31.78    8.08
  -4   3 -14   39.43    7.89
   4  -3  14   36.97   10.18
   4  -3  14   30.14    7.63
   4   3  14   34.42    5.63
   4   3  14   29.06    5.00
   4   3  14   30.12    6.83
  -4  -3 -15   13.62    6.25
  -4   3 -15    3.37    4.74
   4  -3  15    6.45    6.37
   4  -3  15    4.23    5.10
   4  -3  15   10.13    6.42
   4   3  15    0.02    4.07
   4   3  15    1.71    3.51
  -4  -3 -16  558.91   27.52
  -4   3 -16  557.25   23.38
   4  -3  16  552.31   27.81
   4  -3  16  524.17   25.52
   4  -3  16  540.43   26.75
   4   3  16  498.52   15.44
  -4  -4  15   66.56   12.99
  -4  -4  15   68.32   12.77
  -4  -4  15   60.53   10.63
  -4   4  15   64.98   11.74
   4  -4 -15   68.95   11.88
   4  -4 -15   65.75   11.69
   4   4 -15  101.57   12.99
  -4  -4  14  194.40   17.06
  -4  -4  14  195.58   15.56
  -4  -4  14  199.74   16.21
   4  -4 -14  198.37   15.11
   4  -4 -14  195.75   15.76
   4   4 -14  183.33   14.41
  -4  -4  13  145.71   14.89
  -4  -4  13  148.14   13.38
  -4  -4  13  138.11   13.18
  -4   4  13  142.75   12.22
   4  -4 -13  135.41   12.77
   4  -4 -13  135.53   13.21
   4   4 -13  134.31   12.10
  -4  -4  12   -1.15    5.48
  -4  -4  12    4.21    4.11
  -4  -4  12    4.64    4.23
  -4   4  12    9.69    4.55
   4  -4 -12    3.49    4.64
   4  -4 -12    2.29    3.82
   4   4 -12    2.38    3.44
  -4  -4  11   55.86   10.42
  -4  -4  11   47.42    8.97
  -4  -4  11   55.04    9.17
  -4   4  11   72.60    8.68
   4  -4 -11   52.42    9.86
   4  -4 -11   57.28    9.69
   4  -4 -11   46.67    8.18
   4   4 -11   42.27    7.27
  -4  -4  10  770.10   27.16
  -4  -4  10  669.78   23.21
  -4  -4  10  724.20   24.42
  -4   4  10  700.84   20.93
  -4   4  10  712.05   21.00
   4  -4 -10  701.70   24.15
   4  -4 -10  663.17   23.00
   4   4 -10  778.37   27.62
   4   4 -10  670.91   22.73
  -4  -4   9   13.45    5.82
  -4  -4   9   19.70    5.97
  -4  -4   9    9.41    4.16
  -4   4   9   23.94    4.96
  -4   4   9   15.56    4.43
   4  -4  -9   13.71    5.29
   4  -4  -9   17.10    5.05
   4   4  -9   21.87    6.66
  -4  -4   8 1580.35   35.70
  -4  -4   8 1534.73   32.12
  -4  -4   8 1728.53   34.76
  -4   4   8 1568.97   26.77
  -4   4   8 1619.44   27.38
   4  -4  -8 1604.84   34.40
   4  -4  -8 1495.11   30.19
   4   4  -8 1594.88   34.86
  -4  -4   7   90.38   10.03
  -4  -4   7   95.53    8.42
  -4  -4   7   95.07    8.71
  -4   4   7   98.73    6.83
  -4   4   7   94.57    7.00
   4  -4  -7   97.24    8.78
   4  -4  -7   83.19    7.65
   4   4  -7   95.24    9.12
   4   4  -7   91.73    7.43
   4   4  -7   86.87    7.77
  -4  -4   6  121.68   10.49
  -4  -4   6  120.91    8.20
  -4  -4   6  114.32    8.76
  -4  -4   6  124.85    9.50
  -4   4   6  124.56    6.54
  -4   4   6  119.25    6.69
   4  -4  -6  130.22    9.74
   4  -4  -6  101.35    7.70
   4   4  -6  138.59   10.18
   4   4  -6   97.00    7.39
   4   4  -6  120.62    8.30
  -4  -4   5  306.05   14.53
  -4  -4   5  285.33   12.92
  -4  -4   5  326.04   13.76
  -4   4   5  281.29    8.13
  -4   4   5  290.36    8.37
   4  -4  -5  260.87    7.75
   4  -4  -5  281.53   13.66
   4  -4  -5  276.05   10.85
   4   4  -5  302.34   14.00
   4   4  -5  294.09   12.12
   4   4  -5  302.73   12.39
  -4  -4   4   16.70    4.98
  -4  -4   4   12.39    3.99
  -4  -4   4    8.23    3.18
  -4  -4   4    4.47    2.74
   4  -4  -4    9.12    2.31
   4  -4  -4    6.23    3.15
   4  -4  -4    5.73    2.33
   4   4  -4    8.80    3.85
   4   4  -4    8.01    3.63
   4   4  -4    8.47    2.84
  -4  -4   3  261.86   12.63
  -4  -4   3  235.68   11.40
  -4  -4   3  239.99   11.02
  -4  -4   3  260.44   11.76
   4  -4  -3  252.64    8.80
   4  -4  -3  268.47   12.61
   4  -4  -3  260.46    8.44
   4   4  -3  252.59   11.62
   4   4  -3  271.14   11.21
  -4  -4   2  399.87   14.39
  -4  -4   2  387.89   14.22
  -4  -4   2  301.72   11.98
  -4  -4   2  426.14   14.48
   4  -4  -2  414.25   11.74
   4  -4  -2  399.19   14.79
   4  -4  -2  381.03    8.66
   4   4  -2  419.76   14.43
   4   4  -2  433.04   15.18
   4   4  -2  400.37   13.16
  -4  -4   1   11.76    3.25
  -4  -4   1    7.14    3.87
  -4  -4   1   12.15    3.30
   4  -4  -1   12.24    2.96
   4  -4  -1   15.30    4.31
   4   4  -1   12.44    3.39
   4   4  -1   14.34    4.28
   4   4  -1    8.11    2.84
  -4  -4   0  669.54   16.65
  -4  -4   0  716.84   19.46
  -4  -4   0  737.14   18.72
   4  -4   0  744.72   17.30
   4  -4   0  774.86   19.00
   4   4   0  764.44   17.63
   4   4   0  722.78   19.92
   4   4   0  780.80   18.02
  -4  -4  -1   10.73    3.27
  -4  -4  -1    8.18    3.44
  -4  -4  -1    2.84    2.17
   4  -4   1    8.71    3.15
   4  -4   1    7.43    2.43
   4   4   1    8.78    3.01
   4   4   1    4.64    3.10
   4   4   1    5.61    2.91
  -4  -4  -2  937.65   17.71
  -4  -4  -2  994.59   23.62
  -4  -4  -2 1125.80   23.70
   4  -4   2 1197.44   24.08
   4  -4   2 1133.88   21.24
   4   4   2 1033.95   18.40
   4   4   2 1033.30   24.71
   4   4   2 1139.68   22.47
  -4  -4  -3   48.31    4.59
  -4  -4  -3   57.62    6.64
   4  -4   3   67.26    7.31
   4  -4   3   57.23    6.69
   4  -4   3   53.86    5.22
   4   4   3   55.45    5.12
   4   4   3   62.07    7.48
   4   4   3   57.13    6.16
  -4  -4  -4    5.20    2.45
  -4  -4  -4    2.43    3.54
  -4  -4  -4   11.38    3.78
   4  -4   4    3.34    3.10
   4  -4   4    4.98    3.42
   4  -4   4    7.02    1.90
   4   4   4    5.08    2.53
   4   4   4    3.90    3.75
   4   4   4    5.22    2.98
  -4  -4  -5   89.68    5.36
  -4  -4  -5   90.89    8.52
  -4  -4  -5   89.92    8.35
   4  -4   5   88.77    8.85
   4  -4   5   85.06    8.40
   4  -4   5   80.37    5.29
   4   4   5   71.40    4.88
   4   4   5   80.20    8.61
   4   4   5   81.31    7.43
  -4  -4  -6   84.10    4.96
  -4  -4  -6   74.43    8.08
  -4  -4  -6   83.86    8.68
   4  -4   6   78.23    8.85
   4  -4   6   86.48    8.59
   4  -4   6   76.28    5.63
   4   4   6   80.52    4.84
   4   4   6   69.21    7.89
   4   4   6   79.68    7.79
  -4  -4  -7  124.71   10.68
  -4  -4  -7  127.21   10.18
   4  -4   7  145.93   11.40
   4  -4   7  154.20   11.35
   4  -4   7  134.74    7.96
   4   4   7  117.42   10.25
   4   4   7  130.58    9.67
  -4  -4  -8 1901.81   36.59
  -4  -4  -8 1774.51   36.66
   4  -4   8 1913.58   39.52
   4  -4   8 1834.41   37.91
   4  -4   8 1774.51   29.11
   4   4   8 1472.21   32.64
   4   4   8 1820.93   35.39
  -4  -4  -9    3.03    3.80
  -4  -4  -9    0.53    2.41
  -4   4  -9    0.02    1.52
   4  -4   9    9.91    4.31
   4  -4   9    0.55    3.06
   4  -4   9    2.93    2.69
   4   4   9   -0.38    2.96
   4   4   9   -1.08    2.24
  -4  -4 -10   37.86    7.14
  -4  -4 -10   33.92    7.72
  -4   4 -10   28.17    4.52
   4  -4  10   24.63    6.93
   4  -4  10   28.70    5.39
   4   4  10   19.17    5.44
   4   4  10   15.66    5.10
  -4  -4 -11   22.71    5.44
  -4  -4 -11   27.21    7.07
  -4   4 -11   20.33    4.50
   4  -4  11   23.72    7.75
   4  -4  11   21.10    5.29
   4   4  11   19.37    5.53
   4   4  11   16.36    5.15
  -4  -4 -12  349.23   18.48
  -4  -4 -12  346.10   19.58
  -4   4 -12  361.18   14.00
   4  -4  12  351.78   20.66
   4  -4  12  308.02   16.05
   4  -4  12  374.58   18.28
   4   4  12  262.29   15.59
  -4  -4 -13   40.63    8.78
   4  -4  13   83.24   14.02
   4  -4  13   47.87    9.19
   4  -4  13   84.25   13.11
   4   4  13   38.15    7.77
  -4  -4 -14   26.73    8.66
  -4   4 -14   27.14    6.35
   4  -4  14   38.08   10.49
   4  -4  14   26.29    7.46
   4  -4  14   28.05    6.90
   4   4  14   18.23    6.01
  -4  -4 -15    8.80    6.50
  -4   4 -15    3.39    5.32
   4  -4  15    0.14    8.56
   4  -4  15    8.78    5.36
   4  -4  15    4.86    5.51
  -4  -5  14    8.56    7.63
  -4  -5  14   12.00    7.22
  -4  -5  14    7.07    5.17
  -4   5  14    1.23    6.33
   4  -5 -14   12.94    6.11
   4  -5 -14    7.34    4.91
   4   5 -14    5.24    5.70
  -4  -5  13   96.61   15.28
  -4  -5  13   94.57   11.67
  -4  -5  13  115.23   12.44
  -4   5  13   85.81   11.43
   4  -5 -13  108.78   13.13
   4  -5 -13  106.59   11.96
  -4  -5  12   41.76    9.94
  -4  -5  12   30.77    7.27
  -4  -5  12   27.83    6.71
  -4   5  12   37.84    7.36
   4  -5 -12   41.26    8.25
  -4  -5  11  318.10   19.75
  -4  -5  11  299.53   17.42
  -4  -5  11  246.03   15.90
  -4   5  11  256.85   13.88
   4  -5 -11  244.78   15.54
  -4  -5  10  459.38   22.69
  -4  -5  10  415.19   19.15
  -4  -5  10  455.08   20.62
  -4   5  10  442.38   16.43
   4  -5 -10  434.87   19.32
  -4  -5   9   94.42   11.47
  -4  -5   9   82.47    9.57
  -4  -5   9   88.26    9.50
  -4   5   9   77.05    7.41
   4  -5  -9   75.47    8.35
  -4  -5   8  358.39   18.72
  -4  -5   8  308.04   15.23
  -4  -5   8  338.28   16.48
  -4   5   8  284.61   11.19
  -4   5   8  314.71   11.91
   4  -5  -8  326.88   16.82
   4  -5  -8  300.85   14.46
   4   5  -8  339.10   17.44
  -4  -5   7  339.61   17.90
  -4  -5   7  343.05   15.66
  -4  -5   7  367.80   16.45
  -4   5   7  333.30   10.80
  -4   5   7  327.99   10.78
   4  -5  -7  350.34   17.34
   4  -5  -7  303.57   13.59
   4   5  -7  384.45   17.87
   4   5  -7  350.46   14.02
  -4  -5   6 1519.58   35.07
  -4  -5   6 1261.21   25.86
  -4  -5   6 1438.97   30.41
  -4  -5   6 1522.66   31.66
   4  -5  -6 1399.06   32.98
   4  -5  -6 1357.97   25.84
   4   5  -6 1557.44   34.09
   4   5  -6 1467.91   28.19
   4   5  -6 1561.08   28.68
  -4  -5   5  510.89   19.77
  -4  -5   5  453.47   16.21
  -4  -5   5  434.12   16.50
  -4  -5   5  511.39   18.21
   4  -5  -5  497.01   19.39
   4  -5  -5  458.59   14.12
   4   5  -5  527.97   19.49
   4   5  -5  487.22   16.91
   4   5  -5  485.36   15.59
  -4  -5   4   61.34    9.55
  -4  -5   4   33.08    6.47
  -4  -5   4   41.62    6.64
  -4  -5   4   41.04    6.52
   4  -5  -4   37.05    4.23
   4  -5  -4   40.13    4.19
   4  -5  -4   34.47    6.62
   4  -5  -4   39.67    4.76
   4   5  -4   29.73    4.98
   4   5  -4   43.09    6.74
   4   5  -4   41.86    6.21
  -4  -5   3  105.20    9.17
  -4  -5   3   99.67    9.05
  -4  -5   3   94.01    7.94
  -4  -5   3  118.96    9.00
   4  -5  -3  108.57    6.62
   4  -5  -3  102.89    6.40
   4  -5  -3  108.28    9.38
   4  -5  -3   97.96    5.75
   4   5  -3   95.31    8.76
   4   5  -3  127.04    9.94
   4   5  -3  100.51    7.58
  -4  -5   2  519.45   17.47
  -4  -5   2  522.75   17.97
  -4  -5   2  458.83   15.76
  -4  -5   2  636.49   18.84
   4  -5  -2  595.21   15.06
   4  -5  -2  591.04   14.89
   4  -5  -2  589.94   19.51
   4  -5  -2  502.11   10.58
   4   5  -2  615.80   18.52
   4   5  -2  615.65   19.73
   4   5  -2  590.20   16.41
  -4  -5   1  372.44   14.36
  -4  -5   1  331.33   14.82
  -4  -5   1  397.89   14.99
   4  -5  -1  398.95   13.28
   4  -5  -1  384.78   12.77
   4  -5  -1  362.94   15.06
   4   5  -1  403.62   14.67
   4   5  -1  403.09   16.33
   4   5  -1  404.58   13.62
  -4  -5   0 1319.12   24.90
  -4  -5   0 1377.69   29.35
  -4  -5   0 1640.97   29.88
   4  -5   0 1643.98   27.76
   4  -5   0 1671.28   27.71
   4  -5   0 1536.03   29.37
   4   5   0 1528.98   26.53
   4   5   0 1532.74   31.54
   4   5   0 1527.57   26.05
  -4  -5  -1   69.23    6.37
  -4  -5  -1   85.64    8.61
  -4  -5  -1  100.36    8.25
   4  -5   1  103.54    8.08
   4  -5   1   90.91    7.63
   4  -5   1   88.91    7.46
   4   5   1  103.64    7.39
   4   5   1   96.37    9.26
   4   5   1   99.35    7.36
  -4  -5  -2    4.55    2.53
  -4  -5  -2   -0.38    2.93
  -4  -5  -2    2.09    2.57
   4  -5   2    3.10    2.65
   4  -5   2    1.13    2.31
   4  -5   2    3.49    2.72
   4   5   2    3.42    2.79
   4   5   2    0.26    2.77
   4   5   2   20.64    4.69
  -4  -5  -3  371.07   11.40
  -4  -5  -3  383.03   16.82
  -4  -5  -3  421.35   16.33
   4  -5   3  468.12   17.34
   4  -5   3  417.02   16.31
   4  -5   3  382.57   13.54
   4   5   3  387.82   11.74
   4   5   3  375.40   16.96
   4   5   3  413.92   14.84
  -4  -5  -4   75.51    5.39
  -4  -5  -4   83.86    9.05
  -4  -5  -4   81.53    8.32
   4  -5   4   96.13    9.41
   4  -5   4   86.68    8.73
   4   5   4   81.84    5.80
   4   5   4   84.53    8.97
   4   5   4   81.62    7.58
  -4  -5  -5  579.52   12.12
  -4  -5  -5  596.27   21.41
  -4  -5  -5  636.90   21.05
   4  -5   5  679.43   22.49
   4  -5   5  683.25   22.18
   4  -5   5  591.09   12.77
   4  -5   5  608.77   13.09
   4   5   5  621.26   12.44
   4   5   5  509.52   20.28
   4   5   5  630.76   19.41
  -4  -5  -6  165.48   12.10
  -4  -5  -6  177.56   11.98
   4  -5   6  189.06   13.40
   4  -5   6  194.64   12.89
   4  -5   6  172.32    8.20
   4  -5   6  186.20    8.47
   4   5   6  132.02   11.40
   4   5   6  175.06   11.11
  -4  -5  -7   50.74    8.40
  -4  -5  -7   30.89    6.21
   4  -5   7   67.38   10.58
   4  -5   7   70.63   11.14
   4  -5   7   46.86    5.17
   4  -5   7   58.34    6.21
   4   5   7   61.58   10.22
   4   5   7   50.42    7.79
  -4  -5  -8  147.90   12.58
  -4  -5  -8  151.87   12.03
   4  -5   8  142.82   12.51
   4  -5   8  160.26   13.23
   4  -5   8  168.30    9.43
   4  -5   8  172.03    9.72
   4   5   8  122.33   11.23
   4   5   8  140.71   11.02
  -4  -5  -9   42.99    8.37
  -4  -5  -9   55.59   10.01
   4  -5   9   50.81    9.67
   4  -5   9   34.91    6.28
   4  -5   9   56.12    7.89
   4   5   9   33.29    7.82
   4   5   9   33.80    6.06
   4  -5  10 1151.25   34.98
   4  -5  10 1115.53   26.53
   4  -5  10 1218.61   28.10
   4   5  10  939.79   29.88
  -4  -5 -11   59.30   10.49
   4  -5  11   62.60   11.64
   4  -5  11   65.70    9.36
   4  -5  11   64.04    9.36
   4   5  11   63.92   10.54
  -4  -5 -12  126.54   12.92
   4  -5  12  140.71   14.29
   4  -5  12  106.38   10.22
   4  -5  12  153.05   12.15
   4   5  12  106.50   11.04
  -4  -5 -13   56.73    9.74
   4  -5  13   52.37   12.68
   4  -5  13   47.22    8.97
   4  -5  13   70.46   11.76
   4   5  13   40.27    9.14
  -4  -5 -14   85.83   13.13
  -4   5 -14   91.92   10.27
   4  -5  14  119.63   17.92
   4  -5  14   70.68   11.35
   4  -5  14  112.90   13.13
   4   5  14   94.59   14.51
  -4  -6  13  264.72   20.83
  -4  -6  13  230.92   16.77
  -4  -6  13  245.93   18.31
  -4   6  13  190.02   15.93
   4  -6 -13  200.99   17.03
  -4  -6  12    1.49    6.42
  -4  -6  12   -8.83    2.98
  -4  -6  12    5.41    3.87
  -4   6  12    0.65    5.53
   4  -6 -12    9.26    5.12
  -4  -6  11   88.17   13.93
  -4  -6  11   98.32   13.04
  -4  -6  11   88.19   10.51
  -4   6  11   85.62   10.03
   4  -6 -11   89.11   10.66
  -4  -6  10  931.52   33.10
  -4  -6  10  912.27   29.28
  -4  -6  10  904.74   29.28
  -4   6  10  824.68   20.69
   4  -6 -10  792.06   26.13
  -4  -6   9  125.29   13.62
  -4  -6   9  104.21   10.78
  -4  -6   9  130.53   11.62
  -4   6   9  103.52    7.91
   4  -6  -9  113.76   10.22
  -4  -6   8 1688.38   41.26
  -4  -6   8 1196.96   30.98
  -4  -6   8 1690.31   37.36
   4  -6  -8 1352.39   30.58
  -4  -6   7   54.08   10.30
  -4  -6   7   48.69    7.77
  -4  -6   7   48.38    8.44
  -4  -6   7   40.63    7.70
   4  -6  -7   35.03    5.87
   4   6  -7   53.16    7.60
  -4  -6   6   35.36    7.27
  -4  -6   6   36.49    7.24
  -4  -6   6   30.94    6.78
  -4  -6   6   40.27    6.81
   4  -6  -6   48.21    6.71
   4   6  -6   42.39    8.03
   4   6  -6   39.98    6.74
  -4  -6   5  365.18   18.07
  -4  -6   5  333.01   15.44
  -4  -6   5  348.80   15.66
  -4  -6   5  394.67   17.13
   4  -6  -5  341.36   17.39
   4  -6  -5  352.76   12.99
   4   6  -5  432.68   18.74
   4   6  -5  408.96   16.94
   4   6  -5  379.92   14.27
  -4  -6   4   42.22    8.25
  -4  -6   4   59.56    9.57
  -4  -6   4   32.40    6.28
  -4  -6   4   41.91    7.10
   4  -6  -4   38.06    4.50
   4  -6  -4   36.42    4.28
   4  -6  -4   39.60    7.67
   4  -6  -4   41.64    5.41
   4   6  -4   40.56    7.00
   4   6  -4   40.49    7.02
   4   6  -4   41.21    5.97
  -4  -6   3  527.87   19.68
  -4  -6   3  429.87   17.47
  -4  -6   3  449.54   16.89
  -4  -6   3  510.65   18.31
   4  -6  -3  498.93   13.83
   4  -6  -3  477.96   13.52
   4  -6  -3  460.35   19.46
   4  -6  -3  451.66   12.37
   4   6  -3  540.84   19.51
   4   6  -3  533.91   19.73
   4   6  -3  530.18   15.97
  -4  -6   2  748.28   22.30
  -4  -6   2  695.69   22.35
  -4  -6   2  635.09   19.77
  -4  -6   2  774.67   22.18
   4  -6  -2  871.90   19.39
   4  -6  -2  746.38   17.90
   4  -6  -2  733.17   23.50
   4   6  -2  848.88   23.17
   4   6  -2  821.94   24.66
   4   6  -2  798.87   19.51
  -4  -6   1   17.75    5.03
  -4  -6   1   11.28    4.67
  -4  -6   1   11.55    4.33
   4  -6  -1    9.69    3.44
   4  -6  -1   13.76    4.02
   4  -6  -1   13.23    4.45
   4   6  -1   10.92    4.11
   4   6  -1    9.38    4.93
   4   6  -1    5.27    3.51
  -4  -6   0  726.58   19.99
  -4  -6   0  668.82   22.49
  -4  -6   0  690.23   21.03
   4  -6   0  763.53   20.47
   4  -6   0  763.53   20.30
   4  -6   0  691.91   21.70
   4   6   0  836.30   21.10
   4   6   0  724.92   24.03
   4   6   0  790.79   19.53
  -4  -6  -1    0.77    2.45
  -4  -6  -1   10.73    4.28
  -4  -6  -1    3.22    3.27
   4  -6   1    2.74    1.85
   4  -6   1    4.09    2.79
   4  -6   1   -1.83    2.21
   4   6   1    4.35    2.91
   4   6   1    0.94    2.84
   4   6   1   -0.17    2.57
  -4  -6  -2 1700.39   27.06
  -4  -6  -2 2213.18   41.81
  -4  -6  -2 2299.66   38.92
   4  -6   2 2615.93   41.16
   4  -6   2 2383.18   38.73
   4  -6   2 2075.45   35.51
   4   6   2 2312.03   31.18
   4   6   2 2254.36   43.09
   4   6   2 2577.73   36.08
  -4  -6  -3  177.63    8.73
  -4  -6  -3  178.11   13.21
  -4  -6  -3  181.41   11.72
   4  -6   3  189.88   12.27
   4  -6   3  176.17   11.84
   4  -6   3  164.67   10.61
   4   6   3  187.93    9.05
   4   6   3  135.53   11.74
   4   6   3  196.52   10.78
  -4  -6  -4    5.94    2.62
  -4  -6  -4    8.03    4.81
  -4  -6  -4    1.49    2.96
   4  -6   4    1.13    3.58
   4  -6   4   -2.41    3.49
   4  -6   4    4.09    3.13
   4   6   4    1.15    2.41
   4   6   4    0.29    3.10
   4   6   4    2.69    3.56
  -4  -6  -5  139.50   12.05
  -4  -6  -5  140.73   11.02
   4  -6   5  162.57   13.09
   4  -6   5  178.60   12.41
   4   6   5  125.72   11.67
   4   6   5  149.70   10.78
  -4  -6  -6  226.64   14.24
   4  -6   6  266.50   16.05
   4  -6   6  235.49   14.87
   4  -6   6  252.35    9.82
   4  -6   6  248.02    9.77
   4   6   6  195.80   14.46
  -4  -6  -7  267.15   15.81
   4  -6   7  354.06   18.93
   4  -6   7  303.67   11.43
   4  -6   7  349.30   12.27
   4   6   7  269.63   16.72
  -4  -6  -8 1327.58   35.07
   4  -6   8 1609.38   40.61
   4  -6   8 1370.52   25.86
   4  -6   8 1534.95   27.59
   4   6   8 1204.34   34.98
  -4  -6  -9    2.60    2.91
   4  -6   9   -2.96    3.22
   4  -6   9    0.00    1.95
   4  -6   9    2.84    2.79
   4   6   9    2.60    3.68
  -4  -6 -10   -0.65    2.48
   4  -6  10   11.26    5.75
   4  -6  10    3.97    2.81
   4  -6  10   10.66    4.16
   4   6  10   10.61    5.10
  -4  -6 -11   35.70    8.47
   4  -6  11   50.06   11.40
   4  -6  11   40.32    7.48
   4  -6  11   71.69    8.68
   4   6  11   40.56    9.67
  -4  -6 -12  446.49   23.58
   4  -6  12  474.61   26.49
   4  -6  12  383.12   17.83
   4  -6  12  510.55   21.03
   4   6  12  372.42   21.39
  -4  -6 -13  131.66   14.60
   4  -6  13  122.74   19.08
   4  -6  13  109.82   11.28
   4  -6  13  165.24   13.78
   4   6  13  109.91   15.52
  -4  -7  11  146.50   19.25
  -4  -7  11  141.79   13.64
  -4  -7  11  166.62   14.79
   4  -7 -11  148.31   14.27
  -4  -7  10  594.56   28.03
  -4  -7  10  518.90   23.05
  -4  -7  10  603.00   25.40
   4  -7 -10  511.30   21.84
  -4  -7   9   26.51    9.17
  -4  -7   9   22.47    7.51
  -4  -7   9   31.20    7.60
   4  -7  -9   23.09    6.35
  -4  -7   8  327.94   20.28
  -4  -7   8  321.73   17.13
  -4  -7   8  353.53   18.26
   4  -7  -8  265.73   14.46
  -4  -7   7  139.82   14.05
  -4  -7   7  124.64   11.19
  -4  -7   7  138.95   12.17
  -4  -7   7  166.64   12.56
   4  -7  -7  125.70   10.03
   4   7  -7  128.80   10.83
  -4  -7   6 1452.89   37.84
  -4  -7   6 1102.61   28.72
  -4  -7   6 1237.76   31.25
  -4  -7   6 1271.56   32.19
   4  -7  -6 1150.29   25.96
   4   7  -6 1267.78   30.91
  -4  -7   5  173.74   13.66
  -4  -7   5  164.19   12.75
  -4  -7   5  183.60   12.34
  -4  -7   5  185.31   12.49
   4  -7  -5  153.99    9.79
   4   7  -5  194.14   13.26
  -4  -7   4   93.41   10.25
  -4  -7   4   79.19   11.21
  -4  -7   4   70.87    8.44
  -4  -7   4   82.30    8.54
   4  -7  -4   79.72    5.80
   4  -7  -4   84.34    5.94
   4  -7  -4   80.69    6.76
   4   7  -4   90.96   10.61
   4   7  -4   84.53    9.86
  -4  -7   3  164.72   12.44
  -4  -7   3  149.15   12.56
  -4  -7   3  139.53   10.68
  -4  -7   3  163.68   11.28
   4  -7  -3  143.55    8.11
   4  -7  -3  144.82    8.61
   4  -7  -3  146.38    7.82
   4   7  -3  164.79   12.51
   4   7  -3  157.16   12.49
  -4  -7   2  569.27   20.81
  -4  -7   2  556.36   21.92
  -4  -7   2  534.70   19.53
  -4  -7   2  608.89   21.10
   4  -7  -2  662.66   18.16
   4  -7  -2  563.72   16.60
   4   7  -2  721.31   23.00
   4   7  -2  608.94   23.19
  -4  -7   1  131.23   10.37
  -4  -7   1  104.00   11.11
  -4  -7   1  141.91   10.73
   4  -7  -1  161.47   10.18
   4  -7  -1  137.34    9.31
   4  -7  -1  136.71   11.72
   4   7  -1  175.83   11.52
   4   7  -1  166.71   13.13
  -4  -7   0 1223.01   27.40
  -4  -7   0 1193.01   36.71
  -4  -7   0 1287.55   30.46
   4  -7   0 1339.28   28.63
   4  -7   0 1351.90   28.51
   4  -7   0 1269.56   32.00
   4   7   0 1571.81   30.62
   4   7   0 1297.08   34.47
  -4  -7  -1   83.60    7.79
  -4  -7  -1   97.38    9.38
   4  -7   1   98.85    8.97
   4  -7   1   87.35    8.83
   4  -7   1   90.84   10.06
   4   7   1  117.97    9.29
   4   7   1   96.49   10.58
  -4  -7  -2   22.42    4.88
  -4  -7  -2   28.60    6.33
   4  -7   2   32.93    6.74
   4  -7   2   25.98    6.45
   4  -7   2   33.20    6.66
   4   7   2   25.16    5.24
   4   7   2   26.97    6.62
  -4  -7  -3   22.23    3.97
  -4  -7  -3   40.75    7.17
   4  -7   3   43.45    8.90
   4  -7   3   38.39    7.46
   4  -7   3   31.85    6.28
   4   7   3   45.49    6.35
   4   7   3   27.54    7.31
  -4  -7  -4   88.84    5.97
  -4  -7  -4   94.06    9.77
   4  -7   4  108.54   10.73
   4  -7   4  112.85   11.28
   4  -7   4  105.46    9.17
   4   7   4  112.25    7.17
   4   7   4   92.55   11.16
  -4  -7  -5  295.92   16.45
   4  -7   5  303.93   17.51
   4   7   5  259.38   17.49
  -4  -7  -6   41.67    8.03
   4  -7   6   25.09    7.60
   4  -7   6   27.42    4.19
   4  -7   6   33.29    4.96
   4   7   6   26.87    7.53
  -4  -7  -7    5.89    4.26
   4  -7   7   -4.45    3.63
   4  -7   7    6.21    2.86
   4  -7   7    5.58    2.60
   4   7   7   -0.87    3.37
  -4  -7  -8  296.64   17.90
   4  -7   8  370.76   21.31
   4  -7   8  306.17   12.82
   4  -7   8  331.33   13.33
   4   7   8  272.75   18.50
  -4  -7  -9   49.41    9.43
   4  -7   9   44.24    9.12
   4  -7   9   46.24    6.83
   4  -7   9   50.69    7.67
   4   7   9   43.13   10.03
  -4  -7 -10  795.41   30.38
   4  -7  10 1030.85   37.12
   4  -7  10  811.98   23.21
   4  -7  10  968.59   25.48
   4   7  10  790.64   31.97
  -4  -7 -11   30.29    9.26
   4  -7  11   32.52   11.64
   4  -7  11   28.15    6.40
   4  -7  11   17.66    5.44
   4   7  11   27.04    8.18
  -4  -8   9   37.46    8.85
  -4  -8   9   35.29    8.32
  -4  -8   9   43.71    9.12
   4  -8  -9   23.62    6.47
  -4  -8   8  844.55   32.96
  -4  -8   8  748.45   26.85
  -4  -8   8  799.13   28.56
   4  -8  -8  764.23   24.97
  -4  -8   7   59.28   10.39
  -4  -8   7   44.12    8.40
  -4  -8   7   64.90   10.13
   4  -8  -7   59.49    8.76
   4   8  -7   66.97    9.65
  -4  -8   6   10.25    6.50
  -4  -8   6   10.18    5.89
  -4  -8   6    4.64    3.75
   4  -8  -6    6.42    3.13
   4   8  -6    0.55    3.99
  -4  -8   5    9.94    5.92
  -4  -8   5   10.32    4.26
  -4  -8   5   13.45    4.47
   4  -8  -5   12.34    3.87
   4   8  -5    6.42    4.35
  -4  -8   4    6.21    4.96
  -4  -8   4    3.80    3.34
  -4  -8   4    8.08    4.04
   4  -8  -4    1.08    2.69
   4   8  -4    6.28    4.38
  -4  -8   3  190.21   13.86
  -4  -8   3  191.37   13.06
  -4  -8   3  217.25   13.98
   4  -8  -3  197.86    9.86
   4  -8  -3  202.07   10.32
   4  -8  -3  198.61    9.86
   4   8  -3  227.55   15.56
  -4  -8   2  138.81   11.84
  -4  -8   2  120.14   10.61
  -4  -8   2  127.98   11.11
   4  -8  -2  120.48    8.78
   4  -8  -2  132.41    9.19
   4   8  -2  139.02   12.37
   4   8  -2  138.45   13.26
  -4  -8   1   26.25    6.25
  -4  -8   1    8.61    3.63
  -4  -8   1   19.97    5.48
   4  -8  -1   25.93    5.75
   4  -8  -1   31.83    6.30
   4   8  -1   18.04    5.75
   4   8  -1   23.74    7.05
  -4  -8   0  677.22   21.67
  -4  -8   0  666.37   23.58
   4  -8   0  724.97   22.37
   4  -8   0  753.69   22.76
   4   8   0  809.31   23.65
   4   8   0  686.02   27.23
  -4  -8  -1    1.37    2.62
  -4  -8  -1    0.58    2.84
   4  -8   1    3.32    3.10
   4  -8   1    2.00    3.56
   4   8   1    0.58    3.44
   4   8   1    2.09    4.72
  -4  -8  -2  801.49   20.71
  -4  -8  -2  836.23   26.94
   4  -8   2  846.09   26.51
   4  -8   2  825.02   26.03
   4   8   2  793.91   30.19
  -4  -8  -3   86.53    7.12
  -4  -8  -3  101.30   10.34
   4  -8   3   88.53   10.27
   4  -8   3   79.65    9.89
   4   8   3   90.12   13.45
  -4  -8  -4   12.94    5.17
   4  -8   4    9.89    5.53
   4  -8   4    6.98    3.99
   4   8   4   -3.58    2.72
  -4  -8  -5    4.69    3.27
   4  -8   5   -2.00    3.99
   4   8   5   -2.72    3.80
  -4  -8  -6  155.09   13.59
   4  -8   6  173.86   15.61
   4   8   6  150.23   15.25
  -4  -8  -7   96.01   11.55
   4  -8   7   75.15   11.96
   4  -8   7  103.49    7.77
   4   8   7   62.52   12.17
  -4  -8  -8  808.90   30.43
   4  -8   8 1025.24   36.33
   4  -8   8  743.90   19.49
   4  -8   8  889.39   21.48
   4   8   8  728.96   31.71
  -4  -9   4   23.96    7.34
  -4  -9   4   18.76    6.21
  -4  -9   4   32.33    7.22
   4  -9  -4   29.08    5.58
  -4  -9   3    6.30    4.84
  -4  -9   3    0.55    3.73
  -4  -9   3   12.70    5.20
   4  -9  -3    6.01    3.51
   4  -9  -3   12.73    3.85
   4  -9  -3   13.78    4.14
   4   9  -3   -0.84    4.81
  -4  -9   2  123.84   11.64
  -4  -9   2  117.66   11.26
  -4  -9   2  132.65   12.34
   4  -9  -2  124.71    9.41
   4  -9  -2  120.93    9.77
   4   9  -2  118.05   13.59
  -4  -9   1   24.06    6.01
  -4  -9   1   24.06    6.57
  -4  -9   1   32.86    7.41
   4  -9  -1   32.57    6.98
   4  -9  -1   28.48    7.14
   4   9  -1   27.81    8.37
  -4  -9   0  557.03   20.47
  -4  -9   0  628.36   24.54
   4  -9   0  570.19   20.86
   4  -9   0  544.71   20.95
   4   9   0  574.64   27.38
  -4  -9  -1   94.35    8.64
  -4  -9  -1   90.09   10.68
   4  -9   1   89.27    9.60
   4   9   1  116.60   14.24
  -4  -9  -2   16.96    4.86
  -4  -9  -2   24.78    6.66
   4  -9   2   23.33    6.86
   4   9   2   23.60    8.49
  -4  -9  -3   28.58    4.96
  -4  -9  -3   29.47    7.55
   4  -9   3   21.94    6.59
   4   9   3   38.97   10.39
  -4  -9  -4    7.67    5.22
   4  -9   4    5.15    5.03
   4   9   4   12.49    6.74
  -5   0  17   29.23    8.40
  -5   0  17    8.23    6.78
   5   0 -17   18.64    6.28
  -5   0  16    0.07    4.52
  -5   0  16    2.02    5.15
   5   0 -16    7.27    4.62
  -5   0  15   73.01   11.16
  -5   0  15   54.90   10.49
  -5   0  15   43.40    7.91
   5   0 -15   62.72    9.57
   5   0 -15   55.16   10.37
  -5   0  14    3.32    4.33
  -5   0  14   -1.78    3.42
  -5   0  14    0.48    3.68
   5   0 -14   -1.80    3.18
   5   0 -14   -3.63    2.89
  -5   0  13 1757.50   36.11
  -5   0  13 1665.12   39.00
  -5   0  13 1740.85   40.05
   5   0 -13 1615.35   34.14
   5   0 -13 1650.37   31.08
   5   0 -13 1741.33   40.61
  -5   0  12    0.84    3.46
  -5   0  12    4.35    3.68
  -5   0  12   -0.10    3.54
   5   0 -12    1.52    2.77
   5   0 -12   -0.29    2.96
   5   0 -12   -0.94    2.74
   5   0 -12    4.88    3.63
  -5   0  11  735.07   22.20
  -5   0  11  684.53   22.95
  -5   0  11  687.15   23.46
   5   0 -11  716.88   21.31
   5   0 -11  814.43   21.29
   5   0 -11  762.86   24.78
  -5   0  10    2.12    3.03
  -5   0  10   -4.35    2.55
  -5   0  10    0.77    3.51
   5   0 -10    1.78    2.72
   5   0 -10    2.04    2.96
   5   0 -10    1.40    2.89
  -5   0   9  163.27   10.73
  -5   0   9  161.40   10.49
  -5   0   9  161.85   10.90
   5   0  -9  157.40    9.77
   5   0  -9  182.78   10.13
   5   0  -9  137.94   10.37
  -5   0   8    1.64    3.25
  -5   0   8    2.21    2.33
  -5   0   8    1.56    2.65
   5   0  -8   -0.65    2.55
   5   0  -8    3.90    2.86
   5   0  -8   -1.18    1.71
  -5   0   7  363.40   13.52
  -5   0   7  341.72   13.30
  -5   0   7  327.34   13.38
   5   0  -7  323.25   12.32
   5   0  -7  376.92   13.47
   5   0  -7  321.56   13.26
   5   0  -7  297.17   12.87
  -5   0   6    1.83    2.29
  -5   0   6   -0.12    2.14
  -5   0   6    0.05    1.56
  -5   0   6    0.48    2.00
   5   0  -6   -1.13    1.76
   5   0  -6    1.23    2.53
   5   0  -6    0.07    2.02
   5   0  -6    0.26    2.02
  -5   0   5 1253.71   22.35
  -5   0   5 1221.21   21.80
  -5   0   5 1265.37   22.47
  -5   0   5 1222.96   22.30
   5   0  -5 1217.53   21.70
   5   0  -5 1243.75   22.40
   5   0  -5 1271.92   23.17
   5   0  -5 1258.11   22.90
  -5   0   4    0.96    2.33
  -5   0   4    3.44    2.36
  -5   0   4    3.32    2.12
  -5   0   4    2.29    2.26
   5   0  -4    0.24    2.24
   5   0  -4    0.00    2.29
   5   0  -4    1.37    1.90
   5   0  -4    3.03    2.53
  -5   0   3  514.02   13.71
  -5   0   3  456.45   12.85
  -5   0   3  486.86   12.61
  -5   0   3  462.15   12.44
   5   0  -3  453.63   12.70
   5   0  -3  523.49   14.00
   5   0  -3  441.22   12.34
   5   0  -3  486.35   13.01
  -5   0   2    0.79    2.14
  -5   0   2    2.21    2.00
  -5   0   2   -0.55    1.59
  -5   0   2    2.48    2.07
   5   0  -2   -0.67    1.56
   5   0  -2    1.03    2.29
   5   0  -2    0.12    1.66
   5   0  -2    1.01    2.09
  -5   0   1  560.76   14.02
  -5   0   1  495.54   12.80
  -5   0   1  443.96   10.95
  -5   0   1  481.88   11.62
   5   0  -1  512.38   13.30
   5   0  -1  521.14   13.40
   5   0  -1  519.98   12.32
  -5   0   0    0.48    2.00
  -5   0   0    1.27    1.92
  -5   0   0    0.67    1.47
   5   0   0    0.75    2.07
   5   0   0    1.76    2.53
   5   0   0   13.76    3.03
  -5   0  -1   56.22    5.77
  -5   0  -1   52.40    4.96
   5   0   1   49.00    5.10
   5   0   1   48.67    4.84
  -5   0  -2    1.64    2.17
  -5   0  -2    0.99    2.07
   5   0   2   -0.55    1.80
   5   0   2   -1.27    2.31
   5   0   2    1.25    1.56
  -5   0  -3 3909.55   37.48
  -5   0  -3 3350.33   30.65
  -5   0  -3 3834.61   41.26
   5   0   3 3650.87   35.72
   5   0   3 3723.04   32.67
   5   0   3 3376.26   32.86
  -5   0  -4   -1.97    2.45
  -5   0  -4    1.13    2.17
  -5   0  -4    0.05    1.59
   5   0   4   -1.64    2.07
   5   0   4    4.11    2.38
   5   0   4    1.37    2.02
  -5   0  -5 3371.45   37.41
  -5   0  -5 3225.28   29.97
  -5   0  -5 3119.84   34.50
   5   0   5 3456.37   37.34
   5   0   5 2730.15   27.95
   5   0   5 3047.60   35.05
  -5   0  -6    0.96    2.26
  -5   0  -6    2.09    1.80
  -5   0  -6    0.72    1.44
   5   0   6    1.95    2.36
   5   0   6   -0.10    2.00
  -5   0  -7  654.00   18.02
   5   0   7  771.97   19.29
   5   0   7  696.70   19.03
  -5   0  -8    2.36    2.77
   5   0   8    1.61    2.41
   5   0   8    4.38    2.65
  -5   0  -9    8.68    3.68
   5   0   9    8.83    3.95
   5   0   9    3.90    3.10
  -5   0 -10    5.53    3.63
   5   0  10   10.58    4.86
   5   0  10    1.25    2.65
   5   0  10    1.32    2.65
  -5   0 -11    6.86    3.68
   5   0  11    2.67    3.97
   5   0  11    4.19    3.78
   5   0  11    4.11    3.30
  -5   0 -12   -2.45    2.84
   5   0  12   -3.32    2.74
   5   0  12    2.65    3.10
   5   0  12   -3.49    2.48
  -5   0 -13  588.09   23.07
   5   0  13  561.41   21.36
   5   0  13  682.53   22.85
   5   0  13  538.70   22.66
  -5   0 -14   -2.81    3.25
   5   0  14    0.07    4.14
   5   0  14   -1.25    3.70
   5   0  14   -2.12    3.63
  -5   0 -15  545.39   24.42
   5   0  15  521.28   22.13
   5   0  15  473.87   23.29
  -5   0 -16   -2.41    4.79
   5   0  16    4.47    5.97
   5   0  16   -7.91    3.75
  -5  -1  17   67.00   12.03
  -5  -1  17   40.80    9.96
  -5   1  17   61.70    9.89
  -5   1  17   27.02    8.47
   5  -1 -17   57.45   11.28
   5   1 -17   42.65    9.62
  -5  -1  16    2.12    5.51
  -5  -1  16    5.82    5.32
  -5  -1  16   10.92    6.25
  -5   1  16   14.24    5.27
  -5   1  16   -2.62    4.96
   5  -1 -16    5.27    4.64
   5   1 -16   14.15    5.87
  -5  -1  15  667.09   25.88
  -5  -1  15  633.60   26.82
  -5  -1  15  663.00   27.86
  -5   1  15  663.43   22.23
  -5   1  15  707.72   28.43
   5  -1 -15  579.55   20.66
   5  -1 -15  704.93   22.88
   5  -1 -15  690.54   28.29
   5   1 -15  698.22   28.24
  -5  -1  14   71.74   11.04
  -5  -1  14   58.05    8.85
  -5  -1  14   58.39    9.09
  -5   1  14   64.95    9.02
  -5   1  14   63.17   10.49
  -5   1  14   45.13    8.44
   5  -1 -14   70.89    8.90
   5  -1 -14   70.65    8.56
   5  -1 -14   60.41    9.02
   5  -1 -14   67.29   10.54
   5   1 -14   48.86    9.00
  -5  -1  13   69.33   11.69
  -5  -1  13   40.41    7.72
  -5  -1  13   46.57    8.30
  -5   1  13   46.57    7.27
  -5   1  13   38.42    7.39
  -5   1  13   37.67    7.51
   5  -1 -13   41.59    6.78
   5  -1 -13   62.96    7.63
   5  -1 -13   41.57    7.53
   5  -1 -13   45.08    8.25
   5   1 -13   46.62    8.47
   5   1 -13   43.66    8.32
  -5  -1  12    3.34    4.26
  -5  -1  12   -2.14    3.25
  -5  -1  12    1.47    3.54
  -5   1  12    2.04    3.22
  -5   1  12    1.56    3.27
  -5   1  12    0.70    4.33
   5  -1 -12   -0.70    2.67
   5  -1 -12    2.79    2.93
   5  -1 -12    2.67    3.49
   5  -1 -12    1.30    2.45
   5   1 -12   -2.81    2.69
   5   1 -12    2.50    2.81
  -5  -1  11 1669.62   34.93
  -5  -1  11 1597.04   35.39
  -5  -1  11 1661.61   36.54
  -5   1  11 1733.66   30.94
  -5   1  11 1572.67   33.90
  -5   1  11 1619.37   34.81
   5  -1 -11 1496.24   28.34
   5  -1 -11 1759.40   32.98
   5  -1 -11 1705.82   31.97
   5  -1 -11 1744.65   37.38
   5   1 -11 1616.57   33.58
   5   1 -11 1789.30   37.65
  -5  -1  10   23.79    6.23
  -5  -1  10   28.15    6.16
  -5  -1  10   25.93    5.99
  -5   1  10   35.34    5.85
  -5   1  10   22.35    4.86
  -5   1  10   19.89    4.84
   5  -1 -10   27.14    5.00
   5  -1 -10   23.31    5.56
   5  -1 -10   25.60    5.32
   5  -1 -10   26.10    6.04
   5   1 -10   21.65    5.24
   5   1 -10   27.26    4.98
   5   1 -10   29.16    5.89
  -5  -1   9   51.43    7.87
  -5  -1   9   40.13    6.23
  -5  -1   9   32.31    5.94
  -5   1   9   33.49    5.56
  -5   1   9   39.40    6.18
  -5   1   9   31.61    5.94
   5  -1  -9   34.81    5.77
   5  -1  -9   39.48    7.05
   5  -1  -9   41.35    6.74
   5   1  -9   34.16    6.90
   5   1  -9   37.62    5.46
   5   1  -9   34.86    6.54
  -5  -1   8   13.59    4.59
  -5  -1   8   15.35    3.49
  -5  -1   8   13.64    4.19
  -5  -1   8   22.97    4.98
  -5   1   8   22.44    4.74
  -5   1   8   13.11    3.70
  -5   1   8   18.86    4.19
   5  -1  -8   20.09    4.07
   5  -1  -8   10.27    4.02
   5  -1  -8   17.03    4.50
   5   1  -8   12.89    4.33
   5   1  -8   12.89    3.80
   5   1  -8   18.55    4.16
   5   1  -8   15.42    4.26
  -5  -1   7   56.46    6.95
  -5  -1   7   45.97    5.29
  -5  -1   7   69.16    7.19
  -5  -1   7   56.53    7.22
  -5   1   7   50.37    5.56
  -5   1   7   49.77    5.94
  -5   1   7   56.36    6.52
   5  -1  -7   52.25    5.44
   5  -1  -7   51.22    6.37
   5  -1  -7   55.04    6.64
   5  -1  -7   50.35    5.97
   5   1  -7   47.66    5.94
   5   1  -7   56.32    6.16
   5   1  -7   50.52    6.21
   5   1  -7   54.70    6.64
  -5  -1   6    3.03    3.01
  -5  -1   6    3.20    2.41
  -5  -1   6    0.31    2.24
  -5  -1   6    3.75    2.57
  -5   1   6    4.35    2.19
  -5   1   6    3.20    2.29
  -5   1   6    2.09    2.04
   5  -1  -6    1.44    2.31
   5  -1  -6    2.09    2.26
   5  -1  -6    0.55    2.14
   5  -1  -6    6.18    2.69
   5   1  -6   -0.22    2.33
   5   1  -6    5.39    2.84
   5   1  -6    3.08    2.14
   5   1  -6    3.08    2.77
  -5  -1   5 5003.98   47.30
  -5  -1   5 4563.98   41.31
  -5  -1   5 4473.70   43.95
  -5  -1   5 4522.94   44.67
  -5   1   5 4523.37   39.65
  -5   1   5 4615.08   40.61
  -5   1   5 4985.21   51.07
   5  -1  -5 4325.85   38.27
   5  -1  -5 4590.06   44.70
   5  -1  -5 4690.54   43.09
   5  -1  -5 4472.40   41.71
   5   1  -5 4572.50   44.43
   5   1  -5 4477.79   41.43
   5   1  -5 4740.10   45.78
   5   1  -5 4379.97   43.61
  -5  -1   4    1.54    2.60
  -5  -1   4    5.92    2.65
  -5  -1   4    4.09    2.33
  -5  -1   4    5.36    2.84
  -5   1   4    1.64    2.36
  -5   1   4    1.68    1.88
   5  -1  -4    4.47    2.65
   5  -1  -4    2.81    2.81
   5  -1  -4    4.67    2.38
   5  -1  -4    3.56    2.26
   5   1  -4    2.81    2.26
   5   1  -4    2.79    2.33
   5   1  -4    3.56    2.33
   5   1  -4    5.68    2.24
  -5  -1   3 3916.67   38.76
  -5  -1   3 3806.56   36.52
  -5  -1   3 3596.09   35.94
  -5  -1   3 3859.99   37.55
  -5   1   3 3940.46   35.48
  -5   1   3 3960.62   38.35
  -5   1   3 4076.31   32.64
  -5   1   3 2572.29   26.10
   5  -1  -3 4020.90   35.41
   5  -1  -3 4205.32   40.13
   5  -1  -3 4076.02   34.79
   5  -1  -3 3826.31   33.53
   5   1  -3 3722.60   37.22
   5   1  -3 3786.71   36.85
   5   1  -3 3546.61   36.11
   5   1  -3 3838.24   37.36
  -5  -1   2   45.83    5.44
  -5  -1   2   39.74    4.76
  -5  -1   2   35.29    4.57
  -5  -1   2   44.96    5.24
  -5   1   2   44.46    4.93
  -5   1   2   45.49    4.98
  -5   1   2   43.28    3.95
  -5   1   2   49.48    4.26
   5  -1  -2   49.05    5.00
   5  -1  -2   44.24    5.32
   5  -1  -2   47.25    4.28
   5  -1  -2   50.61    4.84
   5   1  -2   52.66    5.48
   5   1  -2   46.16    5.39
   5   1  -2   51.70    5.77
  -5  -1   1  463.04   12.89
  -5  -1   1  454.21   12.80
  -5  -1   1  436.55   11.98
  -5  -1   1  479.88   12.82
  -5   1   1  505.84   13.11
  -5   1   1  498.09   13.04
  -5   1   1  454.96    9.57
  -5   1   1  481.20   10.01
   5  -1  -1  475.26   12.51
   5  -1  -1  490.99   13.23
   5  -1  -1  456.47   10.49
   5  -1  -1  443.46   10.39
   5   1  -1  435.01   12.32
   5   1  -1  474.66   13.28
   5   1  -1  472.90   12.80
  -5  -1   0    6.83    2.72
  -5  -1   0    6.90    2.69
  -5  -1   0    8.85    3.25
  -5   1   0   10.27    3.13
  -5   1   0    8.08    2.67
  -5   1   0    9.50    2.00
  -5   1   0   13.18    2.41
   5  -1   0    6.37    2.84
   5  -1   0    9.26    2.91
   5  -1   0   11.60    2.62
   5   1   0    8.11    2.79
   5   1   0   13.11    3.56
   5   1   0   12.92    3.13
  -5  -1  -1  148.55    7.67
  -5  -1  -1  135.94    7.75
  -5  -1  -1  141.91    7.48
  -5   1  -1  162.33    8.42
  -5   1  -1  153.41    7.10
  -5   1  -1  122.18    5.03
  -5   1  -1  163.70    5.85
   5  -1   1  147.51    7.65
   5  -1   1  124.93    5.75
   5   1   1  124.66    6.98
   5   1   1  142.82    8.01
   5   1   1  145.90    7.70
  -5  -1  -2   54.85    5.36
  -5  -1  -2   59.16    5.48
  -5   1  -2   65.17    6.33
  -5   1  -2   59.71    4.74
  -5   1  -2   55.16    4.09
   5  -1   2   63.53    6.11
   5  -1   2   54.99    4.33
   5   1   2   65.87    5.58
   5   1   2   58.05    5.92
   5   1   2   63.22    5.73
  -5  -1  -3 1497.62   22.64
  -5  -1  -3 1442.12   22.28
  -5  -1  -3 1308.19   22.06
  -5   1  -3 1519.19   24.80
  -5   1  -3 1457.63   19.49
  -5   1  -3 1477.43   18.50
   5  -1   3 1507.82   24.35
   5  -1   3 1462.04   19.65
   5  -1   3 1289.89   18.76
   5   1   3 1227.63   20.21
   5   1   3 1360.90   21.94
   5   1   3 1294.87   22.11
  -5  -1  -4   14.51    3.46
  -5  -1  -4   15.16    3.73
  -5  -1  -4   22.66    4.19
  -5   1  -4   16.60    3.92
  -5   1  -4   15.71    3.06
   5  -1   4   13.66    3.61
   5  -1   4   19.58    3.49
   5   1   4   19.58    3.95
   5   1   4   10.54    3.66
   5   1   4   12.65    3.22
  -5  -1  -5 2062.29   27.79
  -5  -1  -5 2078.44   27.23
  -5  -1  -5 1985.43   29.66
  -5   1  -5 2039.87   25.43
   5  -1   5 2250.01   31.97
   5  -1   5 1901.09   26.34
   5   1   5 2158.54   28.03
   5   1   5 1851.25   25.96
   5   1   5 2022.70   30.12
  -5  -1  -6    3.39    2.67
  -5  -1  -6    2.12    2.84
  -5  -1  -6    0.63    1.78
  -5   1  -6    2.69    2.12
   5  -1   6    0.38    2.17
   5  -1   6    1.27    1.97
   5   1   6    5.20    2.89
   5   1   6    3.15    2.26
   5   1   6    1.27    2.24
  -5  -1  -7 1188.56   21.41
  -5  -1  -7 1089.57   24.39
  -5   1  -7 1243.79   22.93
   5  -1   7 1224.04   25.74
   5  -1   7  722.13   18.69
   5   1   7 1309.61   23.50
   5   1   7  985.09   19.63
   5   1   7 1095.44   24.61
  -5  -1  -8  151.53    8.97
  -5  -1  -8  142.01   10.01
  -5   1  -8  122.38    8.28
   5  -1   8  159.25   10.66
   5  -1   8  138.11    9.41
   5   1   8  170.54    9.43
   5   1   8  117.76    7.55
   5   1   8  119.71    9.36
  -5  -1  -9   17.30    4.47
   5  -1   9    9.67    3.85
   5  -1   9   17.25    5.53
   5  -1   9   14.36    4.47
   5   1   9   12.27    4.04
   5   1   9   12.63    4.28
  -5  -1 -10    2.07    3.13
   5  -1  10    3.63    3.78
   5  -1  10    6.47    3.54
   5  -1  10    3.87    3.20
   5   1  10    9.53    3.95
   5   1  10    2.84    3.15
   5   1  10    1.85    3.03
  -5  -1 -11  441.39   19.25
   5  -1  11  454.50   19.05
   5  -1  11  492.10   19.32
   5  -1  11  401.89   17.66
   5   1  11  501.07   17.73
   5   1  11  547.62   18.09
   5   1  11  408.17   18.52
  -5  -1 -12   62.79    9.89
  -5   1 -12   67.26    9.19
   5  -1  12   60.33    9.07
   5  -1  12   78.06    9.31
   5  -1  12   58.12    9.60
   5   1  12   51.87    8.32
   5   1  12   79.51    8.40
   5   1  12   56.17    9.21
  -5  -1 -13 1044.92   31.42
  -5   1 -13 1108.69   29.97
   5  -1  13 1109.29   31.63
   5  -1  13 1165.78   31.63
   5  -1  13  898.97   28.65
   5   1  13 1044.80   26.80
   5   1  13 1154.47   27.81
   5   1  13 1007.61   31.20
  -5  -1 -14    2.60    5.39
  -5   1 -14    0.41    3.68
   5  -1  14    7.36    4.98
   5  -1  14    2.26    3.56
   5   1  14    8.30    4.55
   5   1  14   -0.67    3.61
   5   1  14    7.07    5.05
  -5  -1 -15   48.04    8.68
  -5   1 -15   26.58    7.82
   5  -1  15   29.64    8.16
   5  -1  15   44.48    8.97
   5   1  15   34.74    7.29
   5   1  15   29.81    6.35
   5   1  15   35.84    8.42
  -5  -1 -16   -0.46    4.28
  -5   1 -16    2.41    4.91
   5  -1  16   -3.44    4.81
   5  -1  16    5.53    5.05
   5   1  16    9.50    6.40
   5   1  16   12.41    6.50
  -5  -2  16   22.23    8.23
  -5  -2  16   24.18    7.67
  -5   2  16   28.27    6.50
  -5   2  16    9.36    7.87
   5  -2 -16   29.42    6.90
   5  -2 -16   18.52    6.40
   5   2 -16   30.70    8.13
  -5  -2  15   10.54    6.57
  -5  -2  15   -1.08    5.34
  -5  -2  15   -0.58    3.95
  -5   2  15    2.04    3.20
  -5   2  15    5.75    5.97
   5  -2 -15    6.16    4.43
   5  -2 -15    2.33    5.24
   5  -2 -15    9.79    5.58
   5   2 -15    4.43    4.67
  -5  -2  14    5.08    4.96
  -5  -2  14    4.04    4.11
  -5  -2  14   -0.77    4.23
  -5   2  14    3.46    3.78
  -5   2  14   -0.05    4.45
   5  -2 -14   -2.65    2.89
   5  -2 -14   -1.40    3.44
   5  -2 -14    1.85    3.97
   5  -2 -14   -3.87    3.44
   5   2 -14   -1.25    2.89
  -5  -2  13 2416.02   47.58
  -5  -2  13 2287.46   46.81
  -5  -2  13 2388.24   48.45
  -5   2  13 2421.27   35.46
   5  -2 -13 2093.62   32.91
   5  -2 -13 2407.67   43.09
   5  -2 -13 2326.96   41.98
   5  -2 -13 2258.67   46.74
   5   2 -13 2361.75   46.93
  -5  -2  12   85.38   11.64
  -5  -2  12   60.91    9.74
  -5  -2  12   53.31    8.68
  -5   2  12   64.69    6.76
  -5   2  12   56.00    8.40
  -5   2  12   32.84    6.71
   5  -2 -12   54.13    6.35
   5  -2 -12   73.90    9.98
   5  -2 -12   71.40    9.79
   5  -2 -12   64.21    9.74
   5   2 -12   77.99   10.87
   5   2 -12   48.59    8.01
  -5  -2  11 1447.02   34.71
  -5  -2  11 1339.18   33.10
  -5  -2  11 1491.43   35.39
  -5   2  11 1484.62   26.01
  -5   2  11 1316.45   30.79
  -5   2  11 1354.29   31.54
   5  -2 -11 1283.58   24.15
   5  -2 -11 1439.71   32.04
   5  -2 -11 1498.07   32.09
   5  -2 -11 1452.94   34.35
   5   2 -11 1405.00   33.22
   5   2 -11 1453.09   34.04
  -5  -2  10  233.59   14.75
  -5  -2  10  224.69   13.62
  -5  -2  10  186.80   13.04
  -5   2  10  234.53   10.54
  -5   2  10  197.96   11.84
  -5   2  10  227.36   13.18
   5  -2 -10  176.24    9.19
   5  -2 -10  222.98   13.28
   5  -2 -10  221.30   12.82
   5  -2 -10  206.93   13.11
   5   2 -10  209.44   12.92
   5   2 -10  198.30   12.58
  -5  -2   9   52.78    8.08
  -5  -2   9   45.95    5.41
  -5  -2   9   56.10    8.40
  -5  -2   9   44.91    7.14
  -5   2   9   46.69    5.44
  -5   2   9   55.57    7.07
  -5   2   9   47.66    6.64
   5  -2  -9   43.76    5.20
   5  -2  -9   51.36    7.96
   5  -2  -9   50.06    7.12
   5  -2  -9   53.77    7.99
   5   2  -9   60.14    8.92
   5   2  -9   38.20    5.53
   5   2  -9   47.15    7.19
  -5  -2   8  169.48   11.84
  -5  -2   8  153.62    8.54
  -5  -2   8  146.60   10.10
  -5  -2   8  174.53   11.35
  -5   2   8  163.51    8.30
  -5   2   8  146.96    9.17
   5  -2  -8  147.11    7.75
   5  -2  -8  171.19   10.78
   5  -2  -8  150.62   10.15
   5  -2  -8  159.49   10.39
   5   2  -8  167.29   10.92
   5   2  -8  164.45    9.12
   5   2  -8  177.80   11.02
   5   2  -8  152.09   10.30
  -5  -2   7  767.72   21.94
  -5  -2   7  745.61   17.66
  -5  -2   7  774.69   21.19
  -5  -2   7  724.46   20.78
  -5   2   7  758.02   16.36
  -5   2   7  762.42   18.52
   5  -2  -7  725.98   15.85
   5  -2  -7  748.90   20.83
   5  -2  -7  778.33   20.78
   5  -2  -7  804.84   20.50
   5   2  -7  799.74   21.75
   5   2  -7  714.91   17.59
   5   2  -7  747.05   20.71
   5   2  -7  758.69   20.91
  -5  -2   6  403.07   15.61
  -5  -2   6  392.63   12.85
  -5  -2   6  385.96   14.43
  -5  -2   6  384.16   14.72
  -5   2   6  420.29   12.10
  -5   2   6  393.66   12.53
  -5   2   6  391.81   12.53
   5  -2  -6  380.21   11.26
   5  -2  -6  373.57   14.60
   5  -2  -6  401.86   13.81
   5   2  -6  408.46   15.37
   5   2  -6  381.99   13.04
   5   2  -6  397.53   14.58
   5   2  -6  377.35   14.39
  -5  -2   5 1468.00   27.98
  -5  -2   5 1312.43   22.83
  -5  -2   5 1282.67   24.87
  -5  -2   5 1272.30   25.16
  -5   2   5 1420.39   21.24
  -5   2   5 1461.27   21.75
  -5   2   5 1368.91   21.15
   5  -2  -5 1304.47   20.26
   5  -2  -5 1423.21   26.82
   5  -2  -5 1392.73   23.31
   5  -2  -5 1382.72   22.97
   5   2  -5 1408.15   26.51
   5   2  -5 1309.52   23.19
   5   2  -5 1335.31   25.24
   5   2  -5 1314.38   24.90
  -5  -2   4    4.47    3.58
  -5  -2   4    9.31    2.96
  -5  -2   4    2.72    2.55
  -5  -2   4    4.93    2.84
  -5   2   4    5.56    2.60
  -5   2   4    2.67    1.80
  -5   2   4    7.34    2.17
   5  -2  -4    8.54    2.84
   5  -2  -4    6.50    3.18
   5  -2  -4    2.74    1.90
   5  -2  -4    1.66    2.00
   5   2  -4    4.33    2.48
   5   2  -4    4.79    2.89
   5   2  -4    2.55    2.50
   5   2  -4    8.85    2.67
  -5  -2   3 2439.93   32.76
  -5  -2   3 2340.36   30.02
  -5  -2   3 2282.05   30.62
  -5  -2   3 2396.22   31.95
  -5   2   3 2470.49   27.83
  -5   2   3 2489.20   22.52
  -5   2   3 2371.47   22.18
   5  -2  -3 2348.06   26.85
   5  -2  -3 2510.78   33.27
   5  -2  -3 2492.26   26.05
   5  -2  -3 2481.77   25.93
   5   2  -3 2483.33   32.40
   5   2  -3 2282.22   30.12
   5   2  -3 2407.00   31.20
  -5  -2   2  313.77   11.84
  -5  -2   2  315.96   11.67
  -5  -2   2  290.29   11.04
  -5  -2   2  328.37   11.96
  -5   2   2  349.52   11.09
  -5   2   2  340.62    7.29
  -5   2   2  323.37    7.29
   5  -2  -2  327.87   10.66
   5  -2  -2  349.40   12.51
   5  -2  -2  294.36    8.37
   5  -2  -2  317.16    8.90
   5   2  -2  354.33   12.20
   5   2  -2  326.57   11.91
   5   2  -2  311.48   11.45
  -5  -2   1 3023.67   33.80
  -5  -2   1 3234.45   35.22
  -5  -2   1 3253.96   35.39
  -5   2   1 3604.29   34.79
   5  -2  -1 3216.55   32.48
   5  -2  -1 3489.57   36.47
   5  -2  -1 2925.15   23.26
   5  -2  -1 3051.79   23.82
   5   2  -1 3269.98   34.67
   5   2  -1 3299.04   36.11
   5   2  -1 3137.43   34.16
  -5  -2   0  786.89   17.03
  -5  -2   0  821.70   18.26
  -5  -2   0  880.30   18.67
  -5   2   0  942.46   18.62
   5  -2   0  930.75   18.33
   5  -2   0  881.26   17.87
   5  -2   0  759.80   11.19
   5  -2   0  751.57   11.16
   5   2   0  883.98   17.66
   5   2   0  867.00   19.00
   5   2   0  836.04   17.83
  -5  -2  -1    7.75    3.01
  -5  -2  -1    8.01    3.44
  -5  -2  -1    4.86    2.55
  -5   2  -1   10.83    3.56
   5  -2   1    7.58    3.22
   5  -2   1    7.27    2.29
   5  -2   1    6.81    1.66
   5   2   1    9.74    3.01
   5   2   1    3.82    3.13
   5   2   1    6.88    2.89
  -5  -2  -2   24.92    4.35
  -5  -2  -2   23.29    4.47
  -5  -2  -2   14.00    3.20
  -5   2  -2   40.92    6.37
   5  -2   2   25.88    4.45
   5  -2   2   27.42    3.97
   5  -2   2   24.22    3.01
   5   2   2   17.20    3.49
   5   2   2   29.54    5.03
   5   2   2   28.75    4.59
  -5  -2  -3 1192.58   19.94
  -5  -2  -3 1154.09   22.16
  -5  -2  -3 1245.48   23.41
  -5   2  -3 1486.31   26.08
   5  -2   3 1244.83   23.46
   5  -2   3 1200.13   16.45
   5   2   3 1085.84   18.81
   5   2   3 1168.23   22.52
   5   2   3 1202.06   22.66
  -5  -2  -4   45.37    5.22
  -5  -2  -4   49.12    5.94
  -5  -2  -4   38.85    6.01
  -5   2  -4   47.99    3.54
   5  -2   4   56.99    7.77
   5  -2   4   46.33    4.35
   5   2   4   39.79    4.64
   5   2   4   36.90    5.53
   5   2   4   50.88    5.77
  -5  -2  -5 2215.82   27.59
  -5  -2  -5 1971.82   29.59
  -5  -2  -5 2007.13   31.87
  -5   2  -5 2106.22   22.16
   5  -2   5 2303.00   34.52
   5  -2   5 1948.63   25.24
   5   2   5 2033.88   26.08
   5   2   5 1816.65   28.84
   5   2   5 2049.30   31.90
  -5  -2  -6  160.82    8.35
  -5  -2  -6  155.89    9.43
  -5  -2  -6  157.35   10.01
  -5   2  -6  154.49    7.19
   5  -2   6  179.58   10.87
   5  -2   6  147.27    8.01
   5   2   6  146.89    7.63
   5   2   6  148.77    9.07
   5   2   6  150.57    9.69
  -5  -2  -7   64.62    6.01
  -5  -2  -7   51.46    6.40
  -5  -2  -7   61.10    7.10
  -5   2  -7   60.79    5.32
   5  -2   7   74.94    8.13
   5  -2   7   53.14    5.80
   5   2   7   51.91    5.36
   5   2   7   61.68    6.90
   5   2   7   39.77    6.35
  -5  -2  -8    3.42    3.15
  -5  -2  -8    6.98    3.92
  -5   2  -8    9.65    3.20
   5  -2   8    5.20    4.35
   5  -2   8   10.44    4.38
   5  -2   8    7.70    2.98
   5   2   8    8.40    2.86
   5   2   8    5.15    2.60
   5   2   8    7.00    3.49
  -5  -2  -9    5.15    3.85
  -5  -2  -9    5.73    3.80
  -5   2  -9    0.19    2.02
   5  -2   9    4.91    3.87
   5  -2   9    0.41    3.44
   5  -2   9    0.94    2.26
   5   2   9    7.67    3.03
   5   2   9    1.80    2.74
   5   2   9    4.67    3.42
  -5  -2 -10  518.37   17.25
  -5  -2 -10  500.38   20.14
  -5   2 -10  536.65   17.34
   5  -2  10  548.44   21.31
   5  -2  10  572.06   21.39
   5  -2  10  414.54   16.77
   5   2  10  562.47   16.62
   5   2  10  543.10   15.90
   5   2  10  422.02   15.49
   5   2  10  477.28   19.77
  -5  -2 -11  106.38    9.86
  -5  -2 -11  122.62   11.38
  -5   2 -11  102.99    9.02
   5  -2  11  121.15   12.15
   5  -2  11  118.41   10.99
   5  -2  11   90.60    9.07
   5   2  11   94.59    8.35
   5   2  11  110.49    8.40
   5   2  11   77.70    7.67
   5   2  11   84.85    9.82
  -5  -2 -12    7.79    3.46
  -5   2 -12    3.22    3.39
   5  -2  12   -1.37    3.75
   5  -2  12    0.22    4.84
   5  -2  12    4.02    3.32
   5   2  12    4.55    3.51
   5   2  12    5.89    3.27
   5   2  12    0.10    3.22
  -5  -2 -13  487.27   22.52
  -5   2 -13  515.60   19.99
   5  -2  13  519.69   23.05
   5  -2  13  414.21   19.75
   5   2  13  450.03   16.67
   5   2  13  466.24   16.50
   5   2  13  472.13   22.23
  -5  -2 -14   10.30    4.93
  -5   2 -14   -0.14    3.20
   5  -2  14    4.23    5.46
   5  -2  14    2.31    4.11
   5   2  14    6.57    4.69
   5   2  14    9.79    3.70
   5   2  14    0.67    4.64
  -5  -2 -15  725.21   29.52
  -5   2 -15  681.18   24.92
   5  -2  15  645.24   27.33
   5  -2  15  606.63   25.86
   5   2  15  624.77   20.78
   5   2  15  632.76   20.54
   5   2  15  572.16   26.22
  -5  -2 -16   33.97    9.86
  -5   2 -16   22.32    8.23
   5  -2  16   29.04    9.98
   5  -2  16   20.76    7.55
   5   2  16   25.88    7.72
   5   2  16   29.73    7.19
  -5  -3  16   41.16   10.32
  -5  -3  16   27.47    8.59
  -5  -3  16   23.14    8.18
  -5   3  16   24.92    5.44
  -5   3  16   16.79    8.28
   5  -3 -16   17.56    7.14
   5  -3 -16   14.92    6.69
   5   3 -16   36.88    9.57
  -5  -3  15  671.68   28.89
  -5  -3  15  599.95   26.68
  -5  -3  15  698.46   29.11
  -5   3  15  576.35   15.66
   5  -3 -15  630.26   25.07
   5  -3 -15  622.82   27.76
   5   3 -15  667.21   27.79
  -5  -3  14    0.34    5.41
  -5  -3  14   -1.40    3.63
  -5  -3  14    4.16    4.33
  -5   3  14    3.39    3.01
  -5   3  14    6.42    5.15
   5  -3 -14   -3.27    2.79
   5  -3 -14   -1.54    3.80
   5   3 -14    5.22    4.62
  -5  -3  13  515.89   24.30
  -5  -3  13  479.69   22.23
  -5  -3  13  509.40   23.26
  -5   3  13  476.13   13.66
  -5   3  13  470.50   21.27
   5  -3 -13  490.08   13.98
   5  -3 -13  473.12   21.10
   5  -3 -13  459.53   22.18
   5   3 -13  508.00   22.16
  -5  -3  12    5.24    4.72
  -5  -3  12    4.52    3.97
  -5  -3  12   -3.61    3.58
  -5   3  12    1.85    2.12
  -5   3  12    0.63    4.09
   5  -3 -12   -0.51    2.29
   5  -3 -12    1.49    3.87
   5  -3 -12   22.37    6.66
   5  -3 -12    1.35    3.22
   5   3 -12    2.79    2.79
  -5  -3  11  925.62   29.23
  -5  -3  11  852.20   26.99
  -5  -3  11  907.17   28.41
  -5   3  11  892.95   17.63
  -5   3  11  879.89   24.73
   5  -3 -11  778.06   16.55
   5  -3 -11  880.64   26.97
   5  -3 -11  889.61   26.68
   5  -3 -11  865.55   27.02
   5   3 -11  922.71   28.82
   5   3 -11  934.57   27.50
  -5  -3  10  144.82   12.51
  -5  -3  10  120.35   10.54
  -5  -3  10  134.07   11.14
  -5   3  10  115.93    6.71
  -5   3  10  120.35    9.50
  -5   3  10  125.26    9.84
   5  -3 -10   97.96    6.33
   5  -3 -10   97.55   10.03
   5  -3 -10  118.31   10.13
   5  -3 -10  134.72   11.16
   5   3 -10  110.25   10.34
   5   3 -10  115.42    9.96
  -5  -3   9   86.60   10.25
  -5  -3   9   89.75    9.29
  -5  -3   9  101.93    9.84
  -5   3   9   91.78    5.73
  -5   3   9   94.25    7.89
  -5   3   9   80.59    7.77
   5  -3  -9   73.88    5.63
   5  -3  -9   76.52    9.26
   5  -3  -9   78.45    8.64
   5  -3  -9   96.73    9.60
   5   3  -9   81.84    9.31
   5   3  -9   94.57    8.80
  -5  -3   8  514.81   20.06
  -5  -3   8  468.74   14.70
  -5  -3   8  507.64   18.72
  -5  -3   8  579.43   20.35
  -5   3   8  578.17   13.38
  -5   3   8  543.27   16.38
  -5   3   8  516.35   16.31
   5  -3  -8  496.07   12.41
   5  -3  -8  535.67   19.63
   5  -3  -8  578.08   19.92
   5  -3  -8  578.08   18.86
   5   3  -8  558.69   20.26
   5   3  -8  535.31   15.95
   5   3  -8  536.85   18.72
   5   3  -8  535.69   18.57
  -5  -3   7  109.07   10.10
  -5  -3   7  117.52    7.91
  -5  -3   7  110.71    9.19
  -5  -3   7  119.90    9.89
  -5   3   7  123.63    6.66
  -5   3   7  116.39    7.41
  -5   3   7  113.28    7.48
   5  -3  -7  101.01    6.01
   5  -3  -7  124.13    9.91
   5  -3  -7  123.82    9.33
   5  -3  -7  120.67    8.90
   5   3  -7  120.55    9.57
   5   3  -7  107.20    7.96
   5   3  -7  128.17    9.36
   5   3  -7  115.95    8.97
  -5  -3   6   55.57    8.11
  -5  -3   6   48.69    5.89
  -5  -3   6   60.07    6.95
  -5  -3   6   42.84    6.45
  -5   3   6   50.40    4.81
  -5   3   6   52.42    4.93
  -5   3   6   59.40    5.15
   5  -3  -6   47.39    4.38
   5  -3  -6   50.42    7.63
   5  -3  -6   54.92    6.83
   5  -3  -6   50.69    6.04
   5   3  -6   49.29    7.46
   5   3  -6   50.28    6.01
   5   3  -6   49.48    5.82
   5   3  -6   48.57    6.93
  -5  -3   5 2616.12   39.14
  -5  -3   5 2369.01   32.33
  -5  -3   5 2417.75   35.70
  -5  -3   5 2673.62   38.11
  -5   3   5 2592.86   27.71
  -5   3   5 2629.93   26.80
  -5   3   5 2504.57   26.34
   5  -3  -5 2326.29   26.03
   5  -3  -5 2502.26   38.20
   5  -3  -5 2629.69   38.39
   5  -3  -5 2645.16   31.92
   5   3  -5 2599.09   38.25
   5   3  -5 2314.07   32.31
   5   3  -5 2394.71   34.52
  -5  -3   4   21.67    4.98
  -5  -3   4   26.29    4.69
  -5  -3   4   18.76    4.04
  -5  -3   4   18.43    4.67
  -5   3   4   26.41    3.08
  -5   3   4   22.06    2.93
   5  -3  -4   22.93    3.80
   5  -3  -4   22.04    5.12
   5  -3  -4   25.62    5.20
   5  -3  -4   37.02    4.40
   5  -3  -4   29.23    4.38
   5   3  -4   24.49    5.32
   5   3  -4   23.26    5.05
   5   3  -4   28.89    5.48
  -5  -3   3 4941.04   49.56
  -5  -3   3 4401.02   44.07
  -5  -3   3 4275.30   44.67
  -5  -3   3 5002.29   49.29
  -5   3   3 5089.52   40.44
   5  -3  -3 4574.01   37.96
   5  -3  -3 4767.86   49.48
   5  -3  -3 5156.40   50.59
   5  -3  -3 4628.38   34.59
   5  -3  -3 4785.52   35.03
   5   3  -3 5029.16   49.20
   5   3  -3 4653.30   46.00
   5   3  -3 4749.07   45.83
  -5  -3   2    8.32    3.90
  -5  -3   2   24.22    5.03
  -5  -3   2    4.76    2.55
  -5  -3   2    2.53    2.29
  -5   3   2    6.52    2.65
   5  -3  -2    2.69    2.14
   5  -3  -2    6.95    3.44
   5  -3  -2    7.79    3.46
   5  -3  -2    7.94    2.07
   5  -3  -2    5.39    2.19
   5   3  -2    7.96    2.84
   5   3  -2    8.78    3.39
   5   3  -2    7.77    2.91
  -5  -3   1   33.05    5.44
  -5  -3   1   32.76    5.29
  -5  -3   1   28.53    4.47
  -5   3   1   44.36    5.56
   5  -3  -1   43.66    5.08
   5  -3  -1   22.13    4.21
   5  -3  -1   40.03    5.27
   5  -3  -1   32.69    2.89
   5   3  -1   33.27    5.36
   5   3  -1   34.93    5.94
   5   3  -1   28.19    4.50
  -5  -3   0    5.27    3.03
  -5  -3   0    2.77    2.98
  -5  -3   0    2.79    2.45
  -5   3   0    6.37    3.08
   5  -3   0   10.10    3.25
   5  -3   0   10.06    3.25
   5   3   0    7.02    3.18
   5   3   0    5.24    3.49
   5   3   0    7.84    3.30
  -5  -3  -1  286.78   10.80
  -5  -3  -1  334.27   13.13
  -5  -3  -1  345.04   12.94
  -5   3  -1  408.34   13.76
   5  -3   1  373.77   12.99
   5  -3   1  404.63   12.80
   5   3   1  332.58   11.45
   5   3   1  427.94   15.04
   5   3   1  373.65   13.21
  -5  -3  -2  204.60    8.92
  -5  -3  -2  211.29   10.95
  -5  -3  -2  218.79   10.73
   5  -3   2  221.22   10.61
   5  -3   2  227.55    9.60
   5   3   2  212.32    9.12
   5   3   2  218.36   11.23
   5   3   2  227.29   10.51
  -5  -3  -3 1769.41   24.49
  -5  -3  -3 1745.71   29.78
  -5  -3  -3 1755.28   29.73
   5  -3   3 1946.37   31.15
   5  -3   3 1749.41   23.82
   5  -3   3 1743.18   17.73
   5   3   3 1758.44   24.06
   5   3   3 1751.27   30.31
   5   3   3 1963.57   30.46
  -5  -3  -4    9.48    3.03
  -5  -3  -4    7.91    3.27
  -5  -3  -4    8.20    3.10
   5  -3   4   11.67    4.07
   5  -3   4   12.87    2.67
   5   3   4   14.29    3.51
   5   3   4   11.62    4.16
   5   3   4   14.58    3.61
  -5  -3  -5 2537.80   28.70
  -5  -3  -5 2379.65   35.96
  -5  -3  -5 2225.18   35.75
   5  -3   5 2538.23   38.44
   5  -3   5 2285.92   26.01
   5   3   5 2062.68   25.57
   5   3   5 2184.89   34.98
   5   3   5 2135.79   34.09
  -5  -3  -6    8.54    2.86
  -5  -3  -6    6.30    3.75
  -5  -3  -6    3.32    2.62
   5  -3   6    5.29    3.15
   5  -3   6    5.89    2.41
   5   3   6    1.47    2.36
   5   3   6    8.61    3.97
   5   3   6    3.39    2.60
  -5  -3  -7 2846.78   30.79
  -5  -3  -7 2779.32   40.27
  -5  -3  -7 2633.78   41.91
  -5   3  -7 2657.50   25.57
   5  -3   7 2826.33   44.55
   5  -3   7 3121.62   45.88
   5  -3   7 2607.10   33.29
   5   3   7 2501.54   28.51
   5   3   7 2418.07   38.18
   5   3   7 2731.07   41.67
  -5  -3  -8   70.03    8.47
  -5  -3  -8   66.76    8.71
  -5   3  -8   65.39    5.24
   5  -3   8   58.72    8.52
   5  -3   8   84.65    9.17
   5  -3   8   51.75    6.16
   5   3   8   61.03    5.17
   5   3   8   52.01    7.94
   5   3   8   44.94    6.78
  -5  -3  -9   14.29    5.12
  -5  -3  -9   -3.46    2.12
  -5   3  -9    0.36    2.17
   5  -3   9    2.12    3.63
   5  -3   9    3.85    3.78
   5  -3   9   -0.53    2.14
   5   3   9    0.89    2.02
   5   3   9    5.58    3.34
   5   3   9    2.19    2.38
  -5  -3 -10   12.12    4.59
  -5  -3 -10    6.04    3.80
  -5   3 -10    7.43    3.37
   5  -3  10    7.48    4.62
   5  -3  10    1.11    3.27
   5  -3  10    4.28    3.30
   5   3  10    9.05    3.42
   5   3  10    4.96    2.57
   5   3  10   11.16    4.59
   5   3  10    7.22    3.46
  -5  -3 -11  582.75   20.81
  -5  -3 -11  567.49   23.38
  -5   3 -11  611.85   17.97
   5  -3  11  592.56   24.18
   5  -3  11  543.44   19.97
   5   3  11  493.69   14.41
   5   3  11  567.23   15.08
   5   3  11  459.22   18.31
   5   3  11  531.31   22.18
  -5  -3 -12   62.26    9.02
  -5  -3 -12   76.04   11.69
  -5   3 -12   62.81    8.59
   5  -3  12   66.42   11.26
   5  -3  12   51.53    8.61
   5   3  12   56.00    6.50
   5   3  12   48.59    5.70
   5   3  12   45.51    8.23
   5   3  12   44.00    8.64
  -5  -3 -13 1521.36   33.66
  -5  -3 -13 1496.10   40.15
  -5   3 -13 1693.92   33.27
   5  -3  13 1401.08   39.09
   5  -3  13 1370.74   34.93
   5   3  13 1381.04   24.99
   5   3  13 1448.30   25.12
   5   3  13 1196.76   29.83
   5   3  13 1310.70   37.00
  -5  -3 -14   -2.96    5.10
  -5  -3 -14    2.69    3.51
  -5   3 -14    3.01    4.04
   5  -3  14    5.22    5.82
   5  -3  14    3.08    3.75
   5   3  14   -1.64    3.70
   5   3  14    0.10    3.03
   5   3  14    1.88    2.98
  -5  -3 -15   61.54   11.55
  -5   3 -15   47.82    8.88
   5  -3  15   55.28   13.52
   5  -3  15   50.61   10.20
   5   3  15   61.97    8.71
   5   3  15   61.01    8.06
  -5  -4  15   37.17   11.55
  -5  -4  15   33.68   10.54
  -5  -4  15   48.16   10.78
  -5   4  15   10.15    6.76
   5  -4 -15   35.77    9.09
   5  -4 -15   33.03    8.78
   5   4 -15   45.30    9.05
  -5  -4  14    4.52    6.01
  -5  -4  14    4.67    5.34
  -5  -4  14    7.14    5.44
  -5   4  14   -0.96    4.96
   5  -4 -14    1.20    4.72
   5  -4 -14    7.02    4.62
   5   4 -14    1.18    4.81
  -5  -4  13 1499.66   41.95
  -5  -4  13 1401.97   38.20
  -5  -4  13 1539.95   40.73
  -5   4  13 1337.57   33.46
   5  -4 -13 1324.72   36.88
   5  -4 -13 1349.45   37.50
   5   4 -13 1501.49   37.55
  -5  -4  12   31.56    8.40
  -5  -4  12   24.47    7.41
  -5  -4  12   33.20    7.43
  -5   4  12   24.95    6.66
   5  -4 -12   43.06    8.88
   5  -4 -12   23.36    6.98
   5   4 -12   37.55    6.93
  -5  -4  11 1492.68   39.19
  -5  -4  11 1377.74   35.31
  -5  -4  11 1577.17   38.39
  -5   4  11 1497.23   31.73
   5  -4 -11 1363.40   35.80
   5  -4 -11 1507.48   36.11
   5   4 -11 1577.72   35.77
  -5  -4  10   32.67    8.03
  -5  -4  10   33.37    7.19
  -5  -4  10   38.66    7.79
  -5   4  10   41.04    6.83
   5  -4 -10   44.14    9.17
   5  -4 -10   45.66    7.72
   5  -4 -10   39.09    7.72
   5   4 -10   37.77    7.14
  -5  -4   9   19.61    6.04
  -5  -4   9    8.52    4.07
  -5  -4   9   13.38    4.40
  -5   4   9   14.10    3.78
  -5   4   9   15.68    4.52
   5  -4  -9    8.37    5.17
   5  -4  -9   16.41    5.51
   5  -4  -9   11.60    4.45
   5   4  -9    8.47    4.35
   5   4  -9   10.80    3.95
  -5  -4   8  345.04   17.75
  -5  -4   8  344.44   16.38
  -5  -4   8  389.98   17.49
  -5   4   8  355.99   12.82
  -5   4   8  380.62   13.38
   5  -4  -8  310.81    8.71
   5  -4  -8  352.36   17.47
   5  -4  -8  369.58   17.22
   5  -4  -8  351.87   15.13
   5   4  -8  377.28   17.75
   5   4  -8  362.36   13.95
   5   4  -8  468.74   17.59
  -5  -4   7  716.60   23.94
  -5  -4   7  625.93   17.83
  -5  -4   7  693.74   21.92
  -5  -4   7  808.47   23.94
  -5   4   7  755.93   13.69
  -5   4   7  712.55   16.33
  -5   4   7  683.71   15.97
   5  -4  -7  610.96   12.41
   5  -4  -7  741.83   23.46
   5  -4  -7  718.57   19.89
   5   4  -7  757.93   23.79
   5   4  -7  704.50   19.17
   5   4  -7  735.14   21.24
  -5  -4   6    9.21    4.62
  -5  -4   6    2.07    2.93
  -5  -4   6   -0.96    2.74
  -5  -4   6    5.53    3.15
  -5   4   6    9.21    2.45
  -5   4   6    2.48    1.90
  -5   4   6    2.86    2.12
   5  -4  -6    4.72    2.17
   5  -4  -6    4.64    3.18
   5  -4  -6    1.59    2.67
   5   4  -6    9.69    3.80
   5   4  -6    7.24    3.63
   5   4  -6    3.20    2.81
  -5  -4   5 1340.31   30.17
  -5  -4   5 1200.59   24.90
  -5  -4   5 1294.43   27.69
  -5  -4   5 1376.83   28.92
  -5   4   5 1423.04   20.40
   5  -4  -5 1249.54   18.98
   5  -4  -5 1311.03   29.32
   5  -4  -5 1352.99   23.19
   5   4  -5 1378.29   29.66
   5   4  -5 1342.79   26.61
   5   4  -5 1278.15   26.05
  -5  -4   4    7.51    3.66
  -5  -4   4    9.31    4.04
  -5  -4   4    3.92    2.98
  -5  -4   4    3.61    2.96
  -5   4   4    8.30    2.98
   5  -4  -4    7.96    2.65
   5  -4  -4    2.24    2.72
   5  -4  -4    7.96    2.65
   5   4  -4   11.86    4.57
   5   4  -4    9.98    3.99
   5   4  -4    9.69    3.80
  -5  -4   3 1331.75   27.81
  -5  -4   3 1139.51   24.71
  -5  -4   3 1133.74   24.66
  -5  -4   3 1296.50   26.77
  -5   4   3 1404.61   22.16
   5  -4  -3 1256.64   20.74
   5  -4  -3 1333.45   28.05
   5  -4  -3 1312.02   18.52
   5   4  -3 1347.36   27.45
   5   4  -3 1286.54   26.49
   5   4  -3 1262.34   24.75
  -5  -4   2  141.02    9.72
  -5  -4   2  121.46    8.37
  -5  -4   2  155.89    9.82
   5  -4  -2  154.44    8.01
   5  -4  -2  160.12   10.01
   5   4  -2  143.43    9.65
   5   4  -2  144.92    9.77
   5   4  -2  153.12    9.21
  -5  -4   1 1565.07   27.76
  -5  -4   1 1434.39   28.05
  -5  -4   1 1515.59   28.24
   5  -4  -1 1537.40   25.02
   5   4  -1 1604.21   27.67
   5   4  -1 1573.39   29.85
   5   4  -1 1559.58   27.02
  -5  -4   0    4.38    2.31
  -5  -4   0    7.24    3.13
  -5  -4   0    2.67    2.67
   5  -4   0    6.21    3.15
   5  -4   0    1.73    2.19
   5   4   0    4.57    2.84
   5   4   0    6.25    3.03
   5   4   0    3.75    2.69
  -5  -4  -1    7.75    3.03
  -5  -4  -1    1.80    2.93
  -5  -4  -1    1.11    2.14
   5  -4   1    3.56    2.67
   5  -4   1    1.80    1.85
   5  -4   1    2.43    2.36
   5   4   1    3.10    2.93
   5   4   1    4.31    3.54
   5   4   1    4.07    2.62
  -5  -4  -2   62.60    5.53
  -5  -4  -2   74.43    9.12
  -5  -4  -2   67.55    6.90
   5  -4   2   73.42    7.55
   5  -4   2   72.29    6.81
   5  -4   2   80.59    6.28
   5   4   2   65.34    5.97
   5   4   2   66.25    8.71
   5   4   2   69.26    6.90
  -5  -4  -3 1411.85   22.61
  -5  -4  -3 1406.39   29.25
  -5  -4  -3 1611.19   30.60
   5  -4   3 1529.06   29.47
   5  -4   3 1688.38   26.22
   5  -4   3 1570.65   25.04
   5   4   3 1457.61   22.76
   5   4   3 1528.19   31.15
   5   4   3 1600.79   28.99
  -5  -4  -4   48.21    5.20
  -5  -4  -4   51.46    7.39
  -5  -4  -4   52.13    7.63
   5  -4   4   52.11    7.39
   5  -4   4   51.60    3.99
   5   4   4   46.16    5.17
   5   4   4   53.45    8.23
   5   4   4   28.27    5.75
  -5  -4  -5 4018.60   35.72
  -5  -4  -5 3652.38   48.59
  -5  -4  -5 3549.35   47.90
   5  -4   5 3935.96   51.70
   5  -4   5 3930.62   50.64
   5  -4   5 3397.31   30.50
   5   4   5 3318.94   32.02
   5   4   5 3129.08   46.02
   5   4   5 3834.95   47.51
  -5  -4  -6   19.05    3.97
  -5  -4  -6   16.67    5.15
  -5  -4  -6   17.25    4.93
   5  -4   6   24.22    5.94
   5  -4   6   25.02    5.77
   5  -4   6   16.05    3.56
   5   4   6   18.72    3.66
   5   4   6   21.07    6.04
   5   4   6   17.25    4.38
  -5  -4  -7    2.33    2.12
  -5  -4  -7   16.94    5.22
  -5  -4  -7    2.19    2.29
   5  -4   7    1.40    3.37
   5  -4   7   -1.54    3.27
   5  -4   7    3.99    2.21
   5   4   7    4.93    2.45
   5   4   7   10.34    4.86
   5   4   7    0.67    2.45
  -5  -4  -8   16.70    5.39
  -5  -4  -8   13.57    4.72
   5  -4   8    7.53    4.57
   5  -4   8   15.23    5.24
   5  -4   8   16.00    3.92
   5   4   8   13.28    3.30
   5   4   8    7.17    4.81
   5   4   8   14.94    4.57
  -5  -4  -9   11.96    5.17
  -5  -4  -9    3.13    2.89
   5  -4   9   18.02    6.81
   5  -4   9   17.73    5.92
   5  -4   9    4.09    2.79
   5   4   9    4.31    3.80
   5   4   9   10.30    4.43
  -5  -4 -10  116.46   11.23
  -5  -4 -10  110.49   11.09
  -5   4 -10  124.42    7.02
   5  -4  10  118.91   12.15
   5  -4  10   91.94    8.56
   5   4  10   91.80    9.62
   5   4  10  124.49   11.72
  -5  -4 -11   97.33   12.15
  -5  -4 -11  104.31   11.45
  -5   4 -11   97.09    7.31
   5  -4  11  102.38   12.05
   5  -4  11  101.33    9.67
   5   4  11   87.16   11.88
   5   4  11   86.77   11.62
  -5  -4 -12    7.91    5.39
  -5  -4 -12    5.03    3.85
  -5   4 -12    5.17    3.42
   5  -4  12   16.14    6.57
   5  -4  12   12.37    4.98
   5   4  12   10.01    4.93
  -5  -4 -13  425.75   22.40
  -5   4 -13  469.68   16.67
   5  -4  13  451.16   23.96
   5  -4  13  363.16   18.33
   5   4  13  334.27   17.63
  -5  -4 -14    7.07    4.45
  -5   4 -14    0.24    4.16
   5  -4  14   16.41    7.02
   5  -4  14    2.31    3.51
   5  -4  14    0.14    5.27
   5   4  14   -0.43    3.75
  -5  -4 -15 1185.05   39.79
  -5   4 -15 1158.54   28.89
   5  -4  15 1108.60   39.72
   5  -4  15 1059.74   33.97
   5  -4  15 1179.25   36.52
   5   4  15  844.70   28.31
  -5  -5  14    5.15    7.51
  -5  -5  14   -3.66    4.31
  -5  -5  14    2.55    4.98
  -5   5  14    1.13    6.59
   5  -5 -14   -1.78    4.81
   5  -5 -14    2.21    5.94
  -5  -5  13  258.01   20.57
  -5  -5  13  227.94   17.03
  -5  -5  13  214.34   16.53
  -5   5  13  209.70   14.87
   5  -5 -13  178.21   15.93
   5  -5 -13  196.59   15.85
  -5  -5  12    4.55    4.59
  -5  -5  12   -3.87    3.68
  -5  -5  12   -3.58    3.22
  -5   5  12    2.74    4.72
   5  -5 -12    0.05    4.47
   5  -5 -12    0.07    3.22
  -5  -5  11  555.44   25.45
  -5  -5  11  549.38   23.41
  -5  -5  11  535.96   23.09
  -5   5  11  520.01   18.28
   5  -5 -11  422.48   21.96
   5  -5 -11  475.98   21.36
  -5  -5  10   87.47   13.28
  -5  -5  10  101.81   10.71
  -5  -5  10  102.07   10.80
  -5   5  10   83.67    8.35
   5  -5 -10   93.48   10.99
   5  -5 -10   86.12    9.43
  -5  -5   9   34.33    8.20
  -5  -5   9   68.80   10.22
  -5  -5   9   47.68    7.99
  -5   5   9   54.97    6.33
   5  -5  -9   64.62    9.17
  -5  -5   8   14.05    5.63
  -5  -5   8   -0.19    3.10
  -5  -5   8    7.87    3.42
  -5  -5   8    5.00    3.61
  -5   5   8    4.04    2.62
  -5   5   8    4.40    2.96
   5  -5  -8    2.19    3.44
   5  -5  -8    6.95    3.97
   5   5  -8    7.70    3.37
  -5  -5   7   12.53    5.44
  -5  -5   7   16.29    4.84
  -5  -5   7   16.60    5.08
  -5  -5   7   19.89    5.34
  -5   5   7   13.74    3.10
  -5   5   7   17.85    3.42
   5  -5  -7   15.54    5.63
   5  -5  -7   10.80    3.56
   5   5  -7    4.40    4.19
   5   5  -7   11.45    4.43
   5   5  -7   16.77    4.86
  -5  -5   6  134.55   11.98
  -5  -5   6  122.38   10.03
  -5  -5   6  128.75   10.22
  -5  -5   6  139.84   11.02
   5  -5  -6  120.55    5.97
   5  -5  -6  126.32   11.02
   5  -5  -6  130.92    8.68
   5   5  -6  145.59   11.67
   5   5  -6  118.53    9.55
   5   5  -6  127.84    9.45
  -5  -5   5 2599.31   44.22
  -5  -5   5 2206.83   36.08
  -5  -5   5 2322.35   38.97
  -5  -5   5 2689.88   42.53
   5  -5  -5 2303.70   25.79
   5  -5  -5 2544.17   44.07
   5  -5  -5 2416.62   31.73
   5   5  -5 2634.62   43.61
   5   5  -5 2564.93   39.45
   5   5  -5 2740.54   38.95
  -5  -5   4    4.59    3.56
  -5  -5   4    2.91    3.30
  -5  -5   4   -0.10    2.14
  -5  -5   4    2.36    2.50
   5  -5  -4    3.95    2.24
   5  -5  -4    4.40    3.25
   5  -5  -4    3.87    2.29
   5   5  -4   -0.58    2.91
   5   5  -4    0.79    3.03
   5   5  -4   -2.79    2.36
  -5  -5   3 1240.64   28.51
  -5  -5   3 1243.10   28.07
  -5  -5   3 1147.95   26.46
  -5  -5   3 1488.21   30.60
   5  -5  -3 1307.30   22.20
   5  -5  -3 1268.81   29.64
   5  -5  -3 1271.72   18.91
   5   5  -3 1552.78   31.30
   5   5  -3 1346.16   29.52
   5   5  -3 1414.98   27.11
  -5  -5   2    3.44    3.37
  -5  -5   2    5.61    3.56
  -5  -5   2    2.24    2.02
  -5  -5   2    0.67    2.50
   5  -5  -2    5.46    2.91
   5  -5  -2    7.48    3.46
   5   5  -2    6.45    3.99
   5   5  -2    5.29    3.22
   5   5  -2    1.52    2.50
  -5  -5   1  179.05   10.61
  -5  -5   1  169.72   11.21
  -5  -5   1  208.19   11.93
   5  -5  -1  198.25   10.03
   5  -5  -1  180.02   10.95
   5   5  -1  210.59   11.26
   5   5  -1  200.80   12.37
   5   5  -1  167.39    9.82
  -5  -5   0  143.81    9.19
  -5  -5   0  171.88   11.64
  -5  -5   0  188.58   11.28
   5  -5   0  184.83   10.30
   5  -5   0  184.32   10.87
   5   5   0  183.43   10.42
   5   5   0  194.59   12.49
   5   5   0  190.82   10.44
  -5  -5  -1   58.41    7.89
  -5  -5  -1   44.89    7.34
  -5  -5  -1   41.45    7.05
   5  -5   1   52.15    6.47
   5  -5   1   53.53    6.45
   5  -5   1   49.63    6.16
   5   5   1   50.30    6.71
   5   5   1   37.84    6.78
   5   5   1   53.26    6.35
  -5  -5  -2    3.32    2.60
  -5  -5  -2    0.75    3.32
  -5  -5  -2    1.06    2.29
   5  -5   2    2.12    2.93
   5  -5   2    7.63    3.82
   5  -5   2    0.72    2.14
   5   5   2    5.08    3.13
   5   5   2   -0.51    3.03
   5   5   2   -1.08    2.69
  -5  -5  -3  376.41   12.51
  -5  -5  -3  373.89   17.08
  -5  -5  -3  371.94   16.24
   5  -5   3  458.78   17.85
   5  -5   3  401.46   16.36
   5  -5   3  470.26   15.78
   5  -5   3  386.47   14.12
   5   5   3  400.64   12.97
   5   5   3  364.29   17.08
   5   5   3  393.04   15.40
  -5  -5  -4   17.75    3.90
  -5  -5  -4   22.52    5.70
  -5  -5  -4   17.37    5.05
   5  -5   4   11.57    4.84
   5  -5   4   20.88    5.58
   5   5   4   20.21    4.26
   5   5   4   17.75    5.68
   5   5   4   14.63    4.50
  -5  -5  -5 1015.88   18.19
  -5  -5  -5  891.94   26.39
  -5  -5  -5  958.46   26.65
   5  -5   5 1115.16   29.52
   5  -5   5 1103.79   28.60
   5   5   5  969.24   17.63
   5   5   5  856.87   26.34
   5   5   5 1009.08   25.48
  -5  -5  -6   -0.58    2.17
  -5  -5  -6   -0.99    3.39
  -5  -5  -6    4.35    2.53
   5  -5   6    0.89    2.96
   5  -5   6    2.41    3.75
   5  -5   6    3.68    2.19
   5   5   6    1.95    2.24
   5   5   6    0.36    3.34
   5   5   6    0.26    2.33
  -5  -5  -7  874.89   27.35
  -5  -5  -7  838.44   26.49
   5  -5   7  967.31   29.57
   5  -5   7 1001.71   29.42
   5  -5   7  854.34   18.67
   5   5   7  774.09   26.10
   5   5   7  829.30   24.63
  -5  -5  -8   85.06   10.20
  -5  -5  -8   55.40    8.20
   5  -5   8   68.30   10.99
   5  -5   8   51.75    5.85
   5   5   8   46.21    8.44
   5   5   8   61.99    8.92
  -5  -5  -9    2.14    3.61
   5  -5   9    9.31    4.62
   5  -5   9    3.82    2.50
   5   5   9    3.90    3.37
   5   5   9    6.42    4.28
  -5  -5 -10   19.34    5.85
   5  -5  10   23.24    6.98
   5  -5  10   14.65    4.57
   5  -5  10   26.97    6.30
   5   5  10    9.65    5.41
  -5  -5 -11  392.24   21.10
   5  -5  11  419.69   22.88
   5  -5  11  370.42   16.55
   5  -5  11  458.28   18.81
   5   5  11  329.38   18.52
  -5  -5 -12    4.57    5.34
   5  -5  12    5.03    6.06
   5  -5  12    4.14    3.42
   5  -5  12    6.59    4.86
   5   5  12    8.83    4.69
  -5  -5 -13  949.22   34.28
   5  -5  13 1073.93   38.06
   5  -5  13  856.77   27.69
   5  -5  13 1089.06   31.54
   5   5  13  771.40   28.60
  -5  -5 -14   -7.39    4.16
   5  -5  14   -5.44    6.62
   5  -5  14   -0.22    3.25
   5   5  14   -0.05    3.87
  -5  -6  13 1229.29   41.95
  -5  -6  13 1024.78   35.07
  -5  -6  13 1103.93   36.90
  -5   6  13  952.49   27.54
   5  -6 -13  968.97   36.37
   5  -6 -13 1006.31   34.11
  -5  -6  12   40.17   10.54
  -5  -6  12   46.26    9.65
  -5  -6  12   30.94    7.82
  -5   6  12   29.90    7.48
   5  -6 -12   40.13   10.78
   5  -6 -12   26.61    7.48
  -5  -6  11  572.74   27.69
  -5  -6  11  584.12   24.87
  -5  -6  11  561.26   24.51
  -5   6  11  511.47   17.54
   5  -6 -11  484.88   25.19
   5  -6 -11  501.07   22.16
  -5  -6  10    8.52    6.06
  -5  -6  10    2.72    4.07
  -5  -6  10   16.17    5.32
  -5   6  10    6.40    4.07
   5  -6 -10    6.16    4.33
  -5  -6   9   33.10    8.97
  -5  -6   9   24.35    7.07
  -5  -6   9   27.42    6.47
  -5   6   9   29.28    4.59
   5  -6  -9   33.56    6.95
  -5  -6   8  232.07   16.86
  -5  -6   8  186.34   12.12
  -5  -6   8  228.25   14.72
  -5  -6   8  215.62   14.05
   5  -6  -8  201.59   12.44
  -5  -6   7  150.76   13.33
  -5  -6   7  155.02   11.52
  -5  -6   7  169.48   12.70
  -5  -6   7  195.77   13.18
   5  -6  -7  154.39   10.44
   5   6  -7  163.30   11.28
  -5  -6   6    5.17    4.62
  -5  -6   6    1.25    3.80
  -5  -6   6    4.93    3.44
  -5  -6   6   -1.90    2.48
   5  -6  -6    2.86    2.14
   5   6  -6    6.28    3.80
   5   6  -6    2.00    3.56
  -5  -6   5  209.24   14.43
  -5  -6   5  165.77   12.61
  -5  -6   5  176.53   11.96
  -5  -6   5  202.03   12.94
   5  -6  -5  189.40    7.82
   5  -6  -5  172.46    7.51
   5  -6  -5  170.83   16.89
   5  -6  -5  182.20    9.57
   5   6  -5  220.89   13.93
   5   6  -5  194.14   12.77
  -5  -6   4   19.92    6.42
  -5  -6   4   20.71    5.89
  -5  -6   4   14.67    4.88
  -5  -6   4   18.81    5.46
   5  -6  -4   14.94    3.75
   5  -6  -4   11.96    3.34
   5  -6  -4   15.78    5.27
   5  -6  -4   13.86    3.46
   5   6  -4   13.50    5.80
   5   6  -4    9.50    4.40
   5   6  -4   15.73    4.62
  -5  -6   3  740.99   23.70
  -5  -6   3  646.81   22.25
  -5  -6   3  644.84   21.22
  -5  -6   3  749.72   23.21
   5  -6  -3  693.50   17.30
   5  -6  -3  667.62   16.74
   5  -6  -3  680.78   23.70
   5  -6  -3  662.90   14.29
   5   6  -3  789.37   23.82
   5   6  -3  711.59   23.43
   5   6  -3  741.45   20.23
  -5  -6   2  184.51   12.10
  -5  -6   2  170.83   12.12
  -5  -6   2  161.49   10.90
  -5  -6   2  197.67   12.20
   5  -6  -2  193.80   10.25
   5  -6  -2  197.26   10.42
   5  -6  -2  166.37   12.20
   5   6  -2  233.85   12.92
   5   6  -2  184.54   13.04
   5   6  -2  232.58   11.79
  -5  -6   1  706.23   21.41
  -5  -6   1  649.00   22.57
  -5  -6   1  760.31   23.09
   5  -6  -1  748.57   19.97
   5  -6  -1  688.59   19.12
   5  -6  -1  686.40   22.64
   5   6  -1  758.94   21.80
   5   6  -1  754.75   24.75
   5   6  -1  799.21   20.91
  -5  -6   0   18.84    5.36
  -5  -6   0   14.02    5.41
  -5  -6   0   10.37    3.78
   5  -6   0   17.66    4.81
   5  -6   0   13.86    4.64
   5  -6   0   13.93    4.31
   5   6   0    7.17    3.66
   5   6   0   10.75    4.96
   5   6   0   13.09    4.38
  -5  -6  -1   38.42    6.71
  -5  -6  -1   34.79    6.64
  -5  -6  -1   24.85    5.89
   5  -6   1   38.03    6.33
   5  -6   1   28.56    6.13
   5  -6   1   31.61    6.37
   5   6   1   35.72    6.42
   5   6   1   38.90    7.72
   5   6   1   28.58    5.89
  -5  -6  -2  200.56   10.30
  -5  -6  -2  220.84   15.20
  -5  -6  -2  225.63   13.30
   5  -6   2  243.12   13.42
   5  -6   2  213.55   12.94
   5  -6   2  216.03   12.17
   5   6   2  222.26   14.92
   5   6   2  217.35   12.32
  -5  -6  -3  769.21   18.45
  -5  -6  -3  706.35   24.87
  -5  -6  -3  721.67   23.41
   5  -6   3  797.96   24.71
   5  -6   3  763.79   23.82
   5   6   3  711.06   17.66
   5   6   3  642.17   24.35
   5   6   3  764.90   21.77
  -5  -6  -4    3.22    2.26
  -5  -6  -4    3.61    4.16
  -5  -6  -4    1.30    2.45
   5  -6   4    2.33    3.61
   5  -6   4   -0.94    2.45
   5  -6   4    3.08    2.74
   5  -6   4    8.16    3.58
   5   6   4    2.89    2.84
   5   6   4    2.55    3.34
   5   6   4    0.14    3.30
  -5  -6  -5  488.06   12.77
  -5  -6  -5  497.83   20.47
   5  -6   5  630.33   23.55
   5  -6   5  586.62   22.37
   5   6   5  587.48   13.86
   5   6   5  445.86   21.12
   5   6   5  632.54   28.84
  -5  -6  -6    8.01    3.54
   5  -6   6   14.72    5.56
   5  -6   6    8.11    2.69
   5  -6   6    9.19    2.48
   5   6   6    8.42    4.28
  -5  -6  -7   14.87    4.96
   5  -6   7   18.64    5.53
   5  -6   7   11.98    3.22
   5  -6   7   18.93    3.87
   5   6   7   14.72    6.25
  -5  -6  -8   48.88    8.08
   5  -6   8   46.33    8.52
   5  -6   8   53.57    5.87
   5  -6   8   56.46    6.59
   5   6   8   55.09   10.54
  -5  -6  -9    7.02    3.66
   5  -6   9    3.87    5.05
   5  -6   9    0.70    2.14
   5  -6   9    1.56    2.98
   5   6   9   -0.14    3.92
  -5  -6 -10  110.61   11.79
   5  -6  10   76.16   11.91
   5  -6  10   87.47    7.96
   5  -6  10  124.40    9.86
   5   6  10   91.73   13.13
  -5  -6 -11   24.99    7.34
   5  -6  11   35.24    9.77
   5  -6  11   18.50    5.51
   5  -6  11   25.57    6.25
   5   6  11   29.81    7.99
  -5  -6 -12   67.33   12.37
   5  -6  12   53.45   10.87
   5  -6  12   65.05    9.74
   5  -6  12   81.70   10.13
   5   6  12   46.24   10.42
  -5  -7  11  542.76   27.98
  -5  -7  11  496.43   24.37
  -5  -7  11  519.67   25.14
   5  -7 -11  469.27   22.37
  -5  -7  10  209.53   18.07
  -5  -7  10  193.01   15.49
  -5  -7  10  214.95   16.38
   5  -7 -10  179.27   13.86
  -5  -7   9   50.49   11.52
  -5  -7   9   32.21    7.96
  -5  -7   9   32.14    7.39
   5  -7  -9   40.32    8.49
  -5  -7   8  259.93   18.19
  -5  -7   8  173.95   13.01
  -5  -7   8  190.14   14.79
  -5  -7   8  214.90   15.23
   5  -7  -8  202.00   12.73
   5   7  -8  210.13   13.23
  -5  -7   7   48.33   10.42
  -5  -7   7   27.76    7.67
  -5  -7   7   31.30    7.75
  -5  -7   7   51.70    9.31
   5  -7  -7   24.32    5.53
   5   7  -7   31.56    7.41
  -5  -7   6  161.66   14.46
  -5  -7   6  135.65   11.84
  -5  -7   6  158.85   12.53
  -5  -7   6  155.89   12.58
   5  -7  -6  137.10    9.29
   5   7  -6  169.00   12.53
  -5  -7   5 1430.86   36.97
  -5  -7   5 1170.86   31.01
  -5  -7   5 1208.86   31.39
  -5  -7   5 1581.60   36.47
   5  -7  -5 1311.56   25.36
   5   7  -5 1338.58   33.27
  -5  -7   4   -1.52    3.06
  -5  -7   4   -2.21    2.19
  -5  -7   4    3.58    2.98
   5  -7  -4   -0.67    1.56
   5  -7  -4   -0.19    2.14
   5  -7  -4    0.17    2.12
   5   7  -4    3.68    3.70
   5   7  -4    3.68    4.40
  -5  -7   3  328.59   17.22
  -5  -7   3  310.76   17.15
  -5  -7   3  282.18   15.35
  -5  -7   3  342.66   16.67
   5  -7  -3  312.78   12.27
   5  -7  -3  311.44   12.22
   5  -7  -3  325.75   10.75
   5   7  -3  384.76   18.26
   5   7  -3  336.50   17.87
  -5  -7   2   16.94    5.97
  -5  -7   2    9.50    5.51
  -5  -7   2    9.79    3.42
  -5  -7   2   16.19    4.72
   5  -7  -2   14.89    4.19
   5  -7  -2   24.95    5.12
   5   7  -2   15.01    5.63
   5   7  -2   22.97    6.66
  -5  -7   1  151.53   11.09
  -5  -7   1  143.09   11.23
   5  -7  -1  149.92   10.22
   5  -7  -1  132.77    9.84
   5  -7  -1  135.70   11.62
   5   7  -1  147.85   11.57
   5   7  -1  149.80   12.94
  -5  -7   0  106.79    9.21
  -5  -7   0  110.13   10.06
   5  -7   0  109.05    9.48
   5  -7   0  121.51    9.77
   5  -7   0  102.24   10.51
   5   7   0  121.92   10.39
   5   7   0  116.67   11.88
  -5  -7  -1   41.38    7.10
  -5  -7  -1   38.32    6.88
   5  -7   1   42.72    7.87
   5  -7   1   55.57    8.90
   5  -7   1   48.55    8.42
   5   7   1   55.02    8.35
   5   7   1   58.36   10.18
  -5  -7  -2  226.73   11.52
  -5  -7  -2  248.46   14.84
   5  -7   2  272.87   15.01
   5  -7   2  252.71   14.60
   5  -7   2  209.53   13.42
   5   7   2  278.94   12.85
   5   7   2  238.23   16.29
  -5  -7  -3  107.00    7.89
  -5  -7  -3  118.53   10.95
   5  -7   3  116.10   10.97
   5  -7   3  101.40   10.97
   5  -7   3   97.14    9.77
   5   7   3  131.06    9.14
   5   7   3   96.39   11.28
  -5  -7  -4    6.04    2.65
  -5  -7  -4    3.22    2.14
   5  -7   4   10.90    4.84
   5  -7   4    0.19    3.63
   5  -7   4    6.45    4.19
   5   7   4    6.30    3.10
   5   7   4   -0.51    3.54
  -5  -7  -5  367.94   18.69
   5  -7   5  490.37   22.08
   5   7   5  327.07   19.39
  -5  -7  -6   14.70    5.12
   5  -7   6   14.36    6.74
   5   7   6    9.67    5.22
  -5  -7  -7  282.11   17.75
   5  -7   7  352.96   20.33
   5  -7   7  293.20   11.02
   5  -7   7  338.48   12.12
   5   7   7  237.53   17.59
  -5  -7  -8   71.98   10.95
   5  -7   8   84.27   13.98
   5  -7   8   68.73    6.93
   5  -7   8   74.74    6.83
   5   7   8   78.50   13.28
  -5  -7  -9   -3.51    2.69
   5  -7   9    0.94    4.98
   5  -7   9   -1.85    1.88
   5  -7   9   -1.37    2.45
   5   7   9    4.67    5.56
  -5  -7 -10   11.04    4.86
   5  -7  10   -2.00    4.98
   5  -7  10   -3.30    2.96
   5  -7  10    1.92    3.51
   5   7  10   12.70    6.76
  -5  -8   8  256.39   19.61
  -5  -8   8  199.28   15.32
  -5  -8   8  254.88   17.42
   5  -8  -8  228.27   14.31
   5   8  -8  221.68   14.75
  -5  -8   7  137.03   15.18
  -5  -8   7  104.60   11.79
  -5  -8   7  120.74   12.89
   5  -8  -7   98.34    9.74
   5   8  -7   70.37   10.10
  -5  -8   6   82.51   11.88
  -5  -8   6  110.35   14.12
  -5  -8   6  138.16   12.87
   5  -8  -6   68.97    8.08
   5   8  -6   86.92   10.25
  -5  -8   5   33.70    8.30
  -5  -8   5   37.84    7.94
  -5  -8   5   34.88    6.90
   5  -8  -5   36.42    6.13
   5   8  -5   32.69    7.91
  -5  -8   4   33.20    8.11
  -5  -8   4   30.72    7.00
  -5  -8   4   32.74    7.43
   5  -8  -4   30.91    5.24
   5  -8  -4   26.85    4.67
   5  -8  -4   32.31    5.05
   5   8  -4   27.26    7.60
  -5  -8   3  334.17   18.36
  -5  -8   3  280.81   16.14
  -5  -8   3  349.47   17.97
   5  -8  -3  326.62   13.01
   5  -8  -3  332.44   12.92
   5  -8  -3  309.97   11.14
   5   8  -3  302.32   18.33
  -5  -8   2  262.58   15.49
  -5  -8   2  226.80   14.65
  -5  -8   2  282.86   16.26
   5  -8  -2  266.52   12.73
   5  -8  -2  277.85   13.18
   5   8  -2  290.48   19.99
   5   8  -2  274.12   17.97
  -5  -8   1  167.48   12.15
  -5  -8   1  155.69   12.05
  -5  -8   1  155.00   12.61
   5  -8  -1  173.52   11.14
   5  -8  -1  170.20   11.52
   5   8  -1  207.68   14.10
   5   8  -1  189.06   15.06
  -5  -8   0  379.18   16.74
  -5  -8   0  432.20   20.11
   5  -8   0  384.57   16.84
   5  -8   0  416.56   17.78
   5   8   0  454.45   18.74
   5   8   0  425.20   22.23
  -5  -8  -1   21.87    5.17
  -5  -8  -1   25.69    6.28
   5  -8   1   21.34    5.82
   5  -8   1   26.82    6.59
   5   8   1   22.97    5.99
   5   8   1   26.70    7.19
  -5  -8  -2  127.52    9.26
  -5  -8  -2  130.53   11.84
   5  -8   2  146.74   12.08
   5  -8   2  159.28   17.85
   5   8   2  141.04   10.80
   5   8   2  139.17   13.62
  -5  -8  -3  312.35   12.92
  -5  -8  -3  332.00   18.31
   5  -8   3  401.53   19.65
   5   8   3  387.89   14.82
   5   8   3  323.44   20.26
  -5  -8  -4   67.09    6.35
  -5  -8  -4   56.15    9.57
   5  -8   4   51.87    9.19
   5  -8   4   53.62    8.49
   5  -8   4   60.24    9.09
   5   8   4   54.06   10.15
  -5  -8  -5  232.60   15.90
   5  -8   5  288.27   18.19
   5   8   5  224.18   18.33
  -5  -8  -6   71.09   10.99
   5  -8   6   74.74   12.82
   5   8   6   76.40   13.66
  -5  -8  -7   -0.12    3.82
   5  -8   7    3.06    4.69
   5   8   7   11.91    6.01
  -5  -8  -8  118.91   13.21
   5  -8   8  140.49   15.73
   5  -8   8   91.15    7.14
   5   8   8  111.62   15.52
  -5  -9   3  418.61   20.93
  -5  -9   3  484.57   21.94
  -5  -9   3  457.36   22.13
   5  -9  -3  444.85   15.28
   5  -9  -3  443.19   15.66
   5   9  -3  542.07   25.84
  -5  -9   2   78.50   11.19
  -5  -9   2   71.28   10.63
  -5  -9   2  105.63   12.00
   5  -9  -2   83.40    8.37
   5  -9  -2   73.16    9.29
   5   9  -2  115.30   13.76
  -5  -9   1    3.82    3.42
  -5  -9   1    0.05    3.06
  -5  -9   1    1.90    4.09
   5  -9  -1    7.10    3.92
   5  -9  -1    8.47    4.88
   5   9  -1    7.72    5.92
  -5  -9   0  158.70   11.74
  -5  -9   0  152.95   13.23
  -5  -9   0  205.59   15.56
   5  -9   0  183.07   12.73
   5  -9   0  164.40   13.64
   5   9   0  190.31   17.49
  -5  -9  -1   12.68    4.19
  -5  -9  -1   48.16    9.55
   5  -9   1   30.86    7.17
   5   9   1   27.38    8.56
  -5  -9  -2  320.36   14.41
  -5  -9  -2  373.96   20.38
   5  -9   2  367.32   18.81
   5   9   2  343.50   22.73
  -5  -9  -3   75.59    7.51
  -5  -9  -3  104.89   13.35
   5  -9   3   90.77   10.99
   5   9   3   86.03   14.72
  -6   0  16  722.99   26.39
  -6   0  16  707.24   29.95
   6   0 -16  669.04   28.94
  -6   0  15   -3.06    3.73
  -6   0  15   -0.05    5.20
   6   0 -15    1.44    4.38
  -6   0  14  311.72   16.91
  -6   0  14  293.87   17.39
  -6   0  14  294.62   18.38
   6   0 -14  302.17   16.19
   6   0 -14  305.83   14.94
   6   0 -14  322.84   15.61
   6   0 -14  343.43   19.65
  -6   0  13   -4.47    2.77
  -6   0  13   -1.83    3.20
  -6   0  13    2.93    3.39
   6   0 -13    1.44    3.22
   6   0 -13   -0.53    2.43
   6   0 -13   -0.26    3.54
   6   0 -13    0.55    3.06
  -6   0  12   52.25    8.95
  -6   0  12   29.08    6.11
  -6   0  12   27.98    6.11
   6   0 -12   38.13    6.88
   6   0 -12   45.11    7.10
   6   0 -12   38.37    7.82
  -6   0  11   -2.55    3.15
  -6   0  11    0.79    2.74
  -6   0  11    2.98    3.85
   6   0 -11    1.52    3.01
   6   0 -11    4.28    2.81
   6   0 -11   -0.51    2.69
  -6   0  10 1379.23   29.73
  -6   0  10 1269.68   30.12
  -6   0  10 1338.55   31.30
   6   0 -10 1227.41   27.52
   6   0 -10 1374.93   28.46
   6   0 -10 1364.39   32.12
  -6   0   9    0.79    3.30
  -6   0   9    2.89    2.48
  -6   0   9    2.84    2.81
   6   0  -9    0.34    2.43
   6   0  -9    3.06    3.34
   6   0  -9   -0.38    2.81
  -6   0   8   20.59    5.15
  -6   0   8   14.99    3.80
  -6   0   8   17.78    4.43
   6   0  -8   33.92    6.18
   6   0  -8   14.31    4.72
   6   0  -8   22.54    4.98
   6   0  -8   22.08    5.20
  -6   0   7    1.59    2.55
  -6   0   7    2.48    2.19
  -6   0   7    3.18    2.24
  -6   0   7   -0.99    1.73
   6   0  -7   -0.34    2.17
   6   0  -7    0.67    2.81
   6   0  -7    2.04    2.41
   6   0  -7    3.54    2.21
  -6   0   6 1532.62   27.28
  -6   0   6 1433.82   25.98
  -6   0   6 1462.06   26.51
  -6   0   6 1484.14   26.99
   6   0  -6 1412.41   25.69
   6   0  -6 1532.76   27.38
   6   0  -6 1433.22   27.14
   6   0  -6 1472.02   27.28
  -6   0   5    2.26    2.41
  -6   0   5    2.24    2.09
  -6   0   5   -0.89    1.78
  -6   0   5    1.71    2.45
   6   0  -5    2.67    2.09
   6   0  -5    0.63    2.04
   6   0  -5    1.83    1.90
   6   0  -5    6.21    2.79
  -6   0   4   24.30    4.86
  -6   0   4   24.92    4.55
  -6   0   4   19.32    3.90
  -6   0   4   23.33    4.45
   6   0  -4   26.49    5.00
   6   0  -4   21.77    4.38
   6   0  -4   17.54    3.78
   6   0  -4   22.42    4.52
  -6   0   3    1.59    2.55
  -6   0   3    0.87    2.12
  -6   0   3   -0.22    1.76
  -6   0   3   -0.02    1.78
   6   0  -3   -1.71    2.31
   6   0  -3    0.07    2.45
   6   0  -3    0.58    1.61
   6   0  -3    0.51    2.14
  -6   0   2   99.67    7.31
  -6   0   2   97.12    6.88
  -6   0   2   80.81    6.01
  -6   0   2   87.01    6.33
   6   0  -2  104.74    7.27
   6   0  -2   90.45    7.12
   6   0  -2   82.68    5.89
   6   0  -2   91.70    6.71
  -6   0   1    1.78    2.53
  -6   0   1   -0.05    1.92
  -6   0   1    0.24    1.47
  -6   0   1    0.12    1.85
   6   0  -1    1.37    2.17
   6   0  -1   -2.07    2.31
   6   0  -1   -0.22    2.07
   6   0   0 8041.98   50.86
  -6   0  -1    0.77    2.50
  -6   0  -1   -1.92    1.90
   6   0   1   -0.38    2.12
   6   0   1    1.42    2.45
   6   0   1    2.09    1.92
  -6   0  -2 2035.52   28.87
  -6   0  -2 1767.82   24.83
   6   0   2 1852.14   27.09
   6   0   2 1875.52   25.98
   6   0   2 1814.46   25.02
  -6   0  -3    3.92    2.60
  -6   0  -3    2.86    2.31
   6   0   3    1.47    2.24
   6   0   3    2.93    2.55
   6   0   3    0.67    1.73
  -6   0  -4  330.92   12.82
  -6   0  -4  310.69   11.74
   6   0   4  318.63   12.08
   6   0   4  272.68   10.32
   6   0   4  268.09   10.83
  -6   0  -5   -2.62    1.83
  -6   0  -5    1.52    2.26
  -6   0  -5    2.89    2.33
   6   0   5    2.00    2.60
   6   0   5   -0.07    2.50
   6   0   5   -0.05    2.00
  -6   0  -6  472.81   15.95
  -6   0  -6  423.88   14.31
   6   0   6  464.94   15.56
   6   0   6  364.26   13.71
  -6   0  -7    0.96    1.68
   6   0   7    3.75    2.65
   6   0   7    4.28    2.72
  -6   0  -8  779.05   21.31
   6   0   8  908.40   22.83
   6   0   8  680.22   20.59
  -6   0  -9   -1.20    2.45
   6   0   9    3.63    3.70
   6   0   9   -2.65    2.04
  -6   0 -10 1200.40   28.87
   6   0  10 1432.35   30.55
   6   0  10 1122.48   28.92
  -6   0 -11    0.75    3.06
   6   0  11    5.34    3.75
   6   0  11    2.00    3.13
   6   0  11    0.79    3.25
  -6   0 -12  728.86   24.75
   6   0  12  757.95   24.54
   6   0  12  800.34   24.63
   6   0  12  589.48   23.12
  -6   0 -13    0.34    3.80
   6   0  13   -7.99    2.69
   6   0  13   -1.08    3.58
   6   0  13   -0.84    3.20
  -6   0 -14    3.15    4.64
   6   0  14    0.24    3.66
   6   0  14   -3.03    4.02
  -6   0 -15   -4.40    4.23
   6   0  15   -0.79    4.02
   6   0  15   -1.06    3.54
  -6   0 -16  456.71   23.79
   6   0  16  432.99   21.53
   6   0  16  371.89   22.28
  -6  -1  16   11.64    6.57
  -6  -1  16    6.81    5.85
  -6   1  16    7.02    4.76
  -6   1  16    5.80    6.35
   6  -1 -16   -7.00    5.10
   6  -1 -16   14.63    7.48
   6  -1 -16   13.64    6.18
   6   1 -16    4.74    5.00
  -6  -1  15   84.53   12.58
  -6  -1  15   56.44    9.84
  -6  -1  15   59.08    9.19
  -6   1  15   74.41    8.88
   6  -1 -15   74.58   10.30
   6  -1 -15   87.78    9.86
   6  -1 -15   68.56    9.86
   6  -1 -15   83.21   12.68
   6   1 -15   69.50   10.71
  -6  -1  14  389.02   20.35
  -6  -1  14  368.33   20.47
  -6  -1  14  426.38   22.18
  -6   1  14  398.62   17.49
  -6   1  14  384.11   20.66
   6  -1 -14  362.10   16.48
   6  -1 -14  456.45   19.05
   6  -1 -14  400.35   17.80
   6  -1 -14  369.05   20.38
   6   1 -14  391.98   21.10
  -6  -1  13  274.77   16.74
  -6  -1  13  226.04   15.08
  -6  -1  13  236.74   16.17
  -6   1  13  239.51   13.45
  -6   1  13  248.77   15.81
  -6   1  13  241.86   15.73
   6  -1 -13  225.07   12.75
   6  -1 -13  260.56   14.75
   6  -1 -13  268.90   14.92
   6  -1 -13  254.73   16.62
   6   1 -13  254.85   15.30
   6   1 -13  238.35   16.00
  -6  -1  12    4.93    4.35
  -6  -1  12   12.85    4.35
  -6  -1  12    2.79    3.75
  -6   1  12    1.13    3.15
  -6   1  12    2.74    3.20
  -6   1  12   -1.06    3.25
   6  -1 -12    2.55    2.65
   6  -1 -12    5.75    3.78
   6  -1 -12    8.66    4.04
   6  -1 -12   15.85    5.53
   6   1 -12    8.42    3.92
   6   1 -12    1.42    2.84
   6   1 -12    9.79    3.85
  -6  -1  11    4.52    4.09
  -6  -1  11    3.75    3.27
  -6  -1  11    3.32    4.02
  -6   1  11    9.43    3.92
  -6   1  11    4.96    3.01
  -6   1  11   -0.24    3.70
   6  -1 -11    3.44    3.18
   6  -1 -11    0.94    2.74
   6  -1 -11    6.74    3.85
   6  -1 -11    1.08    3.27
   6   1 -11    3.56    3.56
   6   1 -11    0.63    2.50
   6   1 -11    5.10    3.70
  -6  -1  10   18.31    6.25
  -6  -1  10   19.32    5.17
  -6  -1  10   19.75    5.34
  -6   1  10   16.36    4.50
  -6   1  10   15.20    4.62
  -6   1  10   12.99    4.19
   6  -1 -10   20.88    4.67
   6  -1 -10   14.89    4.96
   6  -1 -10   15.37    4.72
   6   1 -10   16.41    4.69
   6   1 -10   18.48    4.81
   6   1 -10   14.87    5.05
  -6  -1   9    5.58    4.45
  -6  -1   9    1.13    1.73
  -6  -1   9    0.29    2.19
  -6  -1   9    3.61    3.46
  -6   1   9    1.68    2.91
  -6   1   9    0.10    2.24
  -6   1   9    2.17    3.34
   6  -1  -9    1.52    2.14
   6  -1  -9    0.91    2.81
   6  -1  -9    4.45    2.43
   6   1  -9    2.24    2.89
   6   1  -9   -0.67    2.74
   6   1  -9   -0.87    2.36
   6   1  -9    2.19    3.20
  -6  -1   8 3356.17   45.47
  -6  -1   8 3146.21   39.21
  -6  -1   8 2614.44   40.29
  -6  -1   8 3307.29   45.73
  -6   1   8 3466.81   41.04
  -6   1   8 3188.98   41.98
  -6   1   8 3305.03   43.09
   6  -1  -8 3030.02   37.77
   6  -1  -8 3412.83   44.60
   6  -1  -8 3565.15   46.67
   6   1  -8 3065.62   42.63
   6   1  -8 3403.25   41.43
   6   1  -8 3344.75   46.16
   6   1  -8 3157.23   44.29
  -6  -1   7    3.68    2.84
  -6  -1   7    0.96    2.41
  -6  -1   7    2.55    2.86
  -6  -1   7    2.89    2.50
  -6   1   7    3.13    2.62
  -6   1   7    4.57    2.41
  -6   1   7    3.25    2.33
   6  -1  -7    3.13    2.62
   6  -1  -7    6.45    3.61
   6  -1  -7    1.37    2.53
   6  -1  -7    3.27    2.43
   6   1  -7    2.19    2.38
   6   1  -7    1.06    2.43
   6   1  -7    1.76    2.36
   6   1  -7    1.80    2.38
  -6  -1   6 1068.49   24.13
  -6  -1   6 1061.54   22.06
  -6  -1   6 1068.78   23.79
  -6  -1   6 1126.18   24.59
  -6   1   6 1108.16   22.06
  -6   1   6 1116.73   22.20
  -6   1   6 1116.46   22.47
   6  -1  -6 1050.33   21.15
   6  -1  -6 1146.58   24.73
   6  -1  -6 1130.80   23.72
   6  -1  -6 1119.86   23.36
   6   1  -6 1080.26   23.77
   6   1  -6 1190.08   23.74
   6   1  -6 1181.92   25.26
   6   1  -6 1045.79   23.55
  -6  -1   5  220.43   11.33
  -6  -1   5  211.14   10.08
  -6  -1   5  200.90   10.27
  -6  -1   5  201.93   10.54
  -6   1   5  209.20    9.86
  -6   1   5  208.71    9.41
   6  -1  -5  214.22    9.67
   6  -1  -5  229.11   11.28
   6  -1  -5  233.30   10.54
   6  -1  -5  195.60    9.62
   6   1  -5  213.50   10.75
   6   1  -5  168.56    9.57
   6   1  -5  196.81   10.34
   6   1  -5  204.43   10.44
  -6  -1   4    4.35    2.38
  -6  -1   4    6.23    2.96
  -6  -1   4    5.17    2.55
  -6  -1   4    8.01    2.79
  -6   1   4    8.18    3.01
  -6   1   4    5.29    2.53
  -6   1   4    9.21    2.53
  -6   1   4    3.08    1.54
   6  -1  -4    9.50    3.37
   6  -1  -4    7.63    2.86
   6  -1  -4    9.60    2.98
   6  -1  -4    8.11    2.96
   6   1  -4    7.31    3.08
   6   1  -4    8.37    3.39
   6   1  -4    6.21    2.45
   6   1  -4    6.64    3.06
  -6  -1   3  274.53   11.67
  -6  -1   3  270.01   10.97
  -6  -1   3  254.28   10.66
  -6  -1   3  243.98   10.80
  -6   1   3  237.08   10.06
  -6   1   3  257.16   10.99
  -6   1   3  284.23    9.48
  -6   1   3  267.00    9.26
   6  -1  -3  271.04   10.66
   6  -1  -3  291.35   11.91
   6  -1  -3  253.53    9.77
   6  -1  -3  258.75    9.77
   6   1  -3  262.29   11.14
   6   1  -3  275.18   11.55
   6   1  -3  231.81   10.32
   6   1  -3  249.32   10.78
  -6  -1   2 2304.57   31.27
  -6  -1   2 2237.04   30.14
  -6  -1   2 2167.95   28.89
  -6  -1   2 2336.56   30.31
  -6   1   2 2277.67   29.59
  -6   1   2 2583.79   32.45
  -6   1   2 2456.29   25.52
  -6   1   2 2298.91   24.80
   6  -1  -2 2280.34   29.30
   6  -1  -2 2348.90   31.51
   6  -1  -2 2339.57   26.94
   6  -1  -2 2365.98   26.99
   6   1  -2 2475.51   31.85
   6   1  -2 2381.79   31.51
   6   1  -2 2288.23   30.22
  -6  -1   1  115.35    7.79
  -6  -1   1  124.76    7.94
  -6  -1   1  110.47    6.93
  -6  -1   1  122.74    7.58
  -6   1   1  143.74    8.37
  -6   1   1  127.36    7.63
  -6   1   1  115.62    5.80
  -6   1   1  117.16    5.94
   6  -1  -1  122.74    7.72
   6  -1  -1  127.69    8.08
   6  -1  -1  109.60    6.04
   6  -1  -1  118.50    6.54
   6   1  -1  119.95    7.75
   6   1  -1  116.10    8.01
   6   1  -1  117.44    7.63
  -6  -1   0    8.06    2.98
  -6  -1   0    9.43    3.49
  -6  -1   0   15.06    3.10
  -6   1   0    7.70    3.03
  -6   1   0   12.29    3.15
  -6   1   0    7.43    2.09
  -6   1   0   11.52    2.45
   6  -1   0   11.64    3.20
   6  -1   0    7.46    3.03
   6  -1   0    8.16    2.48
   6   1   0    7.36    2.98
   6   1   0   10.85    3.61
   6   1   0    6.47    2.57
  -6  -1  -1   -0.87    2.12
  -6  -1  -1   -1.52    2.19
  -6  -1  -1    0.43    1.88
  -6   1  -1   -1.71    2.14
  -6   1  -1    1.71    2.12
  -6   1  -1    0.12    1.30
  -6   1  -1    1.30    1.47
   6  -1   1    3.10    2.31
   6  -1   1    1.30    2.14
   6  -1   1   -1.32    1.47
   6   1   1    1.71    2.53
   6   1   1    1.73    3.08
   6   1   1    2.67    2.41
  -6  -1  -2 2819.45   33.46
  -6  -1  -2 2673.33   32.36
  -6  -1  -2 2541.79   31.56
  -6   1  -2 2851.93   35.19
  -6   1  -2 2753.05   30.34
  -6   1  -2 2900.26   26.46
   6  -1   2 2715.12   33.78
   6  -1   2 2584.27   29.78
   6  -1   2 2332.98   26.03
   6   1   2 2525.48   31.11
   6   1   2 2625.19   32.55
   6   1   2 2507.68   31.61
  -6  -1  -3   68.39    6.57
  -6  -1  -3   69.81    6.62
  -6  -1  -3   69.14    6.30
  -6   1  -3   72.48    7.05
  -6   1  -3   65.94    5.68
  -6   1  -3   66.13    4.86
   6  -1   3   72.29    6.90
   6  -1   3   56.00    5.48
   6  -1   3   52.40    4.91
   6   1   3   58.34    5.87
   6   1   3   77.56    7.02
   6   1   3   62.16    5.99
  -6  -1  -4  873.95   19.27
  -6  -1  -4  801.49   18.11
  -6  -1  -4  757.03   18.60
  -6   1  -4  916.34   21.43
  -6   1  -4  857.98   16.33
  -6   1  -4  833.13   16.02
   6  -1   4  868.90   20.47
   6  -1   4  801.85   16.02
   6  -1   4  700.74   15.93
   6   1   4  788.45   18.07
   6   1   4  764.81   18.02
   6   1   4  697.42   17.99
  -6  -1  -5    7.72    3.13
  -6  -1  -5    9.07    3.03
  -6  -1  -5   10.56    3.18
  -6   1  -5   14.24    4.11
  -6   1  -5   21.60    3.92
   6  -1   5    8.61    3.37
   6  -1   5    7.84    2.69
   6   1   5    3.44    2.86
   6   1   5    6.69    2.96
   6   1   5    6.88    2.74
  -6  -1  -6   43.98    6.83
  -6  -1  -6   39.86    5.58
  -6  -1  -6   54.18    7.17
  -6   1  -6   30.24    4.47
   6  -1   6   23.36    4.45
   6  -1   6   32.09    5.08
   6   1   6   30.55    4.96
   6   1   6   33.39    5.24
   6   1   6   22.18    4.55
  -6  -1  -7   73.85    7.36
  -6  -1  -7   77.22    7.22
  -6  -1  -7   74.89    7.31
  -6   1  -7   91.68    7.14
   6  -1   7   91.08    8.30
   6  -1   7   72.55    7.24
   6   1   7   79.89    6.98
   6   1   7   66.56    6.28
   6   1   7   68.46    7.07
  -6  -1  -8 2347.99   38.44
  -6   1  -8 2363.87   34.21
   6  -1   8 2671.48   40.92
   6  -1   8 2090.01   34.57
   6   1   8 2666.67   36.78
   6   1   8 1912.47   29.01
   6   1   8 2199.90   37.70
  -6  -1  -9   -1.15    2.26
  -6   1  -9    0.38    2.29
   6  -1   9    4.35    3.61
   6  -1   9    1.44    3.08
   6   1   9    6.30    3.37
   6   1   9    0.84    2.41
  -6  -1 -10 1061.37   28.29
  -6   1 -10  947.90   25.31
   6  -1  10 1068.71   28.48
   6  -1  10 1240.64   30.12
   6  -1  10  880.76   25.19
   6   1  10 1195.80   26.51
   6   1  10  976.86   27.69
  -6  -1 -11   15.54    5.29
   6  -1  11   16.24    5.61
   6  -1  11    7.14    4.23
   6  -1  11    7.79    4.62
   6   1  11   19.49    6.13
   6   1  11   24.51    5.39
   6   1  11   14.79    5.53
  -6  -1 -12    1.37    3.27
   6  -1  12    3.78    3.87
   6  -1  12    9.86    5.08
   6  -1  12   -1.76    2.98
   6   1  12    0.26    3.70
   6   1  12    1.66    3.37
   6   1  12    9.17    4.91
  -6  -1 -13   29.81    7.60
   6  -1  13   19.41    6.40
   6  -1  13   21.27    6.33
   6   1  13   19.25    5.41
   6   1  13   22.85    5.85
   6   1  13   13.01    6.18
  -6  -1 -14   50.95    9.55
   6  -1  14   55.76   10.80
   6  -1  14   33.63    8.11
   6   1  14   53.16    9.00
   6   1  14   55.79    9.09
   6   1  14   42.82    9.19
  -6  -1 -15    6.59    5.17
   6  -1  15    3.95    4.16
   6  -1  15    3.87    4.33
   6   1  15    1.18    4.86
   6   1  15    6.45    6.16
   6   1  15    4.50    5.32
  -6  -1 -16   28.34    8.01
   6  -1  16   17.83    7.75
   6  -1  16   37.31    8.90
   6   1  16   31.37    8.42
   6   1  16   12.17    8.11
  -6  -2  16 1023.92   35.07
  -6  -2  16  826.44   35.72
  -6  -2  16  965.94   35.56
  -6   2  16 1022.72   25.88
   6  -2 -16 1100.03   32.02
   6  -2 -16 1016.48   36.18
   6   2 -16  995.12   35.31
  -6  -2  15   67.70   11.23
  -6  -2  15   42.00    9.72
  -6  -2  15   48.91    9.65
  -6   2  15   56.70    8.35
  -6   2  15   41.50    9.09
   6  -2 -15   55.50    8.06
   6  -2 -15   66.44   10.22
   6  -2 -15   49.15    9.24
   6   2 -15   59.16   10.92
  -6  -2  14   39.77    9.96
  -6  -2  14   37.19    8.44
  -6  -2  14   30.94    7.84
  -6   2  14   47.66    7.63
  -6   2  14   33.41    7.70
   6  -2 -14   38.85    6.81
   6  -2 -14   38.20    7.60
   6  -2 -14   38.15    9.48
   6  -2 -14   48.31    9.24
   6   2 -14   37.14    8.30
  -6  -2  13   51.29   10.49
  -6  -2  13   62.81   10.13
  -6  -2  13   49.77    8.85
  -6   2  13   50.16    7.27
  -6   2  13   27.86    6.71
   6  -2 -13   50.95    7.58
   6  -2 -13   43.30    8.03
   6  -2 -13   57.52    9.53
   6  -2 -13   34.50    7.39
   6   2 -13   45.66    8.56
  -6  -2  12  166.42   13.90
  -6  -2  12  165.17   13.35
  -6  -2  12  174.75   13.64
  -6   2  12  167.75   10.22
  -6   2  12  169.67   13.88
  -6   2  12  183.94   13.18
   6  -2 -12  152.83    9.84
   6  -2 -12  162.65   12.29
   6  -2 -12  175.01   12.77
   6  -2 -12  165.05   13.18
   6   2 -12  179.61   16.26
   6   2 -12  153.46   12.49
  -6  -2  11  127.81   12.53
  -6  -2  11  136.14   11.45
  -6  -2  11  147.20   12.34
  -6   2  11  135.78    8.95
  -6   2  11  146.48   10.99
  -6   2  11  116.34   10.34
   6  -2 -11  117.80    8.37
   6  -2 -11  132.96   11.09
   6  -2 -11  137.17   11.04
   6  -2 -11  127.28   11.43
   6   2 -11  123.89   10.73
   6   2 -11  133.30   11.57
  -6  -2  10 2020.63   40.27
  -6  -2  10 1848.62   30.82
  -6  -2  10 1984.59   39.48
  -6  -2  10 2169.54   41.62
  -6   2  10 2141.10   32.04
  -6   2  10 2085.87   36.97
  -6   2  10 2034.15   36.73
   6  -2 -10 1908.89   30.02
   6  -2 -10 2119.36   39.19
   6  -2 -10 2176.23   39.00
   6  -2 -10 2178.63   40.58
   6   2 -10 2004.20   39.24
   6   2 -10 2074.71   32.98
   6   2 -10 2011.39   39.48
  -6  -2   9   -3.10    2.96
  -6  -2   9   -0.58    1.97
  -6  -2   9   -0.51    2.89
  -6  -2   9    3.90    3.49
  -6   2   9   -0.65    2.19
  -6   2   9   -1.97    2.12
  -6   2   9   -0.43    3.30
   6  -2  -9    1.88    2.38
   6  -2  -9    2.09    2.89
   6  -2  -9    2.26    2.81
   6  -2  -9    2.84    2.31
   6   2  -9    4.98    2.93
   6   2  -9    3.13    3.15
   6   2  -9   -0.60    2.21
   6   2  -9    1.03    2.36
  -6  -2   8   26.08    6.50
  -6  -2   8    8.42    3.58
  -6  -2   8    9.02    3.80
  -6  -2   8    8.73    3.90
  -6   2   8   15.85    3.95
  -6   2   8   14.53    3.99
   6  -2  -8   14.55    3.82
   6  -2  -8   16.14    5.27
   6  -2  -8   13.01    4.09
   6   2  -8   15.71    4.76
   6   2  -8   17.20    4.28
   6   2  -8   11.14    3.92
   6   2  -8    9.09    3.95
  -6  -2   7   45.80    7.91
  -6  -2   7   35.65    5.48
  -6  -2   7   39.98    6.62
  -6  -2   7   38.20    6.16
  -6   2   7   44.55    5.77
  -6   2   7   49.27    6.50
  -6   2   7   41.59    5.63
   6  -2  -7   37.17    5.65
   6  -2  -7   50.21    7.58
   6  -2  -7   34.71    5.58
   6   2  -7   55.31    8.30
   6   2  -7   47.37    6.59
   6   2  -7   30.55    5.92
   6   2  -7   36.42    6.33
  -6  -2   6 2264.47   37.12
  -6  -2   6 2095.61   31.39
  -6  -2   6 2132.80   34.76
  -6  -2   6 2242.29   36.04
  -6   2   6 2221.57   29.54
  -6   2   6 2247.77   29.93
  -6   2   6 2166.39   29.59
   6  -2  -6 2116.49   28.51
   6  -2  -6 2191.67   35.84
   6  -2  -6 2257.32   32.93
   6  -2  -6 2172.52   31.95
   6   2  -6 2126.07   35.12
   6   2  -6 2285.35   33.20
   6   2  -6 2092.80   34.45
   6   2  -6 2154.96   34.55
  -6  -2   5  261.57   12.87
  -6  -2   5  284.76   11.84
  -6  -2   5  288.22   12.73
  -6  -2   5  268.64   12.49
  -6   2   5  256.30   10.30
  -6   2   5  271.38    9.96
  -6   2   5  282.21   10.18
   6  -2  -5  265.46   10.46
   6  -2  -5  270.23   12.82
   6  -2  -5  267.82   10.90
   6  -2  -5  254.90   10.71
   6   2  -5  275.76   12.70
   6   2  -5  276.24   12.15
   6   2  -5  256.08   11.91
   6   2  -5  256.32   12.03
  -6  -2   4   22.04    5.61
  -6  -2   4   23.41    4.62
  -6  -2   4   15.23    3.73
  -6  -2   4   17.90    4.45
  -6   2   4   20.86    4.50
  -6   2   4   19.85    3.34
  -6   2   4   17.44    3.15
   6  -2  -4   22.49    4.09
   6  -2  -4   14.92    4.38
   6  -2  -4   20.30    3.99
   6  -2  -4   24.03    4.02
   6   2  -4   23.62    5.17
   6   2  -4   24.78    5.05
   6   2  -4   22.20    4.35
  -6  -2   3   69.11    7.07
  -6  -2   3   60.38    6.21
  -6  -2   3   58.65    6.06
  -6  -2   3   58.65    6.50
  -6   2   3   65.55    6.01
  -6   2   3   68.56    4.55
  -6   2   3   58.17    4.45
   6  -2  -3   68.27    6.01
   6  -2  -3   63.22    6.88
   6  -2  -3   58.75    5.03
   6  -2  -3   60.48    5.20
   6   2  -3   66.90    6.52
   6   2  -3   63.41    6.52
   6   2  -3   58.79    6.25
  -6  -2   2  649.50   17.56
  -6  -2   2  601.61   16.57
  -6  -2   2  516.97   15.37
  -6  -2   2  608.10   16.98
  -6   2   2  612.26   15.73
  -6   2   2  619.34   10.78
  -6   2   2  600.91   10.73
   6  -2  -2  582.96   15.23
   6  -2  -2  631.89   17.44
   6  -2  -2  567.97   12.58
   6  -2  -2  599.15   12.94
   6   2  -2  613.92   16.89
   6   2  -2  540.50   16.24
   6   2  -2  574.54   16.38
  -6  -2   1  338.76   12.63
  -6  -2   1  333.11   12.75
  -6  -2   1  283.65   11.33
  -6  -2   1  308.60   12.34
  -6   2   1  344.06   12.22
  -6   2   1  327.58    6.93
   6  -2  -1  297.99   11.23
   6  -2  -1  353.49   12.82
   6  -2  -1  323.97    9.09
   6  -2  -1  308.77    9.12
   6   2  -1  309.46   11.93
   6   2  -1  255.99   11.45
   6   2  -1  343.60   12.68
  -6  -2   0 8138.68   59.95
  -6  -2   0 8621.79   61.37
   6  -2   0 8160.12   57.57
   6  -2   0 6869.77   38.80
   6   2   0 8125.38   57.35
   6   2   0 8303.33   59.49
  -6  -2  -1   17.47    4.55
  -6  -2  -1   24.68    5.03
  -6  -2  -1   19.80    4.19
  -6   2  -1   21.67    4.59
  -6   2  -1   25.60    4.14
   6  -2   1   21.72    4.47
   6  -2   1   22.28    3.80
   6  -2   1   19.89    3.03
   6   2   1   19.97    4.43
   6   2   1   20.04    4.57
   6   2   1   24.10    4.26
  -6  -2  -2  884.22   18.98
  -6  -2  -2  910.80   20.71
  -6  -2  -2  979.17   21.41
  -6   2  -2 1151.47   23.58
  -6   2  -2 1079.68   19.70
   6  -2   2  873.37   20.23
   6  -2   2 1007.44   19.20
   6  -2   2  870.68   14.46
   6   2   2  952.35   19.44
   6   2   2  973.78   21.63
   6   2   2 1019.68   21.70
  -6  -2  -3   46.19    6.16
  -6  -2  -3   43.71    5.99
  -6  -2  -3   47.94    5.82
  -6   2  -3   35.27    5.53
  -6   2  -3   45.78    4.86
  -6   2  -3   43.35    3.13
   6  -2   3   45.20    6.33
   6  -2   3   43.83    4.67
   6  -2   3   39.96    4.14
   6   2   3   41.69    6.18
   6   2   3   33.73    5.41
   6   2   3   32.14    5.36
  -6  -2  -4  246.77   10.49
  -6  -2  -4  229.31   11.35
  -6  -2  -4  220.77   11.14
  -6   2  -4  401.67   15.20
  -6   2  -4  237.22    7.14
   6  -2   4  278.33   12.63
   6  -2   4  209.63    8.47
   6   2   4  222.67    9.89
   6   2   4  235.71   11.31
   6   2   4  229.11   11.26
  -6  -2  -5  720.61   17.49
  -6  -2  -5  675.00   18.57
  -6  -2  -5  659.89   19.32
  -6   2  -5  705.77   13.47
   6  -2   5  717.68   20.40
   6  -2   5  575.82   14.63
   6   2   5  644.45   16.24
   6   2   5  651.55   18.50
   6   2   5  661.70   19.12
  -6  -2  -6  665.31   17.08
  -6  -2  -6  652.56   18.74
  -6  -2  -6  543.82   18.31
  -6   2  -6  662.47   14.39
   6  -2   6  690.81   20.71
   6  -2   6  562.49   15.49
   6   2   6  573.77   15.68
   6   2   6  571.85   17.54
   6   2   6  601.77   19.05
  -6  -2  -7   40.37    6.37
  -6  -2  -7   33.68    5.94
  -6  -2  -7   31.71    5.97
  -6   2  -7   38.71    5.24
   6  -2   7   37.43    6.93
   6  -2   7   23.29    4.76
   6   2   7   37.46    6.18
   6   2   7   26.51    5.34
   6   2   7   32.60    6.52
  -6  -2  -8  129.78    9.91
  -6  -2  -8  123.75   10.13
  -6   2  -8  154.20    8.56
   6  -2   8  140.75   11.11
   6  -2   8  113.04    8.54
   6   2   8  133.15    8.28
   6   2   8  107.70    8.92
   6   2   8  135.53   10.44
  -6  -2  -9   14.82    4.91
  -6  -2  -9   10.03    4.59
  -6   2  -9    9.84    3.46
   6  -2   9   14.00    5.34
   6  -2   9   19.56    6.16
   6  -2   9   10.90    4.11
   6   2   9   14.31    4.07
   6   2   9   13.76    4.55
   6   2   9   17.87    5.82
  -6  -2 -10 2324.65   36.52
  -6  -2 -10 2277.43   43.13
  -6   2 -10 2413.33   36.06
   6  -2  10 2274.50   43.47
   6  -2  10 2562.53   45.35
   6  -2  10 1854.08   35.48
   6   2  10 2354.80   34.71
   6   2  10 1815.96   32.48
   6   2  10 2050.48   40.92
  -6  -2 -11   36.11    6.86
  -6  -2 -11   57.13    9.21
  -6   2 -11   54.80    8.11
   6  -2  11   58.02   10.30
   6  -2  11   68.34   11.96
   6  -2  11   47.25    8.35
   6   2  11   56.12    7.75
   6   2  11   52.03    7.72
   6   2  11   43.18    7.05
   6   2  11   24.73    6.25
  -6  -2 -12  552.07   23.21
  -6   2 -12  653.45   21.34
   6  -2  12  572.98   23.91
   6  -2  12  489.67   20.47
   6   2  12  570.19   18.81
   6   2  12  615.68   19.03
   6   2  12  557.41   23.43
  -6  -2 -13    2.21    3.95
  -6   2 -13    8.61    5.29
   6  -2  13    7.58    5.08
   6  -2  13    1.73    3.73
   6   2  13   10.44    4.50
   6   2  13   -0.63    3.18
   6   2  13   -1.52    3.95
  -6  -2 -14    3.25    4.28
  -6   2 -14    3.06    3.54
   6  -2  14   -0.51    4.50
   6  -2  14   -2.84    3.39
   6   2  14    6.86    4.38
   6   2  14   -0.75    3.61
   6   2  14    2.33    5.15
  -6  -2 -15  192.31   16.98
  -6   2 -15  140.39   13.57
   6  -2  15  133.06   14.75
   6  -2  15  112.85   12.87
   6   2  15  131.59   11.86
   6   2  15  125.09   10.99
   6   2  15  111.60   15.04
  -6  -3  15   37.48    9.00
  -6  -3  15   59.13   10.63
  -6   3  15   62.57    6.50
  -6   3  15   34.59    8.59
   6  -3 -15   67.74   11.28
   6  -3 -15   56.36   10.08
   6   3 -15   39.79    9.02
  -6  -3  14  658.28   28.41
  -6  -3  14  698.29   28.05
  -6  -3  14  693.91   28.68
  -6   3  14  709.23   18.07
   6  -3 -14  691.87   18.04
   6  -3 -14  655.76   25.62
   6  -3 -14  682.20   27.74
   6   3 -14  688.47   27.04
  -6  -3  13  243.26   18.23
  -6  -3  13  254.90   16.94
  -6  -3  13  269.05   17.68
  -6   3  13  280.60   11.47
  -6   3  13  261.01   18.02
   6  -3 -13  226.68   10.63
   6  -3 -13  265.75   16.77
   6  -3 -13  279.46   17.71
   6   3 -13  247.13   16.50
  -6  -3  12    5.41    4.59
  -6  -3  12    5.36    3.82
  -6  -3  12    3.27    3.90
  -6   3  12    4.14    2.43
   6  -3 -12    0.99    2.55
   6  -3 -12   -3.95    3.66
   6  -3 -12    3.68    4.16
   6   3 -12    3.75    3.39
  -6  -3  11   11.23    5.29
  -6  -3  11    7.84    4.86
  -6  -3  11    1.47    3.44
  -6   3  11    4.62    2.07
  -6   3  11    3.30    3.51
   6  -3 -11    4.11    2.57
   6  -3 -11    0.84    3.80
   6  -3 -11   -0.53    3.78
   6  -3 -11    3.73    3.49
   6   3 -11    1.35    2.96
  -6  -3  10  262.84   16.57
  -6  -3  10  236.02   14.72
  -6  -3  10  272.90   15.81
  -6   3  10  254.09   10.44
  -6   3  10  239.22   12.89
  -6   3  10  241.65   12.94
   6  -3 -10  240.73   10.15
   6  -3 -10  255.60   15.30
   6  -3 -10  280.31   15.35
   6  -3 -10  231.66   14.07
   6   3 -10  265.49   15.44
   6   3 -10  263.20   14.94
  -6  -3   9   47.85    8.95
  -6  -3   9   45.15    6.16
  -6  -3   9   47.54    7.87
  -6  -3   9   62.62    9.09
  -6   3   9   60.84    5.48
  -6   3   9   56.99    7.63
  -6   3   9   56.03    7.82
   6  -3  -9   53.04    5.51
   6  -3  -9   52.42    9.07
   6  -3  -9   56.77    9.05
   6  -3  -9   45.44    7.48
   6   3  -9   46.02    7.94
   6   3  -9   62.47    8.08
   6   3  -9   50.74    7.67
   6   3  -9   57.95    7.99
  -6  -3   8 4423.51   58.39
  -6  -3   8 4079.29   45.54
  -6  -3   8 4259.33   54.87
  -6  -3   8 4752.20   59.11
  -6   3   8 4572.40   41.16
  -6   3   8 4726.58   47.73
  -6   3   8 4673.68   47.68
   6  -3  -8 4058.79   38.61
   6  -3  -8 4453.03   57.25
   6  -3  -8 4697.47   57.66
   6  -3  -8 4699.85   53.69
   6   3  -8 4741.81   59.16
   6   3  -8 4380.96   47.70
   6   3  -8 4293.03   54.13
   6   3  -8 4213.50   53.12
  -6  -3   7   26.68    6.42
  -6  -3   7   22.01    4.72
  -6  -3   7   16.00    4.40
  -6  -3   7   24.92    5.70
  -6   3   7   21.70    4.14
  -6   3   7   29.11    4.81
  -6   3   7   25.45    4.50
   6  -3  -7   23.46    4.26
   6  -3  -7   25.62    6.04
   6  -3  -7   31.32    6.33
   6  -3  -7   25.52    4.91
   6   3  -7   34.45    7.60
   6   3  -7   23.94    5.32
   6   3  -7   17.97    4.43
   6   3  -7   30.09    5.65
  -6  -3   6  765.19   23.17
  -6  -3   6  707.79   19.17
  -6  -3   6  706.35   20.98
  -6  -3   6  782.56   22.61
  -6   3   6  804.45   17.30
  -6   3   6  764.44   16.43
  -6   3   6  754.24   16.45
   6  -3  -6  684.14   15.83
   6  -3  -6  715.85   22.23
   6  -3  -6  806.71   22.93
   6  -3  -6  756.17   19.22
   6   3  -6  809.89   23.17
   6   3  -6  750.35   20.09
   6   3  -6  734.85   20.91
  -6  -3   5   47.44    7.29
  -6  -3   5   48.59    6.78
  -6  -3   5   44.82    6.54
  -6  -3   5   42.82    6.52
  -6   3   5   45.95    5.12
  -6   3   5   50.42    4.52
  -6   3   5   45.15    4.31
   6  -3  -5   44.31    4.81
   6  -3  -5   37.89    6.52
   6  -3  -5   41.16    6.37
   6  -3  -5   44.14    5.39
   6  -3  -5   43.33    5.34
   6   3  -5   56.46    7.99
   6   3  -5   52.23    7.12
   6   3  -5   48.50    6.76
  -6  -3   4  107.58    9.19
  -6  -3   4   96.61    7.87
  -6  -3   4   93.77    7.77
  -6  -3   4  108.49    8.78
  -6   3   4  112.20    7.22
  -6   3   4   97.12    4.93
  -6   3   4   91.27    4.93
   6  -3  -4   96.42    6.71
   6  -3  -4  105.56    9.26
   6  -3  -4  112.44    6.81
   6  -3  -4  102.65    6.42
   6   3  -4  101.64    8.61
   6   3  -4   97.14    8.18
   6   3  -4  109.31    8.59
  -6  -3   3   86.03    7.82
  -6  -3   3   79.43    7.63
  -6  -3   3   66.83    6.88
  -6  -3   3   87.40    8.06
  -6   3   3   80.93    6.47
   6  -3  -3   81.62    6.50
   6  -3  -3   92.38    8.40
   6  -3  -3   78.38    5.22
   6  -3  -3   79.03    5.53
   6   3  -3   83.04    7.67
   6   3  -3   76.09    7.39
   6   3  -3   73.85    7.19
  -6  -3   2 2187.34   33.63
  -6  -3   2 2111.51   32.67
  -6  -3   2 1734.93   29.64
  -6  -3   2 2177.52   33.70
  -6   3   2 2269.13   30.50
   6  -3  -2 2113.90   29.01
   6  -3  -2 2308.37   35.03
   6  -3  -2 1963.06   21.77
   6  -3  -2 2037.06   22.18
   6   3  -2 2280.75   33.68
   6   3  -2 2107.76   33.17
   6   3  -2 2178.54   32.62
  -6  -3   1  102.36    7.77
  -6  -3   1  111.53    8.64
  -6  -3   1  104.45    8.16
  -6   3   1  119.30    8.37
   6  -3  -1  114.36    7.29
   6  -3  -1  123.75    9.02
   6  -3  -1   96.51    4.81
   6  -3  -1  119.18    5.36
   6   3  -1  104.16    7.79
   6   3  -1  107.92    8.80
   6   3  -1  115.64    8.03
  -6  -3   0   53.84    5.99
  -6  -3   0   55.33    7.19
  -6  -3   0   51.51    6.33
  -6   3   0   65.31    6.81
   6  -3   0   63.51    6.35
   6  -3   0   66.49    6.45
   6  -3   0   42.17    3.37
   6  -3   0   43.52    3.37
   6   3   0   44.91    6.25
   6   3   0   61.34    7.87
   6   3   0   68.68    6.57
  -6  -3  -1   23.79    4.47
  -6  -3  -1   25.21    5.08
  -6  -3  -1   15.06    3.90
  -6   3  -1   34.69    5.73
   6  -3   1   29.78    5.20
   6  -3   1   21.36    4.04
   6  -3   1   24.08    2.89
   6   3   1   23.33    4.45
   6   3   1   23.67    5.12
   6   3   1   17.47    4.14
  -6  -3  -2 2801.43   34.21
  -6  -3  -2 2867.44   39.21
  -6  -3  -2 2800.61   38.54
  -6   3  -2 3159.56   40.75
   6  -3   2 2825.22   37.99
   6  -3   2 3005.62   35.00
   6  -3   2 2500.80   21.41
   6   3   2 2575.95   32.38
   6   3   2 2772.68   39.45
   6   3   2 2874.15   38.13
  -6  -3  -3  243.74   10.46
  -6  -3  -3  267.82   12.89
  -6  -3  -3  258.29   12.56
   6  -3   3  247.93   12.37
   6  -3   3  257.57   10.25
   6  -3   3  240.59    7.58
   6   3   3  233.93   10.01
   6   3   3  251.78   12.58
   6   3   3  277.97   12.82
  -6  -3  -4  758.74   17.59
  -6  -3  -4  690.98   20.04
  -6  -3  -4  694.46   20.38
   6  -3   4  813.21   22.01
   6  -3   4  707.45   15.88
   6  -3   4  676.37   13.74
   6   3   4  608.34   15.61
   6   3   4  689.87   20.52
   6   3   4  726.12   20.33
  -6  -3  -5   11.57    3.22
  -6  -3  -5    9.72    4.16
  -6  -3  -5    6.33    3.03
   6  -3   5    5.51    3.68
   6  -3   5    6.37    2.17
   6   3   5    8.85    3.22
   6   3   5   13.16    4.45
   6   3   5    6.21    3.32
  -6  -3  -6  104.41    7.48
  -6  -3  -6  109.70    9.77
  -6  -3  -6  116.31    9.62
   6  -3   6  113.72   10.03
   6  -3   6   92.52    6.62
   6   3   6  100.29    6.83
   6   3   6   93.22    8.78
   6   3   6   93.72    8.61
  -6  -3  -7   64.57    6.40
  -6  -3  -7   72.12    8.37
  -6  -3  -7   32.91    6.21
   6  -3   7   64.35    9.45
   6  -3   7   48.50    5.80
   6   3   7   63.89    5.92
   6   3   7   60.96    8.61
   6   3   7   60.94    7.53
  -6  -3  -8 2647.69   33.22
  -6  -3  -8 2652.62   41.43
  -6  -3  -8 2480.76   43.47
  -6   3  -8 2583.26   28.07
   6  -3   8 2448.93   44.36
   6  -3   8 2816.97   46.60
   6  -3   8 2184.14   33.58
   6   3   8 2120.29   29.30
   6   3   8 1914.61   35.68
   6   3   8 2259.05   40.85
  -6  -3  -9   23.41    5.85
  -6  -3  -9   21.17    4.86
  -6   3  -9   22.06    4.11
   6  -3   9   19.25    6.06
   6  -3   9   18.26    5.48
   6  -3   9   21.99    5.05
   6   3   9   26.53    5.05
   6   3   9   16.24    5.12
   6   3   9   21.00    6.09
  -6  -3 -10  353.25   16.74
  -6  -3 -10  310.71   17.20
  -6   3 -10  375.84   13.33
   6  -3  10  314.06   17.92
   6  -3  10  372.18   22.73
   6  -3  10  253.24   13.45
   6   3  10  312.37   12.10
   6   3  10  238.28   13.47
   6   3  10  298.23   16.70
  -6  -3 -11    9.72    5.10
  -6  -3 -11    7.63    4.35
  -6   3 -11   12.15    3.68
   6  -3  11    6.98    4.81
   6  -3  11    8.32    4.33
   6   3  11   16.70    4.57
   6   3  11    9.05    3.58
   6   3  11    3.06    3.56
   6   3  11   10.66    4.91
  -6  -3 -12  212.95   14.43
  -6  -3 -12  220.53   15.97
  -6   3 -12  247.35   12.65
   6  -3  12  226.93   16.77
   6  -3  12  190.26   13.21
   6   3  12  200.13   10.78
   6   3  12  193.15   10.42
   6   3  12  178.52   12.34
   6   3  12  212.80   15.47
  -6  -3 -13  129.02   12.63
  -6  -3 -13  121.77   13.35
  -6   3 -13  160.22   11.40
   6  -3  13  122.26   13.59
   6  -3  13  125.74   11.38
   6   3  13  122.78    9.21
   6   3  13  111.48    8.42
   6   3  13   92.86    9.26
   6   3  13  109.46   12.15
  -6  -3 -14   16.24    7.31
  -6  -3 -14   25.16    7.07
  -6   3 -14   17.22    5.92
   6  -3  14   18.81    7.67
   6  -3  14   11.07    5.27
   6   3  14   23.02    5.94
   6   3  14   15.90    4.91
   6   3  14   16.98    5.34
  -6  -3 -15    3.97    5.17
  -6   3 -15   -1.03    4.74
   6  -3  15   -1.20    6.54
   6  -3  15    7.34    5.61
   6   3  15   -2.29    5.34
   6   3  15    1.56    4.31
  -6  -4  15   95.55   16.45
  -6  -4  15  103.83   14.70
  -6  -4  15   99.98   15.23
  -6   4  15   57.95   10.56
   6  -4 -15  112.13   13.40
   6  -4 -15   84.75   13.74
   6   4 -15   88.74   13.23
  -6  -4  14  132.02   16.24
  -6  -4  14  125.05   14.53
  -6  -4  14  137.34   14.24
  -6   4  14  107.68   13.01
   6  -4 -14  130.29   13.40
   6  -4 -14  140.23   14.36
   6   4 -14  108.45   12.85
  -6  -4  13    7.10    5.82
  -6  -4  13    4.57    4.62
  -6  -4  13    4.11    3.15
  -6   4  13    3.99    5.17
   6  -4 -13   12.10    6.30
   6  -4 -13    5.70    4.23
   6   4 -13    6.25    4.07
  -6  -4  12  244.49   17.49
  -6  -4  12  227.07   15.81
  -6  -4  12  236.74   16.53
  -6   4  12  209.99   13.71
   6  -4 -12  205.08   15.06
   6  -4 -12  202.96   14.75
   6   4 -12  225.75   15.42
  -6  -4  11  154.25   14.07
  -6  -4  11  142.05   12.94
  -6  -4  11  173.64   14.02
  -6   4  11  167.34   11.45
   6  -4 -11  146.99   13.04
   6  -4 -11  145.57   12.10
   6   4 -11  178.67   13.16
  -6  -4  10 1525.86   38.92
  -6  -4  10 1440.24   35.63
  -6  -4  10 1541.35   37.48
  -6   4  10 1545.54   21.24
  -6   4  10 1515.37   29.78
   6  -4 -10 1207.04   18.81
   6  -4 -10 1331.50   35.34
   6  -4 -10 1479.43   34.21
   6   4 -10 1510.34   35.07
  -6  -4   9   28.15    7.60
  -6  -4   9   22.08    5.10
  -6  -4   9   22.93    5.48
  -6  -4   9   20.14    5.58
  -6   4   9   25.04    4.07
  -6   4   9   22.61    4.69
  -6   4   9   22.73    5.08
   6  -4  -9   18.48    3.42
   6  -4  -9   26.32    6.59
   6  -4  -9   30.65    7.31
   6  -4  -9   22.13    5.10
   6   4  -9   19.92    6.52
   6   4  -9   40.44    6.81
   6   4  -9   24.61    6.06
  -6  -4   8  293.25   17.20
  -6  -4   8  249.18   14.22
  -6  -4   8  308.60   16.09
  -6   4   8  302.97   10.18
  -6   4   8  279.13   11.35
  -6   4   8  297.72   11.76
   6  -4  -8  240.93    8.97
   6  -4  -8  258.08   15.52
   6  -4  -8  300.66   15.83
   6  -4  -8  303.26   14.29
   6   4  -8  310.93   16.36
   6   4  -8  272.78   13.28
   6   4  -8  297.60   14.94
  -6  -4   7   -5.17    2.86
  -6  -4   7   -2.65    2.86
  -6  -4   7    0.34    2.69
  -6  -4   7    2.45    2.89
  -6   4   7   -0.99    1.88
  -6   4   7    1.59    1.85
  -6   4   7    1.06    2.17
   6  -4  -7    0.87    2.29
   6  -4  -7   -1.61    3.01
   6  -4  -7    2.14    2.53
   6  -4  -7    3.54    2.65
   6   4  -7    2.98    3.80
   6   4  -7   -1.01    2.74
   6   4  -7   -3.32    2.84
  -6  -4   6 2231.27   41.18
  -6  -4   6 1973.96   33.44
  -6  -4   6 2111.85   37.94
  -6  -4   6 2406.16   40.97
  -6   4   6 2423.86   28.94
  -6   4   6 2198.86   24.37
  -6   4   6 2191.38   24.39
   6  -4  -6 2037.06   26.37
   6  -4  -6 2058.11   39.72
   6  -4  -6 2461.80   42.44
   6  -4  -6 2261.87   33.05
   6   4  -6 2386.22   41.57
   6   4  -6 2234.37   35.94
   6   4  -6 2162.80   36.57
  -6  -4   5   48.04    7.96
  -6  -4   5   52.71    7.55
  -6  -4   5   41.21    6.74
  -6  -4   5   51.87    8.06
  -6   4   5   62.81    5.70
   6  -4  -5   45.37    4.96
   6  -4  -5   48.88    8.13
   6  -4  -5   46.67    7.12
   6  -4  -5   51.70    5.75
   6   4  -5   33.63    5.27
   6   4  -5   48.91    7.55
   6   4  -5   54.51    6.76
  -6  -4   4    2.91    3.42
  -6  -4   4    4.35    3.42
  -6  -4   4    0.75    2.14
  -6  -4   4    2.45    2.65
  -6   4   4    2.36    2.57
   6  -4  -4    2.62    2.00
   6  -4  -4    9.00    4.57
   6  -4  -4    3.39    3.42
   6  -4  -4    5.10    2.17
   6   4  -4    4.16    3.10
   6   4  -4    6.01    3.54
   6   4  -4    3.37    3.03
  -6  -4   3   17.95    4.98
  -6  -4   3    8.95    4.09
  -6  -4   3   11.33    3.54
  -6  -4   3   14.05    4.11
  -6   4   3   26.20    4.81
   6  -4  -3   14.77    3.44
   6  -4  -3   11.79    4.43
   6  -4  -3   18.19    4.50
   6  -4  -3   13.78    3.01
   6  -4  -3   15.13    3.22
   6   4  -3   12.68    4.02
   6   4  -3   19.49    5.10
   6   4  -3   20.71    4.67
  -6  -4   2  380.50   15.20
  -6  -4   2  414.61   16.24
  -6  -4   2  309.56   13.59
  -6  -4   2  474.59   17.20
  -6   4   2  525.08   15.66
   6  -4  -2  446.01   14.15
   6  -4  -2  484.55   17.73
   6  -4  -2  476.17   16.96
   6  -4  -2  395.49    9.60
   6  -4  -2  410.31    9.77
   6   4  -2  445.05   16.29
   6   4  -2  444.59   16.86
   6   4  -2  453.78   15.97
  -6  -4   1    9.84    3.54
  -6  -4   1   10.32    4.35
  -6  -4   1   13.38    4.59
  -6   4   1   11.84    3.95
   6  -4  -1   10.83    3.51
   6  -4  -1    8.35    3.37
   6  -4  -1    9.38    3.56
   6   4  -1    9.57    3.92
   6   4  -1   12.58    4.33
   6   4  -1    8.97    3.70
  -6  -4   0 5075.78   50.59
  -6  -4   0 5402.40   57.01
  -6  -4   0 6102.97   59.59
   6  -4   0 5916.63   53.91
   6  -4   0 6384.77   59.01
   6  -4   0 5904.53   55.88
   6   4   0 5409.95   51.38
   6   4   0 5479.33   58.46
   6   4   0 6182.94   57.13
  -6  -4  -1   15.66    4.88
  -6  -4  -1   19.22    5.12
  -6  -4  -1   18.74    5.12
   6  -4   1   16.84    4.62
   6  -4   1   20.16    4.84
   6  -4   1   11.43    3.27
   6   4   1   11.50    4.02
   6   4   1   22.95    5.73
   6   4   1   16.19    4.45
  -6  -4  -2   98.90    7.22
  -6  -4  -2  118.84    9.14
   6  -4   2  124.66    9.36
   6  -4   2  119.03    8.32
   6  -4   2  103.52    7.65
   6   4   2  100.32    7.48
   6   4   2   91.94    8.92
   6   4   2  111.36    8.78
  -6  -4  -3   45.13    5.39
  -6  -4  -3   60.07    8.06
  -6  -4  -3   42.41    6.64
   6  -4   3   63.29    8.83
   6  -4   3   60.00    6.37
   6  -4   3   51.70    5.82
   6   4   3   52.03    5.73
   6   4   3   33.94    6.50
   6   4   3   58.63    7.02
  -6  -4  -4  653.38   16.62
  -6  -4  -4  627.51   20.81
  -6  -4  -4  656.89   21.15
   6  -4   4  682.56   21.31
   6  -4   4  656.91   16.45
   6  -4   4  557.77   11.47
   6   4   4  639.71   16.07
   6   4   4  526.93   19.39
   6   4   4  663.21   20.54
  -6  -4  -5   43.01    5.20
  -6  -4  -5   56.70    8.23
  -6  -4  -5   40.46    7.05
   6  -4   5   48.14    8.32
   6  -4   5   40.90    4.40
   6   4   5   45.42    6.28
   6   4   5   44.38    8.28
   6   4   5   32.43    5.85
  -6  -4  -6  597.90   15.37
  -6  -4  -6  602.23   21.43
  -6  -4  -6  550.56   20.45
   6  -4   6  560.11   21.31
   6  -4   6  625.73   22.01
   6  -4   6  534.92   13.98
   6   4   6  526.14   14.19
   6   4   6  492.82   19.32
   6   4   6  547.72   19.68
  -6  -4  -7  149.39    8.06
  -6  -4  -7  128.49   11.76
  -6  -4  -7  150.47   11.79
   6  -4   7  165.75   12.80
   6  -4   7  168.85   12.65
   6  -4   7  136.74    8.25
   6   4   7  112.44    7.17
   6   4   7  111.33   10.46
   6   4   7  122.57   10.46
  -6  -4  -8  189.23    9.05
  -6  -4  -8  165.46   12.58
  -6  -4  -8  175.90   12.68
   6  -4   8  187.38   14.05
   6  -4   8  214.49   14.72
   6  -4   8  141.86    9.02
   6   4   8  151.63    8.20
   6   4   8  147.90   11.76
   6   4   8  183.21   12.73
  -6  -4  -9   40.34    7.67
  -6  -4  -9   18.84    5.46
   6  -4   9   30.41    7.70
   6  -4   9   23.86    5.20
   6   4   9   26.97    4.81
   6   4   9   28.22    7.05
   6   4   9   23.67    5.61
  -6  -4 -10 1851.82   39.21
  -6  -4 -10 1750.83   41.09
   6  -4  10 1746.91   42.22
   6  -4  10 1538.94   31.44
   6   4  10 1652.54   24.10
   6   4  10 1319.40   33.46
   6   4  10 1683.16   39.14
  -6  -4 -11   19.44    6.16
  -6  -4 -11   29.78    7.67
   6  -4  11   28.96    8.40
   6  -4  11   14.96    4.91
   6   4  11   18.67    4.35
   6   4  11   22.01    4.86
   6   4  11   14.99    6.21
   6   4  11   22.18    6.54
  -6  -4 -12  479.83   23.65
  -6   4 -12  515.77   15.08
   6  -4  12  444.20   23.62
   6  -4  12  435.23   19.05
   6   4  12  435.11   12.56
   6   4  12  366.65   18.57
  -6  -4 -13   52.25    9.84
  -6   4 -13   45.27    6.54
   6  -4  13   44.10   10.92
   6  -4  13   50.11    9.38
   6   4  13   42.15    8.47
  -6  -4 -14   -1.37    3.97
  -6   4 -14    0.89    4.55
   6  -4  14   -0.67    6.13
   6  -4  14   -5.10    3.13
   6   4  14    1.78    3.34
  -6  -5  14  399.19   25.14
  -6  -5  14  370.45   22.95
  -6  -5  14  370.18   22.16
  -6   5  14  311.75   18.33
   6  -5 -14  343.62   22.23
   6  -5 -14  345.52   21.70
  -6  -5  13   25.98    8.56
  -6  -5  13   26.87    7.77
  -6  -5  13   33.27    7.94
  -6   5  13   22.23    6.86
   6  -5 -13    7.34    6.62
   6  -5 -13   20.95    7.22
  -6  -5  12   12.73    6.98
  -6  -5  12    1.52    5.53
  -6  -5  12    5.17    4.21
  -6   5  12    8.16    4.69
   6  -5 -12   18.93    7.29
   6  -5 -12   12.10    5.20
  -6  -5  11    7.22    5.82
  -6  -5  11    3.10    4.64
  -6  -5  11    2.09    3.25
  -6   5  11    2.55    4.07
   6  -5 -11    2.14    4.38
   6  -5 -11    6.98    4.55
  -6  -5  10  184.73   15.40
  -6  -5  10  150.38   13.09
  -6  -5  10  185.09   14.41
  -6   5  10  157.74   10.06
   6  -5 -10  156.39   14.02
   6  -5 -10  166.09   12.53
  -6  -5   9   25.48    6.57
  -6  -5   9   20.30    4.59
  -6  -5   9   17.66    5.85
  -6  -5   9   30.00    6.83
  -6   5   9   21.12    4.33
   6  -5  -9   19.77    6.16
   6  -5  -9   17.37    5.20
  -6  -5   8 2639.51   50.40
  -6  -5   8 2297.95   37.70
  -6  -5   8 2538.42   45.88
  -6  -5   8 2587.04   47.05
  -6   5   8 2447.08   28.87
   6  -5  -8 2361.92   47.73
   6  -5  -8 2458.70   40.03
   6   5  -8 2429.40   39.07
  -6  -5   7   55.71    9.14
  -6  -5   7   38.01    6.90
  -6  -5   7   29.52    6.37
  -6  -5   7   38.56    7.60
   6  -5  -7   36.40    4.11
   6  -5  -7   44.38    9.19
   6  -5  -7   41.62    7.51
   6  -5  -7   55.96    7.51
   6   5  -7   40.32    8.66
   6   5  -7   41.18    6.90
   6   5  -7   41.43    6.62
  -6  -5   6  557.00   22.06
  -6  -5   6  446.22   17.71
  -6  -5   6  499.34   19.77
  -6  -5   6  570.07   21.29
   6  -5  -6  461.72   12.32
   6  -5  -6  484.91   21.29
   6  -5  -6  509.08   20.95
   6  -5  -6  524.89   16.55
   6   5  -6  533.77   19.15
   6   5  -6  534.44   18.86
  -6  -5   5    1.66    3.32
  -6  -5   5    2.38    4.04
  -6  -5   5    1.42    2.55
  -6  -5   5   -1.32    2.14
   6  -5  -5    2.02    2.57
   6  -5  -5    0.19    3.37
   6  -5  -5    1.03    3.22
   6  -5  -5    0.89    2.17
   6   5  -5    3.63    4.43
   6   5  -5    0.60    3.85
   6   5  -5   -0.24    2.41
  -6  -5   4    4.11    3.82
  -6  -5   4    6.93    3.68
  -6  -5   4    0.75    2.62
  -6  -5   4    0.22    2.55
   6  -5  -4    5.20    2.62
   6  -5  -4   -2.04    3.10
   6  -5  -4   -3.34    2.79
   6  -5  -4    1.56    1.88
   6   5  -4   -0.02    2.84
   6   5  -4    1.20    3.51
   6   5  -4    2.79    3.15
  -6  -5   3  112.01    9.57
  -6  -5   3   93.32    9.36
  -6  -5   3   82.85    8.30
  -6  -5   3  112.01    9.96
   6  -5  -3  102.17    7.27
   6  -5  -3  110.97   10.68
   6  -5  -3  105.99    9.57
   6  -5  -3  106.43    6.04
   6   5  -3  125.24    9.94
   6   5  -3  111.84   10.13
   6   5  -3  113.67    9.29
  -6  -5   2  722.23   21.75
  -6  -5   2  701.37   22.28
  -6  -5   2  639.06   20.54
  -6  -5   2  900.32   24.78
   6  -5  -2  801.35   19.56
   6  -5  -2  881.46   25.43
   6  -5  -2  823.05   24.10
   6   5  -2  891.58   23.82
   6   5  -2  936.33   26.03
   6   5  -2  860.43   22.54
  -6  -5   1   24.42    5.39
  -6  -5   1   31.87    6.74
  -6  -5   1   29.57    6.23
   6  -5  -1   36.81    5.82
   6  -5  -1   34.06    6.45
   6  -5  -1   28.10    5.80
   6   5  -1   40.82    7.19
   6   5  -1   39.38    7.65
   6   5  -1   38.54    5.85
  -6  -5   0   41.83    7.41
  -6  -5   0   57.98    8.52
  -6  -5   0   35.72    5.94
   6  -5   0   55.43    8.18
   6  -5   0   51.31    7.55
   6  -5   0   40.17    6.64
   6   5   0   45.06    6.98
   6   5   0   30.84    6.69
   6   5   0   58.94    7.31
  -6  -5  -1   15.97    4.23
  -6  -5  -1    6.88    4.26
  -6  -5  -1    6.64    3.58
   6  -5   1    8.95    3.97
   6  -5   1   10.51    3.80
   6  -5   1   19.44    4.81
   6   5   1   16.07    4.35
   6   5   1    8.49    4.31
   6   5   1    5.20    3.44
  -6  -5  -2 1102.90   23.38
  -6  -5  -2 1142.16   29.42
  -6  -5  -2 1176.44   28.77
   6  -5   2 1225.03   27.95
   6  -5   2 1303.12   27.45
   6  -5   2 1072.03   24.37
   6   5   2 1141.22   23.58
   6   5   2 1041.48   28.60
   6   5   2 1138.74   26.41
  -6  -5  -3  238.95   10.83
  -6  -5  -3  252.86   14.70
  -6  -5  -3  263.76   14.48
   6  -5   3  264.02   14.19
   6  -5   3  266.14   14.12
   6  -5   3  263.25   12.41
   6  -5   3  238.26   11.72
   6   5   3  252.91   11.21
   6   5   3  243.02   14.51
   6   5   3  255.12   13.18
  -6  -5  -4  295.49   11.57
  -6  -5  -4  288.85   16.05
  -6  -5  -4  285.91   15.18
   6  -5   4  323.95   16.41
   6  -5   4  300.06   15.64
   6  -5   4  313.87   12.97
   6  -5   4  254.90   11.91
   6   5   4  293.59   11.47
   6   5   4  276.99   15.64
   6   5   4  291.71   14.48
  -6  -5  -5  307.23   11.55
  -6  -5  -5  272.95   15.66
  -6  -5  -5  271.12   15.04
   6  -5   5  349.35   17.59
   6  -5   5  294.48   15.90
   6  -5   5  255.14    8.52
   6   5   5  267.27   10.75
   6   5   5  240.78   14.99
   6   5   5  290.27   14.75
  -6  -5  -6   70.70    6.37
  -6  -5  -6   79.19   10.78
  -6  -5  -6   65.75    9.31
   6  -5   6   88.48   10.37
   6  -5   6   81.89   10.01
   6  -5   6   70.65    5.61
   6   5   6   70.73    6.30
   6   5   6   66.37   10.37
   6   5   6   78.38    8.40
  -6  -5  -7   35.63    5.03
  -6  -5  -7   30.24    7.75
  -6  -5  -7   23.00    6.16
   6  -5   7   38.85    8.13
   6  -5   7   28.43    4.86
   6   5   7   37.43    5.10
   6   5   7   27.86    8.01
   6   5   7   36.54    6.90
  -6  -5  -8 1156.47   32.93
   6  -5   8 1314.28   36.35
   6  -5   8 1008.02   21.96
[truncated: 382,025 more chars]
