# Supplementary material for: Re-refinement of dineodymium tris­[sulfate­(VI)] tetra­hydrate
Source: IUCrdata. 2026 Feb 27;11(Pt 2):x260175. doi: 10.1107/S2414314626001756 (PMC12961660; doi:10.1107/S2414314626001756)
Supplement: Supplementary file 2 [file x-11-x260175-Isup3.hkl]

data_I                                                                          
_shelx_title ' KCSuJ126_0m_a.res in P2(1)/n'                                    
_shelx_refln_list_code          4                                               
_shelx_F_calc_maximum      435.64                                               
_exptl_crystal_F_000      1216.00                                               
_reflns_d_resolution_high  0.7482                                               
                                                                                
loop_                                                                           
 _space_group_symop_operation_xyz                                               
 'x, y, z'                                                                      
 '-x+1/2, y+1/2, -z+1/2'                                                        
 '-x, -y, -z'                                                                   
 'x-1/2, -y-1/2, z-1/2'                                                         
                                                                                
_cell_length_a    13.0092                                                       
_cell_length_b     7.2033                                                       
_cell_length_c    13.2968                                                       
_cell_angle_alpha  90.000                                                       
_cell_angle_beta   92.388                                                       
_cell_angle_gamma  90.000                                                       
                                                                                
_shelx_F_squared_multiplier     1.000                                           
                                                                                
loop_                                                                           
 _refln_index_h                                                                 
 _refln_index_k                                                                 
 _refln_index_l                                                                 
 _refln_F_squared_calc                                                          
 _refln_F_squared_meas                                                          
 _refln_F_squared_sigma                                                         
 _refln_observed_status                                                         
   4   0   0     130457.37     126136.16       765.40 o                         
   6   0   0     166046.84     173241.48      1095.63 o                         
   8   0   0      31028.53      30348.20      1309.79 o                         
  10   0   0         57.38         94.14        26.09 o                         
  12   0   0      45716.41      45559.67      1318.09 o                         
  14   0   0      27159.70      27038.52      1259.91 o                         
  16   0   0        766.54        757.51        80.82 o                         
   1   1   0       8403.65       6175.22      1184.27 o                         
   2   1   0      43414.69      41863.79      1255.42 o                         
   3   1   0      13421.29      13157.99       235.87 o                         
   4   1   0      68974.48      67774.11       756.47 o                         
   5   1   0        168.14        179.91        13.74 o                         
   6   1   0         50.80        175.46        14.22 o                         
   7   1   0        991.39       1079.03        29.30 o                         
   8   1   0      32253.56      31343.03       715.26 o                         
   9   1   0        366.25        407.24        23.81 o                         
  10   1   0      44548.89      44096.37       871.74 o                         
  11   1   0          2.85         19.91        13.35 o                         
  12   1   0       1241.66       1374.97        45.55 o                         
  13   1   0       1406.47       1282.59        55.75 o                         
  14   1   0       6701.65       6425.41       182.14 o                         
  15   1   0         15.75         50.21        25.15 o                         
  16   1   0      17849.43      18090.71       841.77 o                         
  17   1   0        392.75        357.15        60.72 o                         
   1   2   0       9874.44       8965.09       174.92 o                         
   2   2   0      39988.44      36535.65       729.02 o                         
   3   2   0       5967.48       6154.36       168.18 o                         
   4   2   0      13897.87      12764.44       263.40 o                         
   5   2   0      16628.89      15340.69       320.99 o                         
   6   2   0     171123.31     166851.91      4686.38 o                         
   7   2   0         12.73         17.84        10.73 o                         
   8   2   0      27680.83      28279.31       425.33 o                         
   9   2   0      16981.11      16842.11       297.26 o                         
  10   2   0      11401.47      11686.75       236.05 o                         
  11   2   0          7.26         22.49        12.95 o                         
  12   2   0      39279.52      39356.21       812.72 o                         
  13   2   0        611.00        645.04        42.51 o                         
  14   2   0      13244.07      13661.86       586.41 o                         
  15   2   0         36.42         58.91        26.37 o                         
  16   2   0        435.09        384.71        45.35 o                         
   1   3   0        120.08         74.84        11.57 o                         
   2   3   0      89980.06      84152.62      1554.47 o                         
   3   3   0        552.91        688.93        30.07 o                         
   4   3   0      75032.08      72895.70      1182.36 o                         
   5   3   0        167.50        112.99        18.49 o                         
   6   3   0        962.87        962.82        48.19 o                         
   7   3   0       1375.56       1321.72        53.46 o                         
   8   3   0       8485.86       8220.63       182.56 o                         
   9   3   0         71.99         79.00        17.62 o                         
  10   3   0      35100.13      33954.50       730.10 o                         
  11   3   0         55.39         68.30        18.72 o                         
  12   3   0      10558.91      10342.69       233.85 o                         
  13   3   0       1792.49       1736.15        71.20 o                         
  14   3   0       7361.60       7615.34       252.27 o                         
  15   3   0        212.72        265.15        41.28 o                         
  16   3   0      17708.97      17640.77      1038.91 o                         
   0   4   0     116190.80     111098.71      2671.22 o                         
   1   4   0       2135.48       1922.37        36.62 o                         
   2   4   0      33171.70      31597.67       566.98 o                         
   3   4   0      20686.41      19586.51       350.39 o                         
   4   4   0      13793.50      13535.63       188.94 o                         
   5   4   0         19.51         79.72        17.15 o                         
   6   4   0     113691.66     113463.33      2602.75 o                         
   7   4   0        336.79        396.56        29.04 o                         
   8   4   0      35451.70      35408.98       704.19 o                         
   9   4   0       2645.73       2639.43        73.36 o                         
  10   4   0      19532.65      19229.19       401.06 o                         
  11   4   0       1696.50       1725.49        57.91 o                         
  12   4   0      36258.75      36924.78       851.48 o                         
  13   4   0         41.55         74.52        26.07 o                         
  14   4   0       5742.81       6018.63       131.29 o                         
  15   4   0       3047.13       3275.79       149.35 o                         
   1   5   0       5106.70       5135.96       117.48 o                         
   2   5   0      26959.56      24888.18       517.16 o                         
   3   5   0        265.74        277.24        24.08 o                         
   4   5   0      29057.35      28346.70       537.28 o                         
   5   5   0       3435.49       3259.31        78.09 o                         
   6   5   0        678.02        845.78        54.56 o                         
   7   5   0      10063.13      10112.96       197.34 o                         
   8   5   0      13588.80      13845.00       373.50 o                         
   9   5   0         10.46         18.29        20.29 o                         
  10   5   0      24458.18      24237.08       692.14 o                         
  11   5   0       2587.20       2706.00       149.21 o                         
  12   5   0       2478.02       2500.50       132.67 o                         
  13   5   0       1287.64       1384.77        75.35 o                         
  14   5   0       6394.73       6449.10       195.07 o                         
   0   6   0      79854.42      71577.22      2485.59 o                         
   1   6   0      10252.24       9282.03       255.22 o                         
   2   6   0      20397.37      19228.81       485.10 o                         
   3   6   0      24992.10      23416.73       436.12 o                         
   4   6   0      13864.28      13603.06       284.80 o                         
   5   6   0        209.99        237.93        26.94 o                         
   6   6   0      38003.02      37517.27       824.29 o                         
   7   6   0        355.91        410.94        35.22 o                         
   8   6   0      15032.37      14918.16       321.73 o                         
   9   6   0       2144.55       2164.24        89.38 o                         
  10   6   0       1432.76       1334.06       149.55 o                         
  11   6   0       3783.93       3991.38       175.24 o                         
  12   6   0      14806.53      14733.41       892.45 o                         
  13   6   0        189.15        239.86        45.17 o                         
   1   7   0       2420.95       2430.55        65.53 o                         
   2   7   0       7456.12       7085.40       174.69 o                         
   3   7   0         19.21         74.80        21.28 o                         
   4   7   0      24547.44      24374.52       564.24 o                         
   5   7   0       1973.68       2040.12        69.03 o                         
   6   7   0       1271.29       1344.23        63.84 o                         
   7   7   0       2869.25       2903.71       123.23 o                         
   8   7   0      15024.93      16115.40       383.50 o                         
   9   7   0        157.63        149.03        31.98 o                         
  10   7   0      13935.12      14128.99       576.49 o                         
  11   7   0        772.91        806.84        75.33 o                         
   0   8   0      42780.12      43006.88      2059.25 o                         
   1   8   0        885.76        979.74        54.75 o                         
   2   8   0       5837.63       5727.67       113.95 o                         
   3   8   0      11427.48      10942.10       194.90 o                         
   4   8   0      12982.25      13166.82       350.43 o                         
   5   8   0       7353.30       7504.83       185.61 o                         
   6   8   0      15544.70      15893.59       358.03 o                         
   7   8   0       2342.07       2386.27        84.16 o                         
   8   8   0       3570.96       3497.24       152.33 o                         
   9   8   0       9072.56       8976.52       288.46 o                         
   1   9   0       9399.52       9627.91       195.88 o                         
   2   9   0      10887.66      10900.12       225.86 o                         
   3   9   0        277.84        350.82        55.11 o                         
   4   9   0      10133.70      10403.34       188.69 o                         
   5   9   0       3315.18       3158.20       138.84 o                         
   6   9   0        547.59        491.68        53.12 o                         
 -17   0   1      16861.39      17014.13      1398.89 o                         
 -15   0   1      15806.34      15090.63      1059.82 o                         
 -13   0   1       1260.90       1427.05        88.70 o                         
 -11   0   1      60143.88      59495.32      1719.48 o                         
  -9   0   1       4938.88       4708.62       127.86 o                         
  -7   0   1      14194.10      13310.09       456.82 o                         
  -5   0   1      10056.40       9213.64       203.75 o                         
  -3   0   1       8716.74       8694.63       105.44 o                         
   3   0   1       2575.56       2429.81        70.02 o                         
   5   0   1        800.35        930.04        46.43 o                         
   7   0   1       1635.46       1696.90        88.13 o                         
   9   0   1        629.35        634.20        43.33 o                         
  11   0   1         62.70         59.08        18.64 o                         
  13   0   1        519.57        533.47        52.72 o                         
  15   0   1       3749.49       3948.20       346.10 o                         
  17   0   1        272.66        223.00        62.62 o                         
 -17   1   1        264.17        222.59        45.95 o                         
 -16   1   1         65.37         47.24        32.58 o                         
 -15   1   1      12816.75      12687.30       488.98 o                         
 -14   1   1       2015.36       1985.57        95.89 o                         
 -13   1   1      13997.65      13646.69       438.82 o                         
 -12   1   1         17.03         35.42        15.09 o                         
 -11   1   1        946.20       1028.64        37.82 o                         
 -10   1   1       1420.27       1391.92        38.65 o                         
  -9   1   1       6643.91       6731.20       110.99 o                         
  -8   1   1        591.03        610.24        25.00 o                         
  -7   1   1      50398.30      52151.98       802.30 o                         
  -6   1   1       1967.70       2172.33        33.50 o                         
  -5   1   1       8706.73       8545.40        87.31 o                         
  -4   1   1       3259.13       3367.30        39.92 o                         
  -3   1   1       8359.57       8126.89       119.30 o                         
  -2   1   1        804.12        827.04        17.68 o                         
  -1   1   1      30410.57      30399.23       748.10 o                         
   0   1   1        557.16        353.66        76.44 o                         
   1   1   1      13511.35      11878.41       339.93 o                         
   2   1   1       1274.70       1257.38        36.65 o                         
   3   1   1        114.33        118.48         9.31 o                         
   4   1   1          1.51         15.57         8.22 o                         
   5   1   1       3019.71       2580.88        59.33 o                         
   6   1   1          1.09          9.65         9.64 o                         
   7   1   1       4476.03       4440.72        81.38 o                         
   8   1   1        379.19        404.07        22.43 o                         
   9   1   1         24.36         73.16        11.78 o                         
  10   1   1         10.72         40.13        12.21 o                         
  11   1   1        159.26        192.10        19.85 o                         
  12   1   1          1.55         -0.28        13.66 o                         
  13   1   1        115.73        100.12        21.63 o                         
  14   1   1        282.48        247.14        33.93 o                         
  15   1   1          2.68         34.42        23.10 o                         
  16   1   1        212.83        197.97        40.59 o                         
  17   1   1        127.22        162.49        40.06 o                         
 -16   2   1        888.50        804.21        62.40 o                         
 -15   2   1       7407.22       7599.48       333.54 o                         
 -14   2   1         63.83         76.77        25.53 o                         
 -13   2   1       3913.55       3901.23        92.99 o                         
 -12   2   1        190.78        198.65        20.12 o                         
 -11   2   1      37950.96      37831.09       738.42 o                         
 -10   2   1       1536.10       1590.02        40.94 o                         
  -9   2   1      20107.23      20312.53       270.16 o                         
  -8   2   1       2059.69       2066.37        43.53 o                         
  -7   2   1       3683.66       3399.60        60.83 o                         
  -6   2   1       6074.11       5803.48       113.50 o                         
  -5   2   1      62724.45      61983.83       920.50 o                         
  -4   2   1        785.73        789.46        32.51 o                         
  -3   2   1       9103.85       8624.45       146.71 o                         
  -2   2   1       5278.38       5105.36        64.23 o                         
  -1   2   1      16769.03      16216.60       297.98 o                         
   0   2   1        854.98        728.92        17.73 o                         
   1   2   1       4342.68       3820.78       114.31 o                         
   2   2   1          0.23          2.24        10.95 o                         
   3   2   1         39.06         70.94        12.99 o                         
   4   2   1       4081.21       3980.79       107.29 o                         
   5   2   1         94.72        130.50        15.22 o                         
   6   2   1        374.47        392.02        22.72 o                         
   7   2   1        364.25        434.60        24.92 o                         
   8   2   1         25.29         33.41        11.04 o                         
   9   2   1        644.83        665.32        42.20 o                         
  10   2   1        149.15        172.45        18.60 o                         
  11   2   1        259.51        271.19        34.21 o                         
  12   2   1        185.52        177.81        20.41 o                         
  13   2   1        272.57        326.75        29.61 o                         
  14   2   1         35.69         40.05        22.59 o                         
  15   2   1       1290.59       1456.86        67.50 o                         
  16   2   1         43.65         30.57        35.09 o                         
 -16   3   1       1280.05       1246.46        83.96 o                         
 -15   3   1       6321.67       6619.70       280.61 o                         
 -14   3   1         38.81         62.34        35.79 o                         
 -13   3   1      19206.89      19276.75       468.47 o                         
 -12   3   1       1067.74       1086.53        54.85 o                         
 -11   3   1        611.76        613.10        38.30 o                         
 -10   3   1       2924.18       2949.19        72.97 o                         
  -9   3   1      13639.83      13717.22       279.17 o                         
  -8   3   1        103.42        114.32        15.35 o                         
  -7   3   1      19432.93      18782.79       382.17 o                         
  -6   3   1       1978.54       1995.82        40.65 o                         
  -5   3   1        726.66        616.54        28.41 o                         
  -4   3   1       7316.05       7644.92       138.24 o                         
  -3   3   1       7843.56       7814.96       102.77 o                         
  -2   3   1        303.36        363.89        19.23 o                         
  -1   3   1      13147.83      11866.82       168.17 o                         
   0   3   1        634.28        654.09        24.78 o                         
   1   3   1      13498.99      11956.20       205.57 o                         
   2   3   1       1294.08       1225.30        33.61 o                         
   3   3   1       3286.59       3152.00        58.12 o                         
   4   3   1       1093.70       1078.69        48.65 o                         
   5   3   1       6728.54       6616.11       233.01 o                         
   6   3   1        396.82        432.07        24.37 o                         
   7   3   1       3667.43       3536.97        96.61 o                         
   8   3   1        363.80        341.62        25.70 o                         
   9   3   1         37.32         48.95        15.95 o                         
  10   3   1       1260.93       1209.96        48.12 o                         
  11   3   1        787.13        856.66        52.22 o                         
  12   3   1         94.61         86.61        22.82 o                         
  13   3   1         49.31         51.65        24.38 o                         
  14   3   1        177.62        178.00        34.08 o                         
  15   3   1        147.88        146.67        34.91 o                         
  16   3   1         23.31        -10.46        32.47 o                         
 -15   4   1       1908.88       1918.05        98.25 o                         
 -14   4   1       2917.93       3083.60       146.03 o                         
 -13   4   1       1389.38       1461.14        87.26 o                         
 -12   4   1       1539.27       1561.43        96.62 o                         
 -11   4   1      17991.14      18508.50       396.80 o                         
 -10   4   1         86.93         80.38        20.54 o                         
  -9   4   1      16774.55      16436.97       519.92 o                         
  -8   4   1        873.23        925.11        58.58 o                         
  -7   4   1       1196.80       1235.28        38.86 o                         
  -6   4   1        197.20        187.77        21.86 o                         
  -5   4   1      28799.07      28575.04       293.79 o                         
  -4   4   1        192.65        211.07        21.81 o                         
  -3   4   1      11938.71      11985.09       123.15 o                         
  -2   4   1          3.56         31.16        10.41 o                         
  -1   4   1       3010.35       2648.25        47.99 o                         
   0   4   1          6.38         18.32        11.95 o                         
   1   4   1       5084.49       4643.16       109.65 o                         
   2   4   1          2.87          1.00        10.53 o                         
   3   4   1         14.92         62.05        14.17 o                         
   4   4   1         87.64        124.89        18.13 o                         
   5   4   1          0.18         56.32        15.28 o                         
   6   4   1        293.69        302.21        27.12 o                         
   7   4   1        307.19        346.65        29.49 o                         
   8   4   1        193.14        199.69        25.46 o                         
   9   4   1       2377.26       2351.86        56.74 o                         
  10   4   1        460.94        517.21        39.02 o                         
  11   4   1         65.53         63.10        19.74 o                         
  12   4   1         10.30         46.31        21.40 o                         
  13   4   1       1032.41        970.83        62.12 o                         
  14   4   1         52.13         58.16        29.74 o                         
  15   4   1       1906.29       2113.14       101.04 o                         
 -14   5   1        316.77        322.21        49.82 o                         
 -13   5   1       9657.78       9707.60       278.34 o                         
 -12   5   1         71.72         51.80        25.86 o                         
 -11   5   1       1155.13       1259.63       104.08 o                         
 -10   5   1       1520.57       1602.55        59.15 o                         
  -9   5   1       5953.81       5945.20       201.22 o                         
  -8   5   1       1956.91       1881.54        56.07 o                         
  -7   5   1      11674.61      11779.64       365.80 o                         
  -6   5   1        615.19        613.14        37.60 o                         
  -5   5   1       3533.92       3431.11       104.13 o                         
  -4   5   1       7096.29       7016.87       121.67 o                         
  -3   5   1       3386.22       3315.70       111.97 o                         
  -2   5   1       3315.97       3254.24        86.32 o                         
  -1   5   1       7461.16       7253.33       149.20 o                         
   0   5   1        107.86        121.16        17.97 o                         
   1   5   1       3317.79       3173.87        72.21 o                         
   2   5   1        893.37        915.01        35.52 o                         
   3   5   1       1358.14       1354.45        41.28 o                         
   4   5   1       1736.76       1688.37        53.49 o                         
   5   5   1        794.44        900.04        40.65 o                         
   6   5   1        177.39        200.13        27.00 o                         
   7   5   1       1865.94       1889.22        56.23 o                         
   8   5   1         12.47         35.61        17.96 o                         
   9   5   1         91.83        166.80        29.43 o                         
  10   5   1          0.49          8.82        20.98 o                         
  11   5   1        201.44        224.48        36.65 o                         
  12   5   1        140.33        165.93        34.40 o                         
  13   5   1        218.91        273.15        42.70 o                         
  14   5   1        103.30         76.62        46.21 o                         
 -13   6   1       3660.89       3379.43       180.52 o                         
 -12   6   1       2570.11       2763.57       179.12 o                         
 -11   6   1      19551.84      19240.63       886.04 o                         
 -10   6   1        703.83        794.32       113.48 o                         
  -9   6   1       3734.79       3624.95       163.55 o                         
  -8   6   1       2223.72       2189.39        92.72 o                         
  -7   6   1       4941.08       4924.57       128.41 o                         
  -6   6   1         13.09         43.14        18.68 o                         
  -5   6   1      13612.49      13316.08       258.70 o                         
  -4   6   1        194.21        204.42        25.13 o                         
  -3   6   1       5023.93       4967.75       105.93 o                         
  -2   6   1        262.61        252.48        21.29 o                         
  -1   6   1       3656.44       3323.30        61.83 o                         
   0   6   1        407.90        396.05        32.42 o                         
   1   6   1       9202.30       8560.50       253.19 o                         
   2   6   1         29.35         33.26        12.92 o                         
   3   6   1        428.29        520.25        35.36 o                         
   4   6   1         11.80         41.03        16.43 o                         
   5   6   1        575.90        604.27        38.56 o                         
   6   6   1         72.66         89.40        20.73 o                         
   7   6   1        277.51        354.70        35.79 o                         
   8   6   1        648.14        699.95        50.52 o                         
   9   6   1         97.48        118.29        39.72 o                         
  10   6   1          5.46         -1.74        27.16 o                         
  11   6   1        278.88        316.64        45.75 o                         
  12   6   1        247.58        298.89        48.59 o                         
  13   6   1          0.97         27.80        35.00 o                         
 -11   7   1        301.31        318.07        53.03 o                         
 -10   7   1       2590.81       2405.90       110.37 o                         
  -9   7   1        931.96        979.79        82.51 o                         
  -8   7   1        987.12        895.35        66.54 o                         
  -7   7   1      10058.03      10016.32       346.66 o                         
  -6   7   1        796.37        788.61        78.91 o                         
  -5   7   1       2535.72       2611.30        75.92 o                         
  -4   7   1       2726.16       2646.63       124.23 o                         
  -3   7   1       2971.04       2940.51        63.28 o                         
  -2   7   1       1546.08       1454.12        48.42 o                         
  -1   7   1       3448.47       3439.00        67.96 o                         
   0   7   1        391.92        426.45        33.84 o                         
   1   7   1       1647.80       1582.88        75.33 o                         
   2   7   1        881.13        956.15        40.68 o                         
   3   7   1        376.28        448.91        37.49 o                         
   4   7   1       1775.62       1745.78        62.60 o                         
   5   7   1        777.87        868.26        55.05 o                         
   6   7   1         60.69         51.67        20.66 o                         
   7   7   1         21.75         54.08        22.10 o                         
   8   7   1        237.45        253.63        36.23 o                         
   9   7   1        139.26        162.50        38.10 o                         
  10   7   1       1119.46       1157.21        88.37 o                         
  11   7   1         23.48         38.09        33.30 o                         
  -9   8   1       2166.56       2088.39       150.78 o                         
  -8   8   1       3655.15       3376.80       107.88 o                         
  -7   8   1       2673.15       2791.24        89.18 o                         
  -6   8   1       2873.40       2926.38       114.32 o                         
  -5   8   1       3177.68       3141.60       100.86 o                         
  -4   8   1        383.32        397.90        41.23 o                         
  -3   8   1       1605.78       1542.92        69.27 o                         
  -2   8   1        760.90        855.50        53.02 o                         
  -1   8   1        336.61        326.92        32.76 o                         
   0   8   1         19.72         44.70        20.78 o                         
   1   8   1       2233.90       2162.15        79.37 o                         
   2   8   1        760.04        784.99        63.53 o                         
   3   8   1        821.45        826.21        64.25 o                         
   4   8   1          1.84         29.18        23.69 o                         
   5   8   1        463.76        434.51        44.83 o                         
   6   8   1          6.62         14.82        23.01 o                         
   7   8   1        444.22        550.92        54.82 o                         
   8   8   1         32.16         -9.26        28.24 o                         
   9   8   1        169.88        160.44        41.68 o                         
  -6   9   1        451.05        493.44        50.50 o                         
  -5   9   1         97.04         78.07        29.02 o                         
  -4   9   1        515.71        513.08        51.43 o                         
  -3   9   1        465.70        534.35        49.01 o                         
  -2   9   1       1713.31       1695.53        64.46 o                         
  -1   9   1       2532.68       2466.14        77.45 o                         
   0   9   1          0.29          3.54        20.49 o                         
   1   9   1        152.25        165.15        24.90 o                         
   2   9   1       1239.70       1310.62        76.39 o                         
   3   9   1        760.56        863.45        69.31 o                         
   4   9   1       1667.90       1728.94        92.84 o                         
   5   9   1        469.66        514.72       101.63 o                         
   6   9   1          3.14        -69.93        69.93 o                         
 -16   0   2        217.15        219.79        53.68 o                         
 -14   0   2       3817.22       3905.51       166.58 o                         
 -12   0   2       3862.08       3705.65        99.28 o                         
 -10   0   2      11197.93      11376.75       262.26 o                         
  -8   0   2      42268.57      42815.45       637.94 o                         
  -6   0   2       1482.02       1652.89        44.71 o                         
  -4   0   2      51478.46      52012.67       466.56 o                         
  -2   0   2      56017.89      60759.91       444.52 o                         
   0   0   2      34415.57      28456.70      7616.36 o                         
   2   0   2      23231.67      22360.67       643.74 o                         
   6   0   2      35075.57      35065.41       640.95 o                         
   8   0   2      25198.83      25200.83       821.64 o                         
  10   0   2      39734.60      38906.16      2011.64 o                         
  12   0   2       6844.13       6589.57       293.57 o                         
  14   0   2         95.83        130.24        42.52 o                         
  16   0   2      14342.10      14334.74       721.56 o                         
 -17   1   2         45.48         46.48        38.77 o                         
 -16   1   2         20.44         23.01        28.44 o                         
 -15   1   2          1.67        -14.80        23.38 o                         
 -14   1   2       2062.20       1957.52        71.78 o                         
 -13   1   2          4.22         11.83        18.43 o                         
 -12   1   2      11492.48      11218.38       193.53 o                         
 -11   1   2        214.51        246.96        21.35 o                         
 -10   1   2       1180.29       1322.66        38.19 o                         
  -9   1   2        860.88        912.72        31.79 o                         
  -8   1   2        426.71        403.27        20.41 o                         
  -7   1   2          0.14         19.20         9.60 o                         
  -6   1   2      42497.25      44424.99       376.19 o                         
  -5   1   2        822.89        834.83        22.73 o                         
  -4   1   2      29147.75      29334.44       369.14 o                         
  -3   1   2        694.24        700.90        18.51 o                         
  -2   1   2        538.35        607.75        16.12 o                         
  -1   1   2       2426.90       2435.59        27.25 o                         
   0   1   2      80045.32      47167.84     39747.26 o                         
   1   1   2       6147.69       5552.68       121.04 o                         
   2   1   2      40119.27      37132.40       771.72 o                         
   3   1   2          3.21         21.55         9.55 o                         
   4   1   2         16.90         24.04         9.24 o                         
   5   1   2        914.83       1074.59        29.80 o                         
   6   1   2      49629.39      50628.19       764.73 o                         
   7   1   2        229.77        242.23        17.00 o                         
   8   1   2      46552.16      45635.30      1229.68 o                         
   9   1   2        128.87        152.46        16.42 o                         
  10   1   2       9531.08       9597.41       244.32 o                         
  11   1   2       1036.38       1110.25        54.97 o                         
  12   1   2      38453.96      38456.15      1128.42 o                         
  13   1   2        156.24        136.24        24.16 o                         
  14   1   2      41050.18      40408.71      1902.99 o                         
  15   1   2         38.86         62.35        26.69 o                         
  16   1   2       2408.43       2652.12       191.45 o                         
  17   1   2        159.49        125.65        39.73 o                         
 -16   2   2        797.20        743.08        56.69 o                         
 -15   2   2         53.19         76.92        29.46 o                         
 -14   2   2       4391.38       4551.42       134.34 o                         
 -13   2   2        339.09        326.23        33.45 o                         
 -12   2   2       1821.62       1796.93        50.00 o                         
 -11   2   2        137.96        136.02        18.03 o                         
 -10   2   2       4730.02       4866.84        78.68 o                         
  -9   2   2        526.87        577.21        25.57 o                         
  -8   2   2      30607.46      30014.49       364.82 o                         
  -7   2   2         93.73         98.99        12.39 o                         
  -6   2   2      10509.27      10888.59       133.86 o                         
  -5   2   2       5735.91       5905.52        75.79 o                         
  -4   2   2      17706.27      16591.26       164.78 o                         
  -3   2   2       1782.89       1757.85        28.06 o                         
  -2   2   2     123511.23     120623.06      2298.02 o                         
  -1   2   2      23966.83      23404.00       306.01 o                         
   0   2   2       4423.37       3924.41        51.17 o                         
   1   2   2       6003.24       4999.31       140.91 o                         
   2   2   2      45033.84      38134.10       912.34 o                         
   3   2   2       9594.36       8846.21       257.61 o                         
   4   2   2      68558.38      64721.34      1197.94 o                         
   5   2   2        448.63        453.96        29.46 o                         
   6   2   2      18559.51      17808.47       398.56 o                         
   7   2   2        275.14        291.03        16.84 o                         
   8   2   2      20506.44      20478.73       422.24 o                         
   9   2   2       5398.00       5480.70       102.63 o                         
  10   2   2      58863.42      60331.03      1380.02 o                         
  11   2   2        855.33        836.93        34.97 o                         
  12   2   2      10470.83      10729.88       242.30 o                         
  13   2   2       8004.42       7869.33       332.83 o                         
  14   2   2       4227.40       4337.21       163.52 o                         
  15   2   2        580.47        517.69        44.02 o                         
  16   2   2      23040.02      23238.97      1220.85 o                         
 -16   3   2         65.80        110.50        71.41 o                         
 -15   3   2         60.04         83.60        32.75 o                         
 -14   3   2        902.21       1058.35        69.54 o                         
 -13   3   2        111.89        176.68        31.67 o                         
 -12   3   2       7638.45       7587.71       188.20 o                         
 -11   3   2         76.64         84.87        19.80 o                         
 -10   3   2       1204.31       1309.91        48.16 o                         
  -9   3   2       2156.71       2096.76        49.81 o                         
  -8   3   2       6255.72       6121.55        97.28 o                         
  -7   3   2         59.24         61.39        13.69 o                         
  -6   3   2      40560.38      39466.62       642.50 o                         
  -5   3   2        154.47        133.87        14.66 o                         
  -4   3   2      14505.67      14182.49       320.44 o                         
  -3   3   2      11315.17      11565.30       235.31 o                         
  -2   3   2       7202.91       7353.58       110.64 o                         
  -1   3   2        240.03        226.71        13.12 o                         
   0   3   2      59783.90      56870.29       877.18 o                         
   1   3   2         33.13         30.64         8.98 o                         
   2   3   2      78552.74      72618.24      1300.06 o                         
   3   3   2       3396.25       3157.87        84.84 o                         
   4   3   2       3167.27       3264.48        81.10 o                         
   5   3   2       4251.91       3945.55        64.83 o                         
   6   3   2      54899.89      52528.25       889.99 o                         
   7   3   2       1160.70       1129.52        39.38 o                         
   8   3   2      57462.86      56677.39      1345.28 o                         
   9   3   2       7360.97       7064.43       172.20 o                         
  10   3   2       2163.41       2246.51        83.43 o                         
  11   3   2        365.07        396.40        32.72 o                         
  12   3   2      15056.99      14906.64       565.98 o                         
  13   3   2         72.32         64.52        22.19 o                         
  14   3   2      22082.67      22245.09       952.18 o                         
  15   3   2        353.40        329.65        45.83 o                         
  16   3   2       6808.00       6401.54       270.75 o                         
 -15   4   2        104.42        138.13        42.59 o                         
 -14   4   2       4266.87       4404.63       202.11 o                         
 -13   4   2         43.89         21.68        25.98 o                         
 -12   4   2       1083.99       1062.63        66.33 o                         
 -11   4   2        910.45        976.57        51.21 o                         
 -10   4   2       1370.57       1465.81        47.87 o                         
  -9   4   2        118.43        122.10        18.47 o                         
  -8   4   2      22148.53      21336.86       473.34 o                         
  -7   4   2       2050.03       2122.87        53.16 o                         
  -6   4   2       8001.62       7834.36       220.92 o                         
  -5   4   2       2722.63       2665.65        62.24 o                         
  -4   4   2       7702.98       7180.88       147.65 o                         
  -3   4   2         28.07         47.47        12.23 o                         
  -2   4   2      68271.37      64906.48       897.33 o                         
  -1   4   2       1917.38       1792.87        33.90 o                         
   0   4   2       2121.53       1841.99        53.90 o                         
   1   4   2       2066.03       1779.45        49.24 o                         
   2   4   2      35814.87      33479.70       454.20 o                         
   3   4   2        566.59        530.92        27.89 o                         
   4   4   2      21889.17      19704.51       519.94 o                         
   5   4   2       1194.79       1268.92        41.23 o                         
   6   4   2       1991.78       1962.40        67.73 o                         
   7   4   2       6205.71       6010.10       109.29 o                         
   8   4   2       1386.35       1416.98        54.17 o                         
   9   4   2         28.88         37.93        15.59 o                         
  10   4   2      27336.02      25767.44       925.95 o                         
  11   4   2       1285.33       1361.57        62.21 o                         
  12   4   2      22478.62      21900.69       879.53 o                         
  13   4   2       1252.46       1133.77        63.77 o                         
  14   4   2       4180.74       4238.14       175.82 o                         
  15   4   2        371.17        383.80        50.61 o                         
 -14   5   2        632.89        652.54        62.83 o                         
 -13   5   2         85.95        106.46        29.19 o                         
 -12   5   2       4009.24       4307.02       160.79 o                         
 -11   5   2        371.32        352.55        34.92 o                         
 -10   5   2       2290.08       2393.95        95.53 o                         
  -9   5   2       1135.67       1063.24        46.30 o                         
  -8   5   2        983.62        990.78        41.40 o                         
  -7   5   2        141.48        145.52        22.47 o                         
  -6   5   2      15539.36      14883.62       487.09 o                         
  -5   5   2         23.62         70.00        17.28 o                         
  -4   5   2      10864.09      10232.46       286.28 o                         
  -3   5   2       5114.82       4856.03       107.08 o                         
  -2   5   2       1466.20       1448.62        35.70 o                         
  -1   5   2       1811.94       1693.08        43.31 o                         
   0   5   2      14791.02      13998.21       295.53 o                         
   1   5   2       1368.77       1271.26        41.30 o                         
   2   5   2      30149.57      28381.94       809.85 o                         
   3   5   2       4627.09       4447.54       130.56 o                         
   4   5   2          1.10         71.50        22.62 o                         
   5   5   2         40.54         34.16        16.62 o                         
   6   5   2      21075.66      21088.65       371.68 o                         
   7   5   2       1312.06       1447.60        51.24 o                         
   8   5   2      29713.54      29645.49       661.10 o                         
   9   5   2        176.16        177.54        26.62 o                         
  10   5   2       1193.93       1318.99        73.00 o                         
  11   5   2       7442.42       7212.02       182.77 o                         
  12   5   2      14369.84      13818.75       646.51 o                         
  13   5   2       1793.44       1695.25       106.51 o                         
  14   5   2      22040.29      21319.92       275.76 o                         
 -13   6   2        116.97        135.06        46.99 o                         
 -12   6   2        953.00        991.42        98.23 o                         
 -11   6   2       1600.63       1728.60       112.63 o                         
 -10   6   2       2854.05       2828.32       152.11 o                         
  -9   6   2          0.09          2.14        23.40 o                         
  -8   6   2      18450.57      17695.13       540.46 o                         
  -7   6   2       4645.96       4807.10       166.43 o                         
  -6   6   2        438.98        477.86        33.89 o                         
  -5   6   2       3417.26       3521.80       113.94 o                         
  -4   6   2      14265.19      14089.91       339.11 o                         
  -3   6   2        806.68        865.35        50.66 o                         
  -2   6   2      31096.04      29547.80       708.92 o                         
  -1   6   2        744.95        734.61        37.25 o                         
   0   6   2       4795.85       4387.42       124.91 o                         
   1   6   2       7595.36       6996.85       172.77 o                         
   2   6   2       7531.52       7216.58       150.23 o                         
   3   6   2       5451.55       5314.94       136.68 o                         
   4   6   2      44439.79      41911.28      1239.06 o                         
   5   6   2       4112.58       3963.63        82.05 o                         
   6   6   2      16255.15      16100.48       414.60 o                         
   7   6   2      13924.97      13829.00       319.28 o                         
   8   6   2      11275.60      11555.71       285.26 o                         
   9   6   2        171.14        245.90        35.98 o                         
  10   6   2      21189.29      21069.98       483.90 o                         
  11   6   2       1728.15       1759.17       101.77 o                         
  12   6   2       3018.23       2926.48       131.14 o                         
  13   6   2       1241.70       1321.36       128.47 o                         
 -11   7   2        331.58        282.33        51.32 o                         
 -10   7   2        652.25        588.75        64.48 o                         
  -9   7   2       1326.00       1448.09        73.19 o                         
  -8   7   2        172.30        166.85        31.01 o                         
  -7   7   2        401.17        438.70        40.54 o                         
  -6   7   2       3338.47       3332.57        99.62 o                         
  -5   7   2        276.21        296.66        30.97 o                         
  -4   7   2      10879.55      11000.29       324.59 o                         
  -3   7   2       3342.87       3164.59        81.27 o                         
  -2   7   2        369.17        445.65        29.11 o                         
  -1   7   2       1808.52       1816.67        48.38 o                         
   0   7   2      14655.82      13772.67       229.94 o                         
   1   7   2         65.97         50.20        16.91 o                         
   2   7   2       9086.80       8784.47       204.30 o                         
   3   7   2       2697.77       2799.80        91.36 o                         
   4   7   2        433.51        499.72        40.95 o                         
   5   7   2       4494.38       4490.26       138.04 o                         
   6   7   2       5474.32       5574.78       174.42 o                         
   7   7   2         20.17         36.04        21.05 o                         
   8   7   2      17440.18      18232.72       571.21 o                         
   9   7   2       4658.56       4725.59       212.78 o                         
  10   7   2       2629.72       2980.80       113.32 o                         
  11   7   2       3136.58       3185.68       120.07 o                         
  -9   8   2         67.46         53.81        36.31 o                         
  -8   8   2       7197.75       7106.22       194.17 o                         
  -7   8   2        302.68        319.27        39.43 o                         
  -6   8   2        366.32        369.54        44.58 o                         
  -5   8   2       5117.78       4858.79       106.99 o                         
  -4   8   2       2256.45       2351.57        73.16 o                         
  -3   8   2       1132.43       1163.66        51.95 o                         
  -2   8   2       7124.33       6930.99       183.51 o                         
  -1   8   2       5935.69       5937.17        97.74 o                         
   0   8   2       4285.92       4065.80        82.02 o                         
   1   8   2       9563.66       9291.31       181.34 o                         
   2   8   2       2029.00       2125.94        71.52 o                         
   3   8   2        113.43        158.21        31.68 o                         
   4   8   2      15405.28      14937.59       207.57 o                         
   5   8   2       2486.78       2501.32        87.51 o                         
   6   8   2       3526.51       3600.57       105.07 o                         
   7   8   2       3323.97       3417.07       111.77 o                         
   8   8   2       5455.84       5714.14       133.89 o                         
   9   8   2       2490.01       2261.59       106.96 o                         
  -5   9   2       1520.16       1571.80       119.19 o                         
  -4   9   2       2332.05       2227.65        81.71 o                         
  -3   9   2       1319.48       1327.59        60.21 o                         
  -2   9   2        194.54        212.56        30.45 o                         
  -1   9   2       1148.28       1128.74        53.96 o                         
   0   9   2       4130.22       4180.60       123.54 o                         
   1   9   2         60.07         84.14        23.23 o                         
   2   9   2      10545.32      10483.90       144.14 o                         
   3   9   2       2834.29       2898.53       112.44 o                         
   4   9   2        349.87        390.44        57.15 o                         
   5   9   2       6231.08       6297.89       202.54 o                         
 -17   0   3       1404.93       1498.36       121.31 o                         
 -15   0   3       7496.45       7262.75       631.55 o                         
 -13   0   3      32610.56      29107.73      3086.53 o                         
 -11   0   3      35930.11      35498.47       939.61 o                         
  -9   0   3      15428.00      15295.36       207.69 o                         
  -7   0   3     189784.59     199627.08      3180.37 o                         
  -5   0   3       9200.72       8733.88       170.47 o                         
  -3   0   3      89176.73      99152.09      3893.31 o                         
  -1   0   3      67649.05      79690.13       554.53 o                         
   1   0   3       9908.14      10106.42       742.07 o                         
   3   0   3      11501.66      11465.85       453.39 o                         
   5   0   3      68988.96      71004.48      1680.98 o                         
   7   0   3      39911.15      38724.21      1407.09 o                         
   9   0   3        935.11        937.00        58.62 o                         
  11   0   3      15475.15      15376.71       700.30 o                         
  13   0   3       5639.93       5809.14       245.18 o                         
  15   0   3        363.35        365.65        59.32 o                         
 -17   1   3      16096.64      16550.74       709.94 o                         
 -16   1   3        413.52        468.00        48.91 o                         
 -15   1   3      30453.56      30416.75      1015.98 o                         
 -14   1   3        139.59        164.64        29.68 o                         
 -13   1   3        401.11        410.77        40.54 o                         
 -12   1   3         27.45         49.33        16.40 o                         
 -11   1   3      57086.28      56384.41      1167.07 o                         
 -10   1   3       6357.18       6509.02       105.61 o                         
  -9   1   3      59342.94      59807.59       532.14 o                         
  -8   1   3       1637.76       1753.72        36.21 o                         
  -7   1   3       6346.27       6473.70        92.34 o                         
  -6   1   3       4531.90       4753.76        61.46 o                         
  -5   1   3      69911.61      74192.32      1144.22 o                         
  -4   1   3       2028.99       2181.93        60.61 o                         
  -3   1   3     105475.05     112844.92       857.49 o                         
  -2   1   3       2076.01       2092.18        27.34 o                         
  -1   1   3      73421.52      78178.20      4024.16 o                         
   0   1   3       1205.97       1312.62        32.28 o                         
   1   1   3      64453.04      62417.93      2549.27 o                         
   2   1   3          0.55          9.50         9.85 o                         
   3   1   3     149944.50     149497.38       958.29 o                         
   4   1   3       1789.13       1967.59        48.62 o                         
   5   1   3      25953.47      26198.41       501.70 o                         
   6   1   3       1150.41       1181.55        32.55 o                         
   7   1   3      22186.97      21576.38       507.85 o                         
   8   1   3         22.18         54.58        13.54 o                         
   9   1   3      52842.62      52418.25      1384.82 o                         
  10   1   3        183.64        205.90        19.97 o                         
  11   1   3       7700.76       7694.83       246.79 o                         
  12   1   3        206.77        244.88        22.18 o                         
  13   1   3       4600.95       4491.07       211.43 o                         
  14   1   3          9.48         32.98        22.08 o                         
  15   1   3      12008.78      11808.34       619.99 o                         
  16   1   3         33.99         41.35        28.56 o                         
 -16   2   3       3010.14       2879.79       107.66 o                         
 -15   2   3      10367.56      10370.65       364.79 o                         
 -14   2   3        152.24        158.92        30.52 o                         
 -13   2   3      56110.23      56817.18       955.15 o                         
 -12   2   3       6112.80       6052.94        91.13 o                         
 -11   2   3      12916.09      13039.49       164.89 o                         
 -10   2   3       1162.77       1184.03        36.36 o                         
  -9   2   3      14122.11      14526.09       231.32 o                         
  -8   2   3       3344.98       3313.18        55.12 o                         
  -7   2   3      44618.61      43437.21       539.47 o                         
  -6   2   3       1044.57       1136.41        27.87 o                         
  -5   2   3      44665.41      45866.22       353.26 o                         
  -4   2   3        349.15        436.22        17.98 o                         
  -3   2   3         43.48        215.05        12.99 o                         
  -2   2   3      17708.07      17505.11       229.46 o                         
  -1   2   3      70536.36      64726.74      2465.26 o                         
   0   2   3       2787.43       2837.93        44.40 o                         
   1   2   3      22450.19      19382.78       390.14 o                         
   2   2   3      25840.77      23680.13       623.07 o                         
   3   2   3       1669.12       1998.32        38.88 o                         
   4   2   3        208.37        265.01        21.51 o                         
   5   2   3      23556.18      22456.48       443.14 o                         
   6   2   3        721.35        761.93        25.96 o                         
   7   2   3      14460.17      14009.48       299.03 o                         
   8   2   3        314.75        310.81        19.87 o                         
   9   2   3        736.72        816.66        30.83 o                         
  10   2   3        249.64        256.11        20.95 o                         
  11   2   3       6935.00       7095.44       226.76 o                         
  12   2   3       1045.62       1057.84        44.24 o                         
  13   2   3       5742.99       6030.97       208.17 o                         
  14   2   3        108.08         85.48        26.36 o                         
  15   2   3        224.96        183.10        34.44 o                         
  16   2   3        241.17        267.82        43.97 o                         
 -16   3   3          0.84        -14.83        33.67 o                         
 -15   3   3      10876.97      11206.26       329.94 o                         
 -14   3   3        767.92        767.37        66.16 o                         
 -13   3   3        325.75        441.91        42.21 o                         
 -12   3   3        103.89        145.32        26.39 o                         
 -11   3   3      17656.42      17483.98       343.36 o                         
 -10   3   3        720.57        686.08        35.84 o                         
  -9   3   3      56099.25      56509.15      1103.05 o                         
  -8   3   3        283.36        325.20        23.49 o                         
  -7   3   3       6121.59       6182.53       112.69 o                         
  -6   3   3       1513.85       1450.27        35.77 o                         
  -5   3   3      89430.11      93324.66      1185.75 o                         
  -4   3   3       5766.90       6055.11       152.15 o                         
  -3   3   3      98389.71      99512.28      1179.44 o                         
  -2   3   3       5004.44       5157.61        84.64 o                         
  -1   3   3       7068.24       6714.95       105.15 o                         
   0   3   3       2598.74       2507.05        45.33 o                         
   1   3   3      60888.65      60203.54       779.27 o                         
   2   3   3       2401.79       2358.69        83.79 o                         
   3   3   3     102202.55      97155.59      2392.68 o                         
   4   3   3          7.05         34.36        13.07 o                         
   5   3   3      34496.92      33330.46       416.97 o                         
   6   3   3       4765.84       4552.18        68.70 o                         
   7   3   3      18093.91      17177.48       518.59 o                         
   8   3   3       3388.03       3367.27       120.35 o                         
   9   3   3      59355.59      57370.07      1921.91 o                         
  10   3   3        355.90        369.07        31.18 o                         
  11   3   3       6552.65       6454.63       216.36 o                         
  12   3   3       1043.42       1042.01        66.95 o                         
  13   3   3       3664.31       3736.15       140.72 o                         
  14   3   3        138.66        178.78        34.50 o                         
  15   3   3       7465.08       7450.42       502.54 o                         
  16   3   3          2.55         14.08        34.57 o                         
 -15   4   3      11338.85      12173.00       313.40 o                         
 -14   4   3        723.99        793.32        62.65 o                         
 -13   4   3      48381.61      49433.14      1225.09 o                         
 -12   4   3         35.56         58.52        24.60 o                         
 -11   4   3       8574.95       8764.68       195.67 o                         
 -10   4   3       5010.59       5052.15       112.87 o                         
  -9   4   3      21593.36      21520.45       405.27 o                         
  -8   4   3       3420.34       3672.20        76.70 o                         
  -7   4   3      37821.09      38051.21       793.30 o                         
  -6   4   3        229.80        288.25        19.96 o                         
  -5   4   3      23598.58      23722.72       349.31 o                         
  -4   4   3       4605.91       4646.61        64.95 o                         
  -3   4   3        635.15        652.20        29.24 o                         
  -2   4   3         31.20         54.17        11.56 o                         
  -1   4   3      54040.89      51147.52       673.96 o                         
   0   4   3        277.42        294.04        20.41 o                         
   1   4   3      43454.07      39718.02       866.99 o                         
   2   4   3        345.17        369.90        20.97 o                         
   3   4   3       5016.63       5100.53       103.27 o                         
   4   4   3       1007.88       1017.38        37.69 o                         
   5   4   3      29672.82      28347.75       486.73 o                         
   6   4   3        911.26        942.83        48.96 o                         
   7   4   3       2947.59       2966.29        78.19 o                         
   8   4   3       2868.59       2801.50        77.06 o                         
   9   4   3          5.06         16.87        15.23 o                         
  10   4   3        143.92        134.69        31.64 o                         
  11   4   3       1808.98       1794.65        80.89 o                         
  12   4   3          6.99          0.70        22.26 o                         
  13   4   3       6904.94       6663.46       400.89 o                         
  14   4   3          6.23        -19.32        24.91 o                         
  15   4   3        445.36        452.76        63.39 o                         
 -14   5   3       4893.92       5169.34       197.28 o                         
 -13   5   3         15.99         71.96        27.98 o                         
 -12   5   3       4667.58       4940.53       151.15 o                         
 -11   5   3      14166.65      14546.84       440.47 o                         
 -10   5   3        491.08        564.55        37.56 o                         
  -9   5   3      38640.95      39058.80       813.56 o                         
  -8   5   3       9403.43       9361.71       183.26 o                         
  -7   5   3       5123.61       4829.68       138.63 o                         
  -6   5   3       1963.65       1932.59        47.62 o                         
  -5   5   3      25134.61      24342.47       594.00 o                         
  -4   5   3       2046.65       1893.58        42.83 o                         
  -3   5   3      54927.10      52702.13       919.92 o                         
  -2   5   3       2556.71       2485.08        41.98 o                         
  -1   5   3      12501.47      11643.33       215.12 o                         
   0   5   3      16417.14      14589.77       304.01 o                         
   1   5   3      22223.73      20536.71       488.42 o                         
   2   5   3       6698.20       6227.05       148.50 o                         
   3   5   3      50548.37      48059.41      1463.61 o                         
   4   5   3       7604.85       7252.42       156.77 o                         
   5   5   3       7443.36       7276.26       161.17 o                         
   6   5   3       4685.23       4586.60        73.92 o                         
   7   5   3       8430.52       8349.16       161.49 o                         
   8   5   3        522.11        592.06        40.74 o                         
   9   5   3      24911.50      25253.39       348.93 o                         
  10   5   3         76.68         46.12        25.10 o                         
  11   5   3       4101.51       4203.49       104.20 o                         
  12   5   3       1516.83       1458.19        78.24 o                         
  13   5   3       3524.78       3475.76       217.58 o                         
  14   5   3       1081.74       1027.26        79.12 o                         
 -13   6   3      13460.68      13866.51       435.72 o                         
 -12   6   3         30.22         55.42        36.28 o                         
 -11   6   3       7072.00       7394.21       347.14 o                         
 -10   6   3       6128.34       5696.19       195.54 o                         
  -9   6   3       5357.63       5418.98       166.30 o                         
  -8   6   3       6222.46       6390.01       275.22 o                         
  -7   6   3      27623.71      26670.12       761.27 o                         
  -6   6   3       4724.24       4493.88        87.89 o                         
  -5   6   3      12630.64      12707.62       227.41 o                         
  -4   6   3       9124.07       8901.69       200.34 o                         
  -3   6   3       9539.74       9255.42       213.28 o                         
  -2   6   3         27.91         39.49        14.28 o                         
  -1   6   3      24567.09      23260.77       591.43 o                         
   0   6   3        143.76        147.01        19.21 o                         
   1   6   3      10468.08       9687.50       205.66 o                         
   2   6   3        606.93        606.93        30.38 o                         
   3   6   3         14.53         30.85        16.45 o                         
   4   6   3       3231.65       3235.57        72.78 o                         
   5   6   3      13622.69      13458.26       270.94 o                         
   6   6   3       1567.55       1601.19        53.75 o                         
   7   6   3      16349.49      16502.29       477.39 o                         
   8   6   3       2031.39       2058.71        69.72 o                         
   9   6   3          5.87         57.90        26.15 o                         
  10   6   3       2534.84       2542.30       100.21 o                         
  11   6   3       4058.05       4422.62       147.11 o                         
  12   6   3          2.79         -1.22        32.59 o                         
  13   6   3       3286.40       3239.53       153.40 o                         
 -11   7   3      17364.60      17292.64       954.50 o                         
 -10   7   3        605.41        633.78        58.82 o                         
  -9   7   3      14789.98      14305.32       343.57 o                         
  -8   7   3       2011.89       2109.44       144.84 o                         
  -7   7   3        441.07        449.60        44.55 o                         
  -6   7   3       5414.93       5428.63       182.66 o                         
  -5   7   3       6084.08       5878.87       126.02 o                         
  -4   7   3       2863.40       2728.25        61.27 o                         
  -3   7   3      31332.11      30602.35       795.82 o                         
  -2   7   3       1634.55       1652.81        73.45 o                         
  -1   7   3      10615.82       9902.00       167.17 o                         
   0   7   3       5032.72       4714.82       101.10 o                         
   1   7   3      11963.89      11420.06       263.32 o                         
   2   7   3       3948.69       3803.07        82.26 o                         
   3   7   3      30451.80      28948.64       796.64 o                         
   4   7   3        571.19        629.47        54.43 o                         
   5   7   3       2039.65       2016.59        79.37 o                         
   6   7   3       5878.33       5687.63       163.19 o                         
   7   7   3       5700.22       5886.59       223.76 o                         
   8   7   3       2693.65       2770.00       102.99 o                         
   9   7   3       9848.33      10264.56       262.06 o                         
  10   7   3        594.50        605.46        59.39 o                         
  11   7   3       1020.68       1283.56        92.96 o                         
  -9   8   3       2582.56       2469.36       113.16 o                         
  -8   8   3        399.24        386.63        44.95 o                         
  -7   8   3      23058.04      23395.57       606.81 o                         
  -6   8   3        781.33        775.93        58.10 o                         
  -5   8   3       5705.04       5800.27       136.96 o                         
  -4   8   3       3826.44       3661.39        80.75 o                         
  -3   8   3       6189.42       6169.83        98.50 o                         
  -2   8   3       6362.14       6412.08       123.01 o                         
  -1   8   3       9969.97       9679.05       337.50 o                         
   0   8   3        161.92        247.02        25.74 o                         
   1   8   3       2907.77       2848.22        65.04 o                         
   2   8   3       5021.25       4778.22        92.37 o                         
   3   8   3         60.69         81.36        24.99 o                         
   4   8   3       1650.94       1609.55        77.60 o                         
   5   8   3       6091.50       6376.46       314.30 o                         
   6   8   3          4.13         14.62        25.87 o                         
   7   8   3       6114.11       6791.18       237.65 o                         
   8   8   3        370.37        387.84        46.91 o                         
   9   8   3          4.52         16.47        49.96 o                         
  -5   9   3       8304.44       8321.73       243.37 o                         
  -4   9   3        126.32        134.59        36.50 o                         
  -3   9   3      11479.82      11728.14       145.47 o                         
  -2   9   3       5330.23       5711.36       141.41 o                         
  -1   9   3        836.04        899.57        73.78 o                         
   0   9   3       4126.32       4125.03       126.09 o                         
   1   9   3       4975.01       5140.76       120.56 o                         
   2   9   3       1896.56       1837.89       107.47 o                         
   3   9   3      13203.60      13278.18       220.63 o                         
   4   9   3        579.67        522.65        60.09 o                         
   5   9   3       1703.50       1559.74        95.00 o                         
 -16   0   4        891.30        879.97        89.41 o                         
 -14   0   4        731.22        642.26        66.92 o                         
 -12   0   4        367.64        475.89        43.93 o                         
 -10   0   4        936.84        897.77        54.07 o                         
  -8   0   4       4370.36       4563.13        76.75 o                         
  -6   0   4        293.77        404.58        27.96 o                         
  -4   0   4        660.61        764.87        31.33 o                         
  -2   0   4       1111.52       1119.77        33.66 o                         
   0   0   4      17376.11      18075.51       390.54 o                         
   2   0   4        570.97        615.35        43.49 o                         
   4   0   4       4089.90       4464.29       116.18 o                         
   6   0   4       5527.17       5426.65       219.67 o                         
   8   0   4      14723.47      14890.93       630.33 o                         
  10   0   4       4639.70       4476.92       246.61 o                         
  12   0   4       5957.66       5759.87       290.85 o                         
  14   0   4      13023.74      12489.53       849.36 o                         
  16   0   4        286.22        318.31        72.52 o                         
 -16   1   4       1032.42       1022.53        66.29 o                         
 -15   1   4         69.93         69.62        28.00 o                         
 -14   1   4       6663.44       6965.71       202.23 o                         
 -13   1   4        104.33        107.25        23.31 o                         
 -12   1   4       3671.99       3664.67        75.36 o                         
 -11   1   4         86.51         95.19        17.73 o                         
 -10   1   4        941.30       1077.45        36.21 o                         
  -9   1   4       1692.68       1728.51        39.00 o                         
  -8   1   4       6171.10       6253.96        68.81 o                         
  -7   1   4       1383.85       1460.99        31.60 o                         
  -6   1   4        117.10        123.04        11.86 o                         
  -5   1   4         36.32         64.29        11.51 o                         
  -4   1   4         52.07         71.44        11.14 o                         
  -3   1   4         32.69         27.72         9.70 o                         
  -2   1   4       2130.56       2151.05        29.76 o                         
  -1   1   4        313.85        400.51        18.20 o                         
   0   1   4       2338.58       2245.33        35.23 o                         
   1   1   4         30.26         58.18        13.26 o                         
   2   1   4       6540.18       6314.56       136.39 o                         
   3   1   4        801.59        936.10        30.37 o                         
   4   1   4       9797.02      10081.90       197.16 o                         
   5   1   4        257.35        296.94        20.49 o                         
   6   1   4      15064.97      14768.31       298.95 o                         
   7   1   4        249.81        246.99        19.23 o                         
   8   1   4        951.32        981.49        33.86 o                         
   9   1   4        368.48        387.55        25.53 o                         
  10   1   4      14772.56      14978.86       452.11 o                         
  11   1   4         19.80         35.70        15.03 o                         
  12   1   4      13925.45      13986.68       580.36 o                         
  13   1   4       1181.80       1271.69        60.36 o                         
  14   1   4       1790.16       1970.15       122.35 o                         
  15   1   4         42.89         66.03        27.99 o                         
  16   1   4       7836.21       7801.90       438.03 o                         
 -16   2   4       1795.63       1968.47        91.61 o                         
 -15   2   4          1.79          4.45        25.35 o                         
 -14   2   4        462.95        451.52        43.24 o                         
 -13   2   4        196.72        206.88        29.63 o                         
 -12   2   4       5022.38       5072.53       140.44 o                         
 -11   2   4         76.99         87.10        16.55 o                         
 -10   2   4         15.30         39.13        13.72 o                         
  -9   2   4        461.61        517.70        26.86 o                         
  -8   2   4        305.50        364.05        21.58 o                         
  -7   2   4         44.33         69.94        12.71 o                         
  -6   2   4        311.13        373.01        20.12 o                         
  -5   2   4         68.17         89.55        11.49 o                         
  -4   2   4        311.10        489.43        39.90 o                         
  -3   2   4          0.54         15.44         9.16 o                         
  -2   2   4        155.12        162.56        12.62 o                         
  -1   2   4       2057.68       2290.58        44.27 o                         
   0   2   4       2425.42       2436.10        41.11 o                         
   1   2   4         34.14         38.75        13.15 o                         
   2   2   4        111.99        253.68        16.71 o                         
   3   2   4       1120.79       1079.04        29.25 o                         
   4   2   4         16.27         18.07        11.36 o                         
   5   2   4        801.90        831.20        31.57 o                         
   6   2   4       4411.80       4467.11       197.86 o                         
   7   2   4        553.00        606.06        29.53 o                         
   8   2   4       5520.61       5222.43       164.40 o                         
   9   2   4       2047.91       2076.25        60.18 o                         
  10   2   4        291.39        350.08        24.53 o                         
  11   2   4        521.04        572.76        30.90 o                         
  12   2   4       3162.90       3381.81       122.31 o                         
  13   2   4        144.47        156.73        25.91 o                         
  14   2   4       5986.10       6112.05       241.27 o                         
  15   2   4        514.67        479.23        40.89 o                         
  16   2   4       1743.18       1895.26       152.00 o                         
 -16   3   4       4034.69       4375.76       232.95 o                         
 -15   3   4        290.37        263.90        42.19 o                         
 -14   3   4       5225.52       5332.45       126.97 o                         
 -13   3   4        271.67        230.22        41.53 o                         
 -12   3   4       1537.61       1539.35        63.12 o                         
 -11   3   4        253.57        307.28        25.90 o                         
 -10   3   4        206.96        227.96        19.73 o                         
  -9   3   4         68.58         87.03        17.22 o                         
  -8   3   4       2441.39       2548.00        67.95 o                         
  -7   3   4        569.50        585.66        24.75 o                         
  -6   3   4       1762.12       1833.01        34.16 o                         
  -5   3   4        395.93        459.75        20.59 o                         
  -4   3   4          3.89         76.83        13.98 o                         
  -3   3   4          2.29          8.74         8.77 o                         
  -2   3   4         80.72        136.11        16.86 o                         
  -1   3   4       1345.15       1473.25        39.58 o                         
   0   3   4       3679.66       3825.71        68.11 o                         
   1   3   4        839.91        913.73        38.72 o                         
   2   3   4       2202.99       2225.51        76.09 o                         
   3   3   4          1.76         20.93        11.52 o                         
   4   3   4       7263.60       7359.79       128.61 o                         
   5   3   4        189.63        209.53        21.26 o                         
   6   3   4      13196.57      12832.55       249.66 o                         
   7   3   4         96.23         97.81        18.42 o                         
   8   3   4       8571.76       8253.66       246.84 o                         
   9   3   4       2037.98       2166.64        79.66 o                         
  10   3   4      11919.81      11804.69       364.33 o                         
  11   3   4        133.13        162.33        24.60 o                         
  12   3   4      18727.92      17668.20       663.78 o                         
  13   3   4       1348.85       1452.96       103.08 o                         
  14   3   4        148.08        159.21        33.22 o                         
  15   3   4        120.62        117.32        36.22 o                         
 -15   4   4        556.89        622.78        62.26 o                         
 -14   4   4          0.61         22.52        30.43 o                         
 -13   4   4         87.56         67.40        32.75 o                         
 -12   4   4       1351.12       1528.88        58.46 o                         
 -11   4   4         35.01         48.59        18.62 o                         
 -10   4   4        674.35        627.04        38.31 o                         
  -9   4   4          0.42         18.83        14.38 o                         
  -8   4   4         28.16         37.34        14.94 o                         
  -7   4   4        310.69        339.93        23.72 o                         
  -6   4   4         35.05         64.52        14.41 o                         
  -5   4   4         96.03        128.96        17.43 o                         
  -4   4   4        104.03        151.83        17.43 o                         
  -3   4   4         11.94         14.11         9.59 o                         
  -2   4   4         43.91         86.11        12.35 o                         
  -1   4   4         18.26         25.61        12.03 o                         
   0   4   4       1268.10       1293.26        36.99 o                         
   1   4   4         21.01         42.72        13.94 o                         
   2   4   4       2683.97       2447.92        61.91 o                         
   3   4   4        667.06        630.82        28.67 o                         
   4   4   4        102.69         99.51        17.05 o                         
   5   4   4        902.79        879.55        37.22 o                         
   6   4   4      12152.08      11354.60       273.81 o                         
   7   4   4          0.17         23.55        14.99 o                         
   8   4   4       7038.93       6602.04       205.02 o                         
   9   4   4         63.09         82.97        19.47 o                         
  10   4   4        318.16        346.62        49.93 o                         
  11   4   4        644.45        632.55        48.56 o                         
  12   4   4        643.95        678.34        55.64 o                         
  13   4   4          2.17          5.06        24.69 o                         
  14   4   4       6082.02       5689.88       201.35 o                         
  15   4   4       1231.37       1072.84       101.23 o                         
 -14   5   4       3956.02       4185.89       126.34 o                         
 -13   5   4        322.89        353.00        43.79 o                         
 -12   5   4       1428.49       1470.49        75.50 o                         
 -11   5   4        332.62        325.28        31.19 o                         
 -10   5   4       1539.30       1654.83        54.52 o                         
  -9   5   4       1060.60       1142.21        50.25 o                         
  -8   5   4       2803.69       2829.32        82.83 o                         
  -7   5   4        101.13         98.11        18.01 o                         
  -6   5   4          9.21         25.82        15.22 o                         
  -5   5   4          2.22         32.64        15.06 o                         
  -4   5   4        680.50        714.19        30.60 o                         
  -3   5   4        266.21        312.47        21.51 o                         
  -2   5   4         14.55        100.75        40.16 o                         
  -1   5   4        111.27        120.37        16.14 o                         
   0   5   4        190.75        280.85        29.80 o                         
   1   5   4       1376.44       1322.41        41.76 o                         
   2   5   4       2292.54       2062.80        49.44 o                         
   3   5   4       1485.34       1423.70        37.43 o                         
   4   5   4       1471.91       1493.71        47.50 o                         
   5   5   4        304.38        326.03        30.72 o                         
   6   5   4       5362.67       5301.65        78.81 o                         
   7   5   4       7529.62       7205.99       198.14 o                         
   8   5   4       1312.39       1298.73        53.28 o                         
   9   5   4        548.55        622.71        47.89 o                         
  10   5   4       6321.25       6321.05       141.50 o                         
  11   5   4          3.06        -14.62        22.84 o                         
  12   5   4       7792.23       7208.28       305.65 o                         
  13   5   4        769.30        696.40        60.18 o                         
  14   5   4        332.18        307.51        46.45 o                         
 -13   6   4         17.51         75.09        40.78 o                         
 -12   6   4       1214.04       1270.52       107.06 o                         
 -11   6   4         34.28         22.52        26.69 o                         
 -10   6   4        160.64        190.17        35.24 o                         
  -9   6   4          0.55         17.85        21.28 o                         
  -8   6   4          1.68         10.85        18.17 o                         
  -7   6   4        126.27        149.20        23.44 o                         
  -6   6   4         20.57         22.21        15.87 o                         
  -5   6   4        246.26        270.64        24.66 o                         
  -4   6   4        697.42        727.75        33.30 o                         
  -3   6   4        941.32        959.14        49.84 o                         
  -2   6   4          2.45         38.02        18.02 o                         
  -1   6   4        109.39        102.81        20.33 o                         
   0   6   4       4276.42       4084.59       117.74 o                         
   1   6   4        779.00        746.82        36.57 o                         
   2   6   4       1782.43       1629.05        65.87 o                         
   3   6   4         76.88        106.63        16.93 o                         
   4   6   4          7.90         42.75        18.83 o                         
   5   6   4         29.95         44.50        16.63 o                         
   6   6   4        210.11        294.56        34.25 o                         
   7   6   4        258.82        298.54        35.18 o                         
   8   6   4       3648.72       3732.76       165.36 o                         
   9   6   4        395.24        527.84        45.70 o                         
  10   6   4       2008.78       1905.30        78.67 o                         
  11   6   4       1841.14       1884.48        87.06 o                         
  12   6   4        505.33        497.32        71.42 o                         
 -11   7   4        250.58        202.35        50.79 o                         
 -10   7   4       1631.96       1651.63        90.01 o                         
  -9   7   4        883.24        912.43        90.03 o                         
  -8   7   4       2474.21       2446.07       121.57 o                         
  -7   7   4         69.92        108.89        23.59 o                         
  -6   7   4          7.49         15.10        17.97 o                         
  -5   7   4         12.95          6.15        15.25 o                         
  -4   7   4       1516.74       1490.57        47.60 o                         
  -3   7   4        105.42        129.61        29.26 o                         
  -2   7   4        976.74       1010.39        50.55 o                         
  -1   7   4         12.39          0.50        19.20 o                         
   0   7   4       1178.15       1298.56        54.87 o                         
   1   7   4        803.04        734.99        45.34 o                         
   2   7   4        821.51        850.96        46.46 o                         
   3   7   4         77.71         75.67        24.47 o                         
   4   7   4       1814.42       1835.22        65.61 o                         
   5   7   4         91.52         79.22        23.61 o                         
   6   7   4       1867.55       1909.80        65.78 o                         
   7   7   4       1420.52       1424.80        82.63 o                         
   8   7   4         73.88        111.81        27.04 o                         
   9   7   4       1187.74       1329.17        68.71 o                         
  10   7   4       1784.29       1842.84        87.66 o                         
  11   7   4         24.26        -27.70        34.54 o                         
  -9   8   4          2.74         -4.34        94.32 o                         
  -8   8   4         88.85         75.09        30.77 o                         
  -7   8   4         15.72         36.42        25.95 o                         
  -6   8   4         19.76          2.63        24.76 o                         
  -5   8   4        514.54        549.90        41.19 o                         
  -4   8   4         54.73         83.41        29.24 o                         
  -3   8   4          6.52          3.81        28.39 o                         
  -2   8   4          2.84         40.33        21.68 o                         
  -1   8   4        170.83        160.53        29.26 o                         
   0   8   4        607.30        705.30        49.77 o                         
   1   8   4          0.50         21.81        19.87 o                         
   2   8   4        729.77        771.98        53.20 o                         
   3   8   4        731.54        857.16        76.98 o                         
   4   8   4        164.30         86.02        62.26 o                         
   5   8   4       1022.35       1072.74        62.66 o                         
   6   8   4        499.28        615.40        48.68 o                         
   7   8   4        244.91        255.12        43.38 o                         
   8   8   4       2651.25       2738.39        97.01 o                         
  -4   9   4        435.53        487.16        58.39 o                         
  -3   9   4        234.03        261.43        40.32 o                         
  -2   9   4        112.82        110.08        43.79 o                         
  -1   9   4        103.02         53.46        29.76 o                         
   0   9   4        617.73        689.69        56.90 o                         
   1   9   4        687.68        714.32        59.52 o                         
   2   9   4        473.41        523.00        60.89 o                         
   3   9   4        298.87        369.89        70.22 o                         
   4   9   4         86.31        145.78        57.65 o                         
 -15   0   5      20355.24      19778.58       727.35 o                         
 -13   0   5        479.07        409.45       119.56 o                         
 -11   0   5      31435.36      30777.00       611.33 o                         
  -9   0   5      17858.43      18122.66       327.97 o                         
  -7   0   5      14222.31      13863.21       330.49 o                         
  -5   0   5      21422.11      23008.13       146.30 o                         
  -1   0   5      62179.87      63252.77       512.88 o                         
   1   0   5      59713.36      61911.42      1855.84 o                         
   3   0   5     142802.39     155929.38      3946.28 o                         
   5   0   5      58471.79      60115.93      1650.95 o                         
   7   0   5        215.98        247.81        27.80 o                         
   9   0   5      24700.14      25917.89      1704.28 o                         
  11   0   5      62286.62      63637.79      3480.83 o                         
  13   0   5       4296.57       4393.10       184.83 o                         
  15   0   5      20233.03      20574.60      1375.66 o                         
 -16   1   5        672.43        688.57        56.93 o                         
 -15   1   5        290.37        274.21        38.87 o                         
 -14   1   5        844.80        830.44        61.96 o                         
 -13   1   5      11813.04      11780.59       241.91 o                         
 -12   1   5        250.07        290.88        31.06 o                         
 -11   1   5      33885.23      33699.55       328.36 o                         
 -10   1   5          9.22         24.39        13.39 o                         
  -9   1   5      10743.28      10338.94       130.45 o                         
  -8   1   5        646.79        729.02        28.66 o                         
  -7   1   5      52754.52      53243.35       289.76 o                         
  -6   1   5       3623.94       3769.88        55.90 o                         
  -5   1   5      86895.38      90266.13       723.95 o                         
  -4   1   5       1837.56       1902.18        33.42 o                         
  -3   1   5      22822.24      24083.55       175.25 o                         
  -2   1   5        102.07        297.04        17.79 o                         
  -1   1   5      49325.28      50184.39       431.43 o                         
   0   1   5       3779.35       4022.26        66.86 o                         
   1   1   5     100291.88     100937.22      2603.80 o                         
   2   1   5        382.14        556.19        28.61 o                         
   3   1   5      26712.35      27227.91       748.59 o                         
   4   1   5         59.87         82.03        14.03 o                         
   5   1   5      38240.76      38216.23       585.01 o                         
   6   1   5        113.71        180.82        21.79 o                         
   7   1   5      78424.76      78700.36      2097.28 o                         
   8   1   5          0.08         20.01        12.06 o                         
   9   1   5       7015.68       7202.32       211.23 o                         
  10   1   5         72.54         70.67        17.76 o                         
  11   1   5      23675.60      23785.06       814.31 o                         
  12   1   5       1150.62       1085.47        70.31 o                         
  13   1   5      20313.89      20374.21       968.69 o                         
  14   1   5         40.32         45.06        23.01 o                         
  15   1   5       5675.71       5612.33       403.78 o                         
  16   1   5        278.59        221.27        38.02 o                         
 -16   2   5          8.25        -33.34        33.39 o                         
 -15   2   5      13834.84      13635.30       405.77 o                         
 -14   2   5        106.66        123.98        31.17 o                         
 -13   2   5       3267.13       3259.71        82.07 o                         
 -12   2   5        680.66        721.70        42.32 o                         
 -11   2   5      23774.55      23909.53       316.42 o                         
 -10   2   5       1510.69       1562.22        42.28 o                         
  -9   2   5      54108.56      56008.61       597.19 o                         
  -8   2   5       9717.49       9986.42        85.97 o                         
  -7   2   5      13007.73      13164.45       113.31 o                         
  -6   2   5       4767.78       4884.49        53.70 o                         
  -5   2   5      23801.13      25245.37       273.14 o                         
  -4   2   5       1554.36       1512.25        29.75 o                         
  -3   2   5     104031.77     110255.91      1229.07 o                         
  -2   2   5       2197.77       2193.48        34.76 o                         
  -1   2   5      54536.31      58537.89       426.24 o                         
   0   2   5       1170.75       1154.23        46.27 o                         
   1   2   5      18237.82      18649.20       321.79 o                         
   2   2   5      15089.32      14957.63       294.02 o                         
   3   2   5     100728.72      99272.38      2245.06 o                         
   4   2   5       2207.65       2073.48        67.48 o                         
   5   2   5      40178.05      38512.77       705.91 o                         
   6   2   5      12256.88      12208.07       210.97 o                         
   7   2   5       2974.29       2978.45       102.13 o                         
   8   2   5       3716.41       3570.07       143.89 o                         
   9   2   5      36768.37      37454.93       962.23 o                         
  10   2   5       3359.64       3360.11        90.38 o                         
  11   2   5      30739.89      30815.46      1063.26 o                         
  12   2   5        144.51        142.09        23.80 o                         
  13   2   5          1.91         27.34        19.05 o                         
  14   2   5        114.60        122.85        25.69 o                         
  15   2   5      11522.29      11413.93       453.05 o                         
  16   2   5        671.18        633.16        58.29 o                         
 -15   3   5        134.07        148.82        46.87 o                         
 -14   3   5        561.63        649.01        52.01 o                         
 -13   3   5      15371.90      16013.15       282.63 o                         
 -12   3   5         91.26         78.15        21.87 o                         
 -11   3   5      14071.38      14270.26       219.80 o                         
 -10   3   5       1541.71       1590.49        41.79 o                         
  -9   3   5        597.77        643.03        29.16 o                         
  -8   3   5         25.57         34.02        12.01 o                         
  -7   3   5      18663.32      18798.92       226.31 o                         
  -6   3   5        874.08        835.68        27.06 o                         
  -5   3   5      46504.93      47240.78       580.16 o                         
  -4   3   5        894.99        914.87        26.05 o                         
  -3   3   5      16507.93      16267.97       186.49 o                         
  -2   3   5       7522.38       7519.40        73.48 o                         
  -1   3   5      68827.24      70024.36       907.86 o                         
   0   3   5       1449.69       1448.22        38.51 o                         
   1   3   5     150062.12     148798.09      1957.90 o                         
   2   3   5      21362.78      21536.37       451.10 o                         
   3   3   5       2933.44       2749.67        49.53 o                         
   4   3   5       1263.45       1219.93        38.31 o                         
   5   3   5      44518.92      42982.04      1014.87 o                         
   6   3   5        111.00        149.22        20.37 o                         
   7   3   5      59436.29      56972.89      1677.75 o                         
   8   3   5       1283.91       1235.41        56.79 o                         
   9   3   5      13608.08      13370.47       513.03 o                         
  10   3   5        869.96        949.26        67.17 o                         
  11   3   5       8630.26       8293.21       318.05 o                         
  12   3   5       1083.51       1138.54        62.43 o                         
  13   3   5      30445.19      29171.01      1575.88 o                         
  14   3   5        999.04       1003.69        77.21 o                         
  15   3   5       6399.56       6288.66       385.86 o                         
 -15   4   5      10229.02      11070.40       315.49 o                         
 -14   4   5       3161.22       3406.51       140.19 o                         
 -13   4   5       3603.89       3745.14       144.66 o                         
 -12   4   5       1733.96       1771.35        61.69 o                         
 -11   4   5      11045.85      11371.43       177.19 o                         
 -10   4   5        190.96        191.14        23.93 o                         
  -9   4   5      51782.62      52179.99       865.34 o                         
  -8   4   5       1783.34       1764.26        47.55 o                         
  -7   4   5       7625.93       7717.01       122.14 o                         
  -6   4   5        912.97        896.34        34.01 o                         
  -5   4   5      23627.23      24355.03       294.62 o                         
  -4   4   5       5222.16       5210.05        77.95 o                         
  -3   4   5      40326.12      40007.23       380.61 o                         
  -2   4   5        140.08        114.49        16.32 o                         
  -1   4   5       9912.98       9498.69       188.37 o                         
   0   4   5       7904.48       7616.02       187.93 o                         
   1   4   5       2103.35       2350.81        56.27 o                         
   2   4   5       3395.02       3354.24       107.75 o                         
   3   4   5      41308.47      39121.09      1008.55 o                         
   4   4   5       1703.49       1502.72        40.54 o                         
   5   4   5      68648.42      68771.00      1760.29 o                         
   6   4   5        759.39        781.97        39.73 o                         
   7   4   5       1758.39       1777.65        77.81 o                         
   8   4   5       2252.98       2187.09       113.14 o                         
   9   4   5      40274.95      39016.60      1489.89 o                         
  10   4   5        340.90        341.75        34.17 o                         
  11   4   5      13723.23      12784.18       606.95 o                         
  12   4   5       1074.11       1110.43        67.72 o                         
  13   4   5         28.43         55.17        30.21 o                         
  14   4   5       2040.08       1967.40       174.44 o                         
 -14   5   5        185.20        176.55        41.84 o                         
 -13   5   5      10631.78      10876.55       318.32 o                         
 -12   5   5        691.42        834.65        57.11 o                         
 -11   5   5      15193.66      15625.75       301.07 o                         
 -10   5   5       2450.19       2365.62        72.79 o                         
  -9   5   5       1845.98       1834.35        62.30 o                         
  -8   5   5       6647.22       6863.58       176.49 o                         
  -7   5   5      14486.17      14493.94       282.47 o                         
  -6   5   5          1.52         16.68        15.48 o                         
  -5   5   5      46362.36      46147.53       977.97 o                         
  -4   5   5       8727.05       8767.56       162.18 o                         
  -3   5   5       8506.88       8446.45       214.70 o                         
  -2   5   5        360.40        424.58        25.16 o                         
  -1   5   5      20927.86      20213.12       535.15 o                         
   0   5   5       1935.39       1761.52        53.49 o                         
   1   5   5      66412.03      64063.16      1020.56 o                         
   2   5   5         34.26         62.61        22.32 o                         
   3   5   5       5161.19       4934.40       108.78 o                         
   4   5   5      11512.82      11095.13       222.50 o                         
   5   5   5      17944.56      18140.76       490.33 o                         
   6   5   5       5221.53       5069.99       152.21 o                         
   7   5   5      41533.25      39507.87      1032.48 o                         
   8   5   5       7239.37       7300.31       175.99 o                         
   9   5   5       2836.95       2721.90       102.11 o                         
  10   5   5       3021.48       3011.51       134.45 o                         
  11   5   5       7104.61       6778.48       252.37 o                         
  12   5   5         24.59         19.06        26.16 o                         
  13   5   5      17260.88      16327.93      1130.96 o                         
 -12   6   5       1456.48       1467.70        86.89 o                         
 -11   6   5       9000.97       8835.08       373.48 o                         
 -10   6   5        159.62        153.11        30.71 o                         
  -9   6   5      13235.78      13026.08       385.21 o                         
  -8   6   5        577.64        616.53        46.90 o                         
  -7   6   5       1444.67       1402.54        57.54 o                         
  -6   6   5       3226.55       3132.54       105.67 o                         
  -5   6   5       3499.79       3381.98        89.28 o                         
  -4   6   5       6675.31       6754.36       176.31 o                         
  -3   6   5      45197.36      44322.16      1349.00 o                         
  -2   6   5       2821.38       2684.63        64.80 o                         
  -1   6   5      15512.24      15193.34       370.39 o                         
   0   6   5      19153.60      18512.72       411.18 o                         
   1   6   5      12999.78      12668.81       341.15 o                         
   2   6   5       2180.99       2145.57        86.18 o                         
   3   6   5      47191.88      45203.79      1504.32 o                         
   4   6   5       2866.48       2719.43       116.00 o                         
   5   6   5       9795.84       9934.17       486.36 o                         
   6   6   5       1936.38       1821.71        92.28 o                         
   7   6   5        256.20        343.54        41.93 o                         
   8   6   5       2935.31       2958.63        96.00 o                         
   9   6   5      13376.58      13644.08       612.42 o                         
  10   6   5       1494.56       1521.00        90.04 o                         
  11   6   5      21166.67      21368.48       837.88 o                         
  12   6   5       1290.49       1390.86        99.41 o                         
 -11   7   5      15075.45      14852.89       557.42 o                         
 -10   7   5       2563.00       2582.21       117.01 o                         
  -9   7   5       1712.11       1778.79        79.50 o                         
  -8   7   5       3856.51       3728.79       126.81 o                         
  -7   7   5      19497.55      18958.75       481.04 o                         
  -6   7   5        938.77        965.35        57.01 o                         
  -5   7   5      23937.44      24438.09       900.58 o                         
  -4   7   5       3259.84       3162.69        95.98 o                         
  -3   7   5        490.49        482.66        42.86 o                         
  -2   7   5       9259.71       9329.67       318.33 o                         
  -1   7   5       7221.58       7130.56       274.43 o                         
   0   7   5        477.90        440.83        42.33 o                         
   1   7   5      27218.28      24933.92      1286.95 o                         
   2   7   5       5561.91       5353.67       287.40 o                         
   3   7   5       6792.66       6930.24       283.15 o                         
   4   7   5       5223.60       5220.69       223.87 o                         
   5   7   5       7147.42       7217.66       826.16 o                         
   6   7   5        136.53        172.73        34.86 o                         
   7   7   5      32967.66      33724.25      1261.24 o                         
   8   7   5       1804.48       2040.25       109.04 o                         
   9   7   5       1244.53       1200.41       103.44 o                         
  10   7   5       3908.34       3916.75       192.27 o                         
  -8   8   5       4578.74       4483.81       122.61 o                         
  -7   8   5       3636.04       3665.49       107.59 o                         
  -6   8   5       9485.35       9661.03       216.64 o                         
  -5   8   5        477.45        638.86        58.96 o                         
  -4   8   5        118.66        191.22        35.90 o                         
  -3   8   5      17237.86      17465.96       375.41 o                         
  -2   8   5       1282.45       1492.97        71.03 o                         
  -1   8   5       6605.98       6701.06       200.08 o                         
   0   8   5       3600.71       3696.54       165.09 o                         
   1   8   5       1646.08       1643.44        70.97 o                         
   2   8   5       4914.68       4709.27       196.69 o                         
   3   8   5      12130.96      12437.72       504.24 o                         
   4   8   5         58.15          4.79        41.21 o                         
   5   8   5       4355.79       4528.31       348.03 o                         
   6   8   5       6798.77       6963.28       361.79 o                         
   7   8   5          5.86          6.28        31.69 o                         
   8   8   5       5130.87       5295.95       139.16 o                         
  -3   9   5        651.10        846.02        72.37 o                         
  -2   9   5      10066.01      10481.89       257.99 o                         
  -1   9   5      10095.94      10251.83       197.44 o                         
   0   9   5        500.20        616.23        58.83 o                         
   1   9   5      16920.99      17155.97       259.36 o                         
   2   9   5       6136.46       6228.40       159.16 o                         
   3   9   5        687.83        613.89        91.97 o                         
 -16   0   6        249.93        162.23        60.66 o                         
 -14   0   6      33291.05      33473.52      1653.13 o                         
 -12   0   6      16713.14      15589.88       583.09 o                         
 -10   0   6       2909.82       2954.17        74.35 o                         
  -8   0   6      14364.33      14590.10       164.75 o                         
  -6   0   6      26649.99      27219.74       244.96 o                         
  -4   0   6        645.04        738.93        34.01 o                         
  -2   0   6      19204.23      19720.19       160.00 o                         
   0   0   6      30964.53      30188.90       537.21 o                         
   2   0   6        411.07        336.72        48.85 o                         
   4   0   6      15618.27      16582.32       257.06 o                         
   6   0   6       7911.09       7840.42       392.97 o                         
   8   0   6       1593.15       1651.03        86.86 o                         
  10   0   6       2787.37       2743.21       189.80 o                         
  12   0   6       4593.76       4423.24       273.53 o                         
  14   0   6         55.87         56.30        36.62 o                         
  16   0   6        742.48        815.04       173.60 o                         
 -16   1   6      24966.73      25334.13       803.59 o                         
 -15   1   6        476.77        490.66        49.08 o                         
 -14   1   6       2445.35       2680.03        86.35 o                         
 -13   1   6       3096.08       3169.09        87.78 o                         
 -12   1   6      11853.58      11329.92       202.02 o                         
 -11   1   6          0.25        -10.44        13.37 o                         
 -10   1   6      46501.29      47050.25       465.68 o                         
  -9   1   6       1550.72       1555.74        40.20 o                         
  -8   1   6      21072.64      21091.99       200.28 o                         
  -7   1   6         24.18         31.75        10.97 o                         
  -6   1   6      20366.87      20374.33       177.18 o                         
  -5   1   6         31.67         48.25        11.06 o                         
  -4   1   6      79542.35      82963.53       330.22 o                         
  -3   1   6        301.53        371.31        19.00 o                         
  -2   1   6      19813.99      21130.50       203.68 o                         
  -1   1   6       1752.08       1939.09        37.99 o                         
   0   1   6      21775.85      22300.93       284.93 o                         
   1   1   6        402.82        539.24        26.16 o                         
   2   1   6      15953.38      15789.79       365.93 o                         
   3   1   6          4.87         40.74        14.93 o                         
   4   1   6       6548.34       6554.72       118.74 o                         
   5   1   6         32.36         37.47        13.52 o                         
   6   1   6        645.22        614.49        48.42 o                         
   7   1   6         27.27         26.47        13.91 o                         
   8   1   6        794.66        856.03        34.12 o                         
   9   1   6          4.99         36.05        14.55 o                         
  10   1   6        132.10        189.80        22.26 o                         
  11   1   6        249.62        283.26        25.83 o                         
  12   1   6        372.13        336.39        31.72 o                         
  13   1   6         55.53         58.64        22.16 o                         
  14   1   6         67.93         83.23        26.78 o                         
  15   1   6         49.77         82.08        33.02 o                         
 -16   2   6       1072.67       1122.06        74.53 o                         
 -15   2   6        529.68        548.54        56.66 o                         
 -14   2   6      13972.68      13693.97       333.30 o                         
 -13   2   6        247.82        252.07        32.22 o                         
 -12   2   6      20479.07      20200.62       209.48 o                         
 -11   2   6        679.39        670.79        37.64 o                         
 -10   2   6        163.20        234.08        22.16 o                         
  -9   2   6       2281.19       2303.77        48.20 o                         
  -8   2   6      21303.33      21386.34       241.78 o                         
  -7   2   6        244.29        283.30        20.10 o                         
  -6   2   6      39910.39      40817.77       278.85 o                         
  -5   2   6       7144.64       7143.18        65.71 o                         
  -4   2   6       1617.64       1666.95        31.62 o                         
  -3   2   6        278.40        325.97        20.26 o                         
  -2   2   6      12479.04      12367.82       191.24 o                         
  -1   2   6       1017.36       1151.87        39.71 o                         
   0   2   6      46241.66      48334.77       656.16 o                         
   1   2   6        126.65        122.35        18.30 o                         
   2   2   6       3727.26       3724.42        79.47 o                         
   3   2   6         34.80         57.12        14.12 o                         
   4   2   6       8847.35       9194.25       169.09 o                         
   5   2   6       2773.10       2805.63        52.52 o                         
   6   2   6      11097.54      11236.11       310.62 o                         
   7   2   6         17.93         35.64        20.66 o                         
   8   2   6       2559.16       2617.51        83.85 o                         
   9   2   6         22.06         50.55        17.91 o                         
  10   2   6       1282.73       1366.40        54.79 o                         
  11   2   6        120.68        136.31        19.73 o                         
  12   2   6       1509.36       1656.77        72.22 o                         
  13   2   6         28.21         15.57        21.48 o                         
  14   2   6        207.97        199.98        33.42 o                         
  15   2   6         39.84         53.76        31.75 o                         
 -15   3   6         57.23         48.74        31.25 o                         
 -14   3   6       8835.08       8735.66       156.52 o                         
 -13   3   6       2841.42       2817.51        84.54 o                         
 -12   3   6      17416.87      17380.94       165.26 o                         
 -11   3   6       2057.41       2133.76        56.04 o                         
 -10   3   6      53372.39      54387.06       661.72 o                         
  -9   3   6       2598.03       2564.32        50.21 o                         
  -8   3   6       2820.27       2856.25        49.75 o                         
  -7   3   6       1403.36       1491.81        36.48 o                         
  -6   3   6      13677.59      13734.51       159.32 o                         
  -5   3   6        915.49        931.91        27.74 o                         
  -4   3   6      28634.31      28450.84       354.96 o                         
  -3   3   6         23.05         34.32        12.60 o                         
  -2   3   6      11961.19      12217.70       199.57 o                         
  -1   3   6       1209.07       1254.19        39.29 o                         
   0   3   6       9226.57       9453.39       136.42 o                         
   1   3   6       3191.30       3137.70        77.34 o                         
   2   3   6      15171.53      14528.47       397.50 o                         
   3   3   6        249.01        269.19        24.86 o                         
   4   3   6       2629.54       2390.23        62.49 o                         
   5   3   6         95.55         91.64        18.04 o                         
   6   3   6       1955.32       1845.55        55.05 o                         
   7   3   6        112.04        174.46        23.16 o                         
   8   3   6       1745.35       1672.20        88.67 o                         
   9   3   6         46.66         74.98        20.96 o                         
  10   3   6        266.59        287.93        37.00 o                         
  11   3   6         16.96         37.33        19.24 o                         
  12   3   6         72.02         78.90        26.06 o                         
  13   3   6         52.45         63.45        28.01 o                         
  14   3   6          2.08         -2.86        26.14 o                         
  15   3   6        132.27        103.88        34.90 o                         
 -14   4   6      10296.60      10893.15       195.88 o                         
 -13   4   6         45.68         61.59        25.09 o                         
 -12   4   6       8113.47       8330.46       142.51 o                         
 -11   4   6       1608.28       1741.40        68.76 o                         
 -10   4   6        166.89        171.69        23.80 o                         
  -9   4   6       2140.50       2089.04        54.02 o                         
  -8   4   6      17591.96      17678.25       316.28 o                         
  -7   4   6        576.66        519.25        25.64 o                         
  -6   4   6      41048.94      41234.18       615.77 o                         
  -5   4   6         50.80         80.60        13.86 o                         
  -4   4   6       2053.87       2153.27        48.45 o                         
  -3   4   6       2895.82       2942.69        62.15 o                         
  -2   4   6      19285.45      19562.74       167.69 o                         
  -1   4   6        914.57        972.92        41.61 o                         
   0   4   6      11404.22      11200.02       259.77 o                         
   1   4   6        398.79        363.58        29.45 o                         
   2   4   6       1085.68       1125.77        52.85 o                         
   3   4   6         87.88         65.89        20.59 o                         
   4   4   6       1431.07       1445.11        40.21 o                         
   5   4   6        267.10        345.51        27.44 o                         
   6   4   6      10442.83      10147.60       208.30 o                         
   7   4   6         87.76        129.15        23.92 o                         
   8   4   6       2244.06       2202.93        89.38 o                         
   9   4   6        635.50        690.55        48.56 o                         
  10   4   6       1050.14       1030.50        77.38 o                         
  11   4   6        651.71        629.26        85.50 o                         
  12   4   6       2333.63       2148.63        92.01 o                         
  13   4   6         19.01         59.42        34.20 o                         
  14   4   6         49.68        105.21        32.28 o                         
 -13   5   6        117.77        159.00        31.66 o                         
 -12   5   6       7882.54       7791.90       245.73 o                         
 -11   5   6        261.08        251.43        34.55 o                         
 -10   5   6      34903.13      35585.34       987.58 o                         
  -9   5   6         97.70        124.95        24.15 o                         
  -8   5   6       4701.37       4962.83       159.75 o                         
  -7   5   6       8308.04       8274.14       140.64 o                         
  -6   5   6       9370.85       9212.00       196.10 o                         
  -5   5   6       2249.58       2314.20        53.65 o                         
  -4   5   6      25963.83      26615.48       523.31 o                         
  -3   5   6       9221.70       9111.06       107.32 o                         
  -2   5   6       3587.57       3604.38        67.98 o                         
  -1   5   6       2998.77       2868.98        93.11 o                         
   0   5   6       3772.88       3641.36        76.63 o                         
   1   5   6          7.20         37.47        17.21 o                         
   2   5   6       8441.28       7948.34       216.83 o                         
   3   5   6         15.34         11.11        14.98 o                         
   4   5   6       3264.69       3182.33        87.77 o                         
   5   5   6          7.86         26.00        15.71 o                         
   6   5   6       1349.14       1332.64        47.57 o                         
   7   5   6        465.36        546.78        39.38 o                         
   8   5   6       1432.51       1345.35        58.00 o                         
   9   5   6        190.24        179.25        29.97 o                         
  10   5   6         46.83         31.58        23.55 o                         
  11   5   6         58.94         95.18        27.65 o                         
  12   5   6          1.16         24.98        26.29 o                         
  13   5   6         16.79        -26.55        26.55 o                         
 -12   6   6      10340.61      10449.74       344.75 o                         
 -11   6   6       2052.27       2007.49       104.04 o                         
 -10   6   6        468.58        438.64        44.26 o                         
  -9   6   6       1526.68       1579.79        69.41 o                         
  -8   6   6       8701.95       8726.40       180.29 o                         
  -7   6   6        126.71        153.66        28.65 o                         
  -6   6   6      10233.44      10237.22       229.85 o                         
  -5   6   6         49.42         46.86        21.15 o                         
  -4   6   6        655.49        719.57        48.13 o                         
  -3   6   6       3684.91       3748.28       106.12 o                         
  -2   6   6       4669.98       4797.20       115.35 o                         
  -1   6   6       1813.96       1746.29        54.41 o                         
   0   6   6      17226.93      16987.81       310.04 o                         
   1   6   6        114.72        168.35        25.28 o                         
   2   6   6        310.83        338.15        36.87 o                         
   3   6   6       3245.61       3142.37       111.76 o                         
   4   6   6       4334.54       4385.82       147.11 o                         
   5   6   6        167.81        166.97        26.43 o                         
   6   6   6       4096.19       4372.27       167.51 o                         
   7   6   6         54.58         76.88        28.53 o                         
   8   6   6        480.03        493.45        51.64 o                         
   9   6   6        210.64        204.65        41.65 o                         
  10   6   6        893.47       1076.99        80.29 o                         
  11   6   6        249.79        309.68        57.20 o                         
 -10   7   6      14116.37      13668.93       412.25 o                         
  -9   7   6        725.03        706.03        54.42 o                         
  -8   7   6       4589.39       4488.62       163.85 o                         
  -7   7   6       4388.60       4362.82       113.79 o                         
  -6   7   6       5470.41       5320.74       248.62 o                         
  -5   7   6       2571.85       2742.10        93.84 o                         
  -4   7   6      21745.71      22568.82       694.29 o                         
  -3   7   6        101.29        190.77        34.53 o                         
  -2   7   6       1572.91       1701.62        81.09 o                         
  -1   7   6       3359.08       3450.46       241.90 o                         
   0   7   6       5418.27       5182.94       285.63 o                         
   1   7   6       1492.36       1415.50        87.03 o                         
   2   7   6       4104.50       3915.01       163.18 o                         
   3   7   6        494.00        524.93        48.29 o                         
   4   7   6        579.63        559.84        47.99 o                         
   5   7   6        199.28        231.41        58.07 o                         
   6   7   6         76.06         93.55        44.11 o                         
   7   7   6         82.41        111.59        31.44 o                         
   8   7   6        652.02        666.09        85.84 o                         
   9   7   6         56.40         21.08        32.48 o                         
  10   7   6         81.05        111.33        41.20 o                         
  -7   8   6        153.93        194.99        41.86 o                         
  -6   8   6       4230.10       4506.16       175.79 o                         
  -5   8   6       1439.86       1731.97       191.48 o                         
  -4   8   6         80.98        104.83        33.64 o                         
  -3   8   6       3913.60       3970.04       133.17 o                         
  -2   8   6       3213.49       3475.48        97.41 o                         
  -1   8   6        149.56        233.61        35.03 o                         
   0   8   6       5998.33       6136.86       192.02 o                         
   1   8   6         53.12         66.96        27.25 o                         
   2   8   6        296.14        371.11        43.74 o                         
   3   8   6       1838.46       1911.51       126.09 o                         
   4   8   6       3026.09       2891.13       153.95 o                         
   5   8   6       1274.44       1333.10       128.75 o                         
   6   8   6       2561.08       2643.04       222.15 o                         
   7   8   6         21.50         -9.27        48.58 o                         
  -1   9   6       1555.78       1613.21        88.97 o                         
   0   9   6       1514.09       1536.66        95.95 o                         
   1   9   6        779.63        766.14        73.22 o                         
 -15   0   7        155.32        165.71        61.19 o                         
 -13   0   7        130.54        159.63        44.64 o                         
 -11   0   7        883.40        977.45        53.91 o                         
  -9   0   7         22.57         81.35        20.36 o                         
  -7   0   7       4878.11       4886.19        82.96 o                         
  -5   0   7       5941.23       6120.00       158.48 o                         
  -3   0   7       2101.00       2088.53        56.37 o                         
  -1   0   7      10767.12      11409.14       129.27 o                         
   1   0   7      36344.16      38533.41      1244.39 o                         
   3   0   7      52530.09      55967.41      1487.43 o                         
   5   0   7      12322.44      12939.92       558.17 o                         
   7   0   7      56399.21      54698.59      2783.32 o                         
   9   0   7      24246.71      24780.40      1877.55 o                         
  11   0   7       1050.07       1141.39        80.33 o                         
  13   0   7       6844.45       6874.51       572.42 o                         
  15   0   7      21415.88      21503.61      2063.01 o                         
 -16   1   7         38.22         12.10        36.24 o                         
 -15   1   7         37.31         55.33        31.83 o                         
 -14   1   7         21.08         22.65        24.63 o                         
 -13   1   7       1020.23       1059.64        59.74 o                         
 -12   1   7         44.83         59.00        19.87 o                         
 -11   1   7         32.81         39.88        14.89 o                         
 -10   1   7        416.74        463.51        28.57 o                         
  -9   1   7       3313.04       3421.22        59.30 o                         
  -8   1   7         92.98         92.79        14.57 o                         
  -7   1   7      19644.74      19984.98       258.02 o                         
  -6   1   7         35.29         49.00        11.84 o                         
  -5   1   7        901.68        963.15        28.90 o                         
  -4   1   7          4.43         13.56        10.10 o                         
  -3   1   7      21324.64      21112.27       199.49 o                         
  -2   1   7        208.05        253.27        18.60 o                         
  -1   1   7      62341.30      65051.97       630.00 o                         
   0   1   7        392.02        427.63        26.63 o                         
   1   1   7       1399.55       1544.11        40.70 o                         
   2   1   7        246.74        258.39        21.14 o                         
   3   1   7      26056.35      26341.11       525.45 o                         
   4   1   7        435.77        471.37        40.30 o                         
   5   1   7      20811.46      20439.71       933.23 o                         
   6   1   7       1370.47       1402.79        43.89 o                         
   7   1   7        863.46        951.05        43.10 o                         
   8   1   7        763.46        742.52        40.69 o                         
   9   1   7      12985.55      13474.53       491.15 o                         
  10   1   7       2482.50       2496.40        83.16 o                         
  11   1   7      24733.27      24358.34      1101.88 o                         
  12   1   7         39.31         68.70        20.38 o                         
  13   1   7       2209.89       2268.85       141.06 o                         
  14   1   7        684.76        615.32        50.83 o                         
  15   1   7      10076.82      10061.33       692.85 o                         
 -15   2   7          0.48         -0.26        38.19 o                         
 -14   2   7          9.41          7.14        26.66 o                         
 -13   2   7       1346.37       1321.29        62.66 o                         
 -12   2   7        379.71        410.62        32.43 o                         
 -11   2   7       1495.93       1537.20        51.28 o                         
 -10   2   7        146.37        150.77        20.46 o                         
  -9   2   7        639.11        616.92        30.32 o                         
  -8   2   7          2.98         25.66        13.20 o                         
  -7   2   7        923.46       1021.91        33.06 o                         
  -6   2   7        657.49        754.12        30.32 o                         
  -5   2   7      13765.99      13817.76       103.51 o                         
  -4   2   7       1142.28       1136.24        31.37 o                         
  -3   2   7      12322.55      12203.05        91.42 o                         
  -2   2   7       5070.60       5264.25        99.50 o                         
  -1   2   7       2164.21       2071.81        54.01 o                         
   0   2   7        158.49        181.62        17.58 o                         
   1   2   7      18978.85      18591.35       497.68 o                         
   2   2   7       6551.11       6613.20       135.64 o                         
   3   2   7      22858.84      24048.43       193.37 o                         
   4   2   7       1236.51       1313.92        50.42 o                         
   5   2   7       1150.66       1049.96        48.88 o                         
   6   2   7        475.94        609.73        34.97 o                         
   7   2   7      10077.57      10713.01       397.20 o                         
   8   2   7       1313.85       1316.56        51.29 o                         
   9   2   7      28566.50      28367.84      1230.28 o                         
  10   2   7       1274.07       1246.14        58.15 o                         
  11   2   7        940.12        877.53        64.21 o                         
  12   2   7       5112.48       5053.33       250.01 o                         
  13   2   7      18688.27      18476.96       733.71 o                         
  14   2   7        896.28        865.87        52.75 o                         
  15   2   7      20266.62      19575.23      1032.97 o                         
 -15   3   7          1.51         48.27        34.58 o                         
 -14   3   7         19.66         37.83        26.53 o                         
 -13   3   7        503.94        554.78        44.54 o                         
 -12   3   7        143.11        181.75        33.67 o                         
 -11   3   7        647.05        657.10        39.10 o                         
 -10   3   7        665.86        639.83        35.96 o                         
  -9   3   7       4341.15       4313.72        72.13 o                         
  -8   3   7        261.95        262.65        21.34 o                         
  -7   3   7       8230.27       8259.67       119.01 o                         
  -6   3   7        451.15        450.90        23.60 o                         
  -5   3   7       2131.02       2103.34        38.68 o                         
  -4   3   7        490.25        473.43        22.36 o                         
  -3   3   7      17353.36      18055.80       137.96 o                         
  -2   3   7        187.43        199.50        23.66 o                         
  -1   3   7      20183.99      20723.27       197.72 o                         
   0   3   7          8.89         33.88        13.28 o                         
   1   3   7         63.81         63.89        15.33 o                         
   2   3   7       3908.89       3968.28        96.62 o                         
   3   3   7      34498.89      32708.75       851.83 o                         
   4   3   7         46.75         77.29        16.31 o                         
   5   3   7      52181.34      50582.10       930.85 o                         
   6   3   7       1026.44       1069.50        58.81 o                         
   7   3   7        318.05        366.40        35.29 o                         
   8   3   7        766.60        796.69        49.89 o                         
   9   3   7      24573.06      23663.10      1115.24 o                         
  10   3   7        132.04         76.47        29.34 o                         
  11   3   7      13963.87      13370.70       629.97 o                         
  12   3   7         16.27         49.21        27.54 o                         
  13   3   7       2474.18       2300.05       124.59 o                         
  14   3   7        661.68        615.83        76.89 o                         
 -14   4   7         10.81          8.07        30.60 o                         
 -13   4   7        512.56        500.34        48.52 o                         
 -12   4   7          0.30         -6.35        21.64 o                         
 -11   4   7        598.27        610.29        41.48 o                         
 -10   4   7        211.92        244.81        29.40 o                         
  -9   4   7        403.07        429.42        30.61 o                         
  -8   4   7        633.07        657.72        36.48 o                         
  -7   4   7        184.99        228.71        18.81 o                         
  -6   4   7          0.06          1.10        12.14 o                         
  -5   4   7      13028.25      12841.98       209.09 o                         
  -4   4   7       1646.83       1684.79        45.83 o                         
  -3   4   7       8759.03       9249.07       109.19 o                         
  -2   4   7         12.00         37.92        15.88 o                         
  -1   4   7       6087.12       6300.68        99.71 o                         
   0   4   7       1253.54       1213.95        44.25 o                         
   1   4   7      13721.93      13220.64       241.97 o                         
   2   4   7         81.14         89.80        16.92 o                         
   3   4   7       4996.53       4962.41       124.25 o                         
   4   4   7       2407.94       2420.35        72.49 o                         
   5   4   7         10.72         66.38        24.72 o                         
   6   4   7       2663.77       2481.83       113.77 o                         
   7   4   7       9835.82       9803.24       296.03 o                         
   8   4   7       1508.40       1359.37        80.51 o                         
   9   4   7      24199.67      21688.19      1252.87 o                         
  10   4   7        697.28        689.76        54.05 o                         
  11   4   7          6.65         31.29        25.35 o                         
  12   4   7        947.74        823.06        78.87 o                         
  13   4   7      20600.26      19295.59      2032.91 o                         
 -13   5   7       1049.63       1206.71        79.62 o                         
 -12   5   7        133.45        133.30        31.61 o                         
 -11   5   7        252.93        291.06        35.34 o                         
 -10   5   7         39.93         42.77        24.94 o                         
  -9   5   7       4335.74       4100.08       128.92 o                         
  -8   5   7          1.52         -2.45        19.49 o                         
  -7   5   7       5182.00       5269.22       118.98 o                         
  -6   5   7        707.44        750.20        37.01 o                         
  -5   5   7        271.92        260.07        23.32 o                         
  -4   5   7       6063.55       6183.67       107.46 o                         
  -3   5   7       8959.54       9465.25       158.98 o                         
  -2   5   7        200.31        209.95        26.72 o                         
  -1   5   7      17159.70      17427.54       433.05 o                         
   0   5   7       7653.33       7356.97       116.73 o                         
   1   5   7        290.51        359.28        32.69 o                         
   2   5   7       1114.49       1060.80        71.10 o                         
   3   5   7      13366.66      12926.50       408.07 o                         
   4   5   7        799.82        957.16        67.49 o                         
   5   5   7      16296.05      15931.03       447.57 o                         
   6   5   7        528.40        599.21        38.98 o                         
   7   5   7        842.05        837.90        47.28 o                         
   8   5   7       2052.21       2094.40        67.42 o                         
   9   5   7      11904.24      11242.10       430.82 o                         
  10   5   7        569.19        666.05        58.09 o                         
  11   5   7      10488.06       9812.08       485.02 o                         
  12   5   7       2626.47       2527.84       110.48 o                         
 -12   6   7         29.10         76.43        95.59 o                         
 -11   6   7       1107.04       1115.84        70.45 o                         
 -10   6   7       1119.78       1121.92        70.87 o                         
  -9   6   7        125.28        126.43        29.68 o                         
  -8   6   7         97.53        136.79        26.62 o                         
  -7   6   7       1516.20       1520.98        69.85 o                         
  -6   6   7        374.03        294.00        39.67 o                         
  -5   6   7       3058.85       2982.72        96.24 o                         
  -4   6   7        851.27        830.29        56.27 o                         
  -3   6   7        240.34        251.87        37.05 o                         
  -2   6   7        688.75        704.17        63.00 o                         
  -1   6   7        118.06        181.25        27.88 o                         
   0   6   7       1445.19       1494.74        71.67 o                         
   1   6   7       8700.74       8311.37       448.34 o                         
   2   6   7       1117.15       1149.14       136.31 o                         
   3   6   7      13714.57      13275.32       674.38 o                         
   4   6   7       5926.63       5704.73       321.88 o                         
   5   6   7        250.90        286.38        35.30 o                         
   6   6   7       2998.70       3007.08       214.46 o                         
   7   6   7      15574.52      14711.38       682.80 o                         
   8   6   7       1608.09       1615.46        80.54 o                         
   9   6   7       9765.83      10194.30       391.23 o                         
  10   6   7       1825.41       1961.08        97.00 o                         
  11   6   7        401.31        448.22        59.99 o                         
 -10   7   7        520.05        550.03        78.53 o                         
  -9   7   7       1127.31       1168.23        61.75 o                         
  -8   7   7         99.71         95.86        33.38 o                         
  -7   7   7       4793.48       5096.33       174.15 o                         
  -6   7   7       1554.82       1763.88        81.01 o                         
  -5   7   7        558.54        633.04        74.28 o                         
  -4   7   7       2395.09       2477.90        89.37 o                         
  -3   7   7       7241.89       7381.79       345.87 o                         
  -2   7   7         43.95         74.41        31.02 o                         
  -1   7   7      10162.71      10299.13       444.01 o                         
   0   7   7       2137.67       2287.97       113.15 o                         
   1   7   7          5.50         35.74        22.62 o                         
   2   7   7       2580.06       2523.15       116.64 o                         
   3   7   7       7293.28       7505.38       331.72 o                         
   4   7   7         12.74         49.43        36.62 o                         
   5   7   7       5841.58       5571.89       337.14 o                         
   6   7   7       1658.53       1792.05       142.76 o                         
   7   7   7        850.03        941.39       111.95 o                         
   8   7   7       1114.03       1079.65        95.21 o                         
   9   7   7       3929.11       3832.16       176.72 o                         
  -7   8   7        136.88        120.01        45.55 o                         
  -6   8   7        307.96        362.19        52.03 o                         
  -5   8   7       1597.80       1895.91       161.49 o                         
  -4   8   7        997.16       1070.43        75.76 o                         
  -3   8   7       1027.28       1157.97        79.72 o                         
  -2   8   7       3671.71       3655.95       180.43 o                         
  -1   8   7         83.50         81.10        34.82 o                         
   0   8   7        378.25        470.69        53.57 o                         
   1   8   7       3625.30       3463.39       141.39 o                         
   2   8   7       1858.77       1925.23       149.55 o                         
   3   8   7       5954.17       6101.05       263.44 o                         
   4   8   7       1540.47       1670.55       161.38 o                         
   5   8   7         69.88         73.33        55.49 o                         
   6   8   7        984.96       1013.42       163.50 o                         
 -14   0   8      20014.99      19915.85       689.55 o                         
 -12   0   8         89.31        125.55        37.25 o                         
 -10   0   8      30081.20      29519.08       287.36 o                         
  -8   0   8      75687.52      75533.65       564.52 o                         
  -6   0   8        259.03        379.49        33.59 o                         
  -4   0   8      44967.47      46584.35       522.69 o                         
  -2   0   8      58013.14      60465.94      1160.13 o                         
   0   0   8       3845.84       3796.71       107.08 o                         
   2   0   8      15924.65      16829.99       372.51 o                         
   4   0   8      94083.05      99819.89      3981.27 o                         
   6   0   8      14910.15      14480.32      1039.90 o                         
   8   0   8      34668.86      32332.90      2463.42 o                         
  10   0   8      46474.34      42093.05      5241.03 o                         
  12   0   8         37.10         95.30        32.85 o                         
  14   0   8       4758.61       4656.96       332.95 o                         
 -15   1   8         42.28         34.34        33.18 o                         
 -14   1   8      28581.55      27994.52       466.87 o                         
 -13   1   8        296.43        335.90        37.39 o                         
 -12   1   8      57598.71      57759.48      1046.07 o                         
 -11   1   8        476.38        546.88        35.06 o                         
 -10   1   8        148.53        180.19        23.10 o                         
  -9   1   8       2506.60       2566.22        51.67 o                         
  -8   1   8      46452.77      46535.75       452.45 o                         
  -7   1   8       5181.95       5023.67        77.25 o                         
  -6   1   8      59784.80      61280.11       927.56 o                         
  -5   1   8        240.98        300.08        20.10 o                         
  -4   1   8      14014.21      14513.75       179.79 o                         
  -3   1   8       2659.71       2840.62        47.97 o                         
  -2   1   8      31694.68      33136.93       176.08 o                         
  -1   1   8         37.37         43.29        14.34 o                         
   0   1   8      96541.46     102437.32      1437.01 o                         
   1   1   8         34.10         59.78        14.55 o                         
   2   1   8      24729.88      25128.66       485.81 o                         
   3   1   8       1442.52       1489.13        57.94 o                         
   4   1   8      14655.34      15595.67       440.65 o                         
   5   1   8       2529.41       2537.62       107.25 o                         
   6   1   8      44307.27      43118.20      1675.25 o                         
   7   1   8        223.65        216.14        26.85 o                         
   8   1   8      11831.57      12208.47       450.23 o                         
   9   1   8       1920.76       1915.29        70.51 o                         
  10   1   8        472.03        533.23        46.72 o                         
  11   1   8        154.66        172.34        25.85 o                         
  12   1   8      11586.89      11168.77       575.85 o                         
  13   1   8        148.21        122.26        26.63 o                         
  14   1   8       8004.65       7656.27       598.24 o                         
  15   1   8         15.91          4.33        32.91 o                         
 -15   2   8        250.86        228.33        42.68 o                         
 -14   2   8      18500.01      18446.47       286.33 o                         
 -13   2   8        969.45        975.78        58.35 o                         
 -12   2   8       1310.42       1339.58        56.07 o                         
 -11   2   8        135.32        149.04        23.18 o                         
 -10   2   8      33882.40      33220.30       361.65 o                         
  -9   2   8       1446.14       1457.77        41.85 o                         
  -8   2   8      52551.79      52725.89       721.13 o                         
  -7   2   8       1548.83       1581.28        52.82 o                         
  -6   2   8        216.77        246.88        20.79 o                         
  -5   2   8       2819.73       2888.41        47.27 o                         
  -4   2   8      39252.70      39434.49       460.85 o                         
  -3   2   8       1022.22       1097.19        35.10 o                         
  -2   2   8      63692.40      64877.62       761.01 o                         
  -1   2   8       5958.69       5759.22        94.56 o                         
   0   2   8       6524.88       6628.56        75.23 o                         
   1   2   8       6792.94       6738.64       376.07 o                         
   2   2   8      33344.41      32778.11       538.22 o                         
   3   2   8       2461.55       2617.17        64.51 o                         
   4   2   8      57012.74      58266.95      1244.65 o                         
   5   2   8        103.63        127.00        19.79 o                         
   6   2   8       2264.07       2371.04        76.41 o                         
   7   2   8         32.77         46.70        16.95 o                         
   8   2   8      11886.50      11933.35       512.20 o                         
   9   2   8        476.96        511.30        39.57 o                         
  10   2   8      25728.15      25668.97      1286.57 o                         
  11   2   8        343.73        330.89        35.50 o                         
  12   2   8       1577.51       1592.44        98.42 o                         
  13   2   8        868.89        879.36        90.02 o                         
  14   2   8       4785.14       4298.56       291.38 o                         
 -14   3   8       9985.52       9898.13       170.09 o                         
 -13   3   8        107.07         92.65        29.61 o                         
 -12   3   8      31335.41      30270.86       415.14 o                         
 -11   3   8        157.79        144.35        24.62 o                         
 -10   3   8       8561.90       8353.07       112.85 o                         
  -9   3   8       6758.33       6565.82       107.95 o                         
  -8   3   8      32767.94      32653.22       401.70 o                         
  -7   3   8        292.52        288.50        21.30 o                         
  -6   3   8      82217.13      85066.75      1074.20 o                         
  -5   3   8       9953.48       9749.89       122.61 o                         
  -4   3   8       1107.45       1207.71        35.66 o                         
  -3   3   8       1480.65       1541.18        47.59 o                         
  -2   3   8      46110.06      47788.48       516.01 o                         
  -1   3   8        384.90        385.19        33.59 o                         
   0   3   8      39351.26      40151.60       576.96 o                         
   1   3   8        772.49        694.97        49.01 o                         
   2   3   8       7624.54       7421.73       151.24 o                         
   3   3   8       1068.87        968.26        33.56 o                         
   4   3   8       4889.38       4672.67        97.97 o                         
   5   3   8       1061.04       1119.79        57.05 o                         
   6   3   8      45617.15      44982.00      1442.91 o                         
   7   3   8        177.27        195.91        24.38 o                         
   8   3   8      14504.37      14719.00       489.90 o                         
   9   3   8        825.80        851.24        53.88 o                         
  10   3   8       1906.22       1923.61       109.74 o                         
  11   3   8        906.65        861.52        63.97 o                         
  12   3   8      15270.50      13900.67       865.36 o                         
  13   3   8          6.97        -20.86        29.71 o                         
  14   3   8       5000.39       4493.56       295.88 o                         
 -14   4   8      13334.13      13950.11       278.91 o                         
 -13   4   8        404.69        402.80        47.52 o                         
 -12   4   8       3003.81       2984.12       128.49 o                         
 -11   4   8       5651.73       5423.47       153.72 o                         
 -10   4   8      19763.85      19356.06       239.03 o                         
  -9   4   8        242.67        286.64        27.27 o                         
  -8   4   8      20409.48      20351.00       301.98 o                         
  -7   4   8       3210.13       3189.24        76.70 o                         
  -6   4   8       5193.92       5144.11       106.18 o                         
  -5   4   8       6454.37       6547.56       131.35 o                         
  -4   4   8      28352.01      29284.74       320.80 o                         
  -3   4   8         15.67         40.36        15.86 o                         
  -2   4   8      89290.62      94940.17      1301.18 o                         
  -1   4   8         41.79         35.30        16.82 o                         
   0   4   8       4063.09       3972.50       110.83 o                         
   1   4   8       2320.55       2433.10        62.12 o                         
   2   4   8      43919.28      43175.26       879.09 o                         
   3   4   8       1278.95       1233.08        49.30 o                         
   4   4   8      34194.34      32951.08       719.67 o                         
   5   4   8        179.39        239.09        28.17 o                         
   6   4   8       3284.38       3089.04       122.89 o                         
   7   4   8       3329.73       3119.57       100.71 o                         
   8   4   8       6785.84       6352.02       219.24 o                         
   9   4   8         42.46         23.80        24.56 o                         
  10   4   8      21272.63      19468.05       774.41 o                         
  11   4   8        399.88        458.25        46.80 o                         
  12   4   8       2535.85       2361.01       278.10 o                         
  13   4   8        768.93        657.08       112.48 o                         
 -12   5   8      27985.82      27650.55       858.18 o                         
 -11   5   8       6705.20       6774.65       227.67 o                         
 -10   5   8       2802.26       2812.69       104.85 o                         
  -9   5   8        847.43        854.85        49.14 o                         
  -8   5   8      20285.24      19767.24       494.85 o                         
  -7   5   8         51.35        118.87        21.51 o                         
  -6   5   8      45487.94      45630.86       602.80 o                         
  -5   5   8         82.87         95.02        20.28 o                         
  -4   5   8       5684.94       5735.00       132.32 o                         
  -3   5   8       9941.68      10127.77       201.04 o                         
  -2   5   8      18521.83      18699.21       407.12 o                         
  -1   5   8       7222.19       7316.67       210.24 o                         
   0   5   8      35727.36      35824.39       988.95 o                         
   1   5   8       4212.32       4040.04       130.67 o                         
   2   5   8       4787.53       4809.27       154.21 o                         
   3   5   8       9709.37       9702.79       297.73 o                         
   4   5   8       2889.00       2790.30        88.30 o                         
   5   5   8       1088.85       1090.23        83.54 o                         
   6   5   8      21758.73      20384.15       847.03 o                         
   7   5   8          2.13         19.72        19.50 o                         
   8   5   8       6343.30       6236.36       266.10 o                         
   9   5   8        980.62       1081.14        65.06 o                         
  10   5   8        460.03        426.51        44.12 o                         
  11   5   8       1899.60       2013.33       108.98 o                         
  12   5   8       8168.07       7424.71       574.18 o                         
 -11   6   8       6168.06       5972.36       265.40 o                         
 -10   6   8      16284.92      16116.31       423.85 o                         
  -9   6   8          4.14         -3.84        23.62 o                         
  -8   6   8      22314.96      22600.92       433.36 o                         
  -7   6   8       5993.55       6156.72       194.70 o                         
  -6   6   8        417.73        535.74        46.45 o                         
  -5   6   8       3761.83       3810.65       140.47 o                         
  -4   6   8      26635.28      26871.05      2196.47 o                         
  -3   6   8        338.19        387.76        42.77 o                         
  -2   6   8      13049.93      13989.60       341.37 o                         
  -1   6   8        606.37        655.16        51.49 o                         
   0   6   8        814.26        897.11       128.13 o                         
   1   6   8       2166.53       2209.11       123.32 o                         
   2   6   8      16129.33      16310.02       863.51 o                         
   3   6   8       2555.18       2581.88       197.15 o                         
   4   6   8      25913.17      26048.88      1214.63 o                         
   5   6   8        904.65        954.65        60.21 o                         
   6   6   8       1482.47       1490.20       105.91 o                         
   7   6   8       8179.78       8073.16       583.08 o                         
   8   6   8      13385.76      12911.12       406.32 o                         
   9   6   8         40.19         99.00        30.60 o                         
  10   6   8      13368.08      13060.92       603.58 o                         
  -9   7   8       9002.64       9234.90       279.22 o                         
  -8   7   8       9916.67      10204.06       183.81 o                         
  -7   7   8        271.74        338.17        47.19 o                         
  -6   7   8      13458.85      13698.35       666.97 o                         
  -5   7   8       3742.00       3741.23       160.41 o                         
  -4   7   8       5593.81       5691.56       286.17 o                         
  -3   7   8       4642.90       4952.41       165.19 o                         
  -2   7   8       5002.92       5148.72       286.19 o                         
  -1   7   8        994.72       1148.75        74.50 o                         
   0   7   8      30648.78      30479.55      1048.69 o                         
   1   7   8        267.90        328.15        44.73 o                         
   2   7   8       5029.11       5032.19       306.56 o                         
   3   7   8       5139.04       4995.90       287.12 o                         
   4   7   8       5803.06       5735.11       259.09 o                         
   5   7   8       1401.87       1333.55        72.98 o                         
   6   7   8       9286.02       9120.31       581.25 o                         
   7   7   8        178.67        164.52       108.38 o                         
   8   7   8       1496.38       1626.51       143.19 o                         
  -5   8   8       3885.89       4172.04       167.44 o                         
  -4   8   8      12922.00      14261.46       343.87 o                         
  -3   8   8        902.08       1097.10        91.40 o                         
  -2   8   8      11249.34      12239.80       261.61 o                         
  -1   8   8       4653.67       5130.50       203.70 o                         
   0   8   8       1167.35       1169.32        81.38 o                         
   1   8   8       7980.32       8543.41       277.75 o                         
   2   8   8       6688.63       6811.15       446.34 o                         
   3   8   8        114.32        108.27        33.06 o                         
   4   8   8      14457.12      15122.38       844.09 o                         
   5   8   8       1933.15       1940.08       170.57 o                         
 -15   0   9       8486.13       8350.99       341.04 o                         
 -13   0   9       9810.55       9838.14       324.45 o                         
 -11   0   9       1031.81       1242.56        84.64 o                         
  -9   0   9       7244.38       7359.98       124.95 o                         
  -7   0   9      13504.63      13423.95       179.33 o                         
  -5   0   9       2879.11       2932.38        76.73 o                         
  -3   0   9       1777.32       1715.53        52.19 o                         
  -1   0   9       8574.36       8834.41       143.22 o                         
   1   0   9        663.96        752.33        92.31 o                         
   3   0   9        646.80        707.31        55.97 o                         
   5   0   9         76.86        124.78        36.73 o                         
   7   0   9       4395.11       4509.18       425.34 o                         
   9   0   9       1431.77       1338.96       137.80 o                         
  11   0   9       8890.20       7800.66       841.98 o                         
  13   0   9       3750.37       3857.73       321.76 o                         
 -15   1   9       4079.31       4059.11       117.36 o                         
 -14   1   9          9.87         53.54        28.42 o                         
 -13   1   9        839.63       1012.30        62.52 o                         
 -12   1   9        329.81        328.00        37.18 o                         
 -11   1   9       8006.69       7917.59       112.11 o                         
 -10   1   9         17.47         39.72        14.85 o                         
  -9   1   9        814.95        977.28        39.28 o                         
  -8   1   9        557.84        633.46        31.25 o                         
  -7   1   9          6.55         78.93        27.13 o                         
  -6   1   9          4.51         27.40        12.39 o                         
  -5   1   9        579.95        677.49        32.61 o                         
  -4   1   9        848.14        943.87        34.71 o                         
  -3   1   9         11.75         39.62        13.06 o                         
  -2   1   9        109.18        125.82        16.46 o                         
  -1   1   9        312.67        308.49        28.40 o                         
   0   1   9         15.29         20.92        17.31 o                         
   1   1   9        476.29        592.74        38.13 o                         
   2   1   9         60.42         82.23        19.94 o                         
   3   1   9        393.66        567.66        55.48 o                         
   4   1   9        134.49        131.05        22.82 o                         
   5   1   9        209.10        250.18        32.14 o                         
   6   1   9         12.11         29.24        19.85 o                         
   7   1   9       2103.20       2107.23        93.78 o                         
   8   1   9        811.36        859.45        53.15 o                         
   9   1   9        968.60       1099.46        70.79 o                         
  10   1   9         21.01         38.14        22.75 o                         
  11   1   9          5.21          3.52        24.19 o                         
  12   1   9        476.78        458.86        44.17 o                         
  13   1   9        555.77        590.28        56.20 o                         
  14   1   9        269.75        237.00        47.57 o                         
 -14   2   9        577.29        532.88        48.67 o                         
 -13   2   9      12309.20      11895.60       160.29 o                         
 -12   2   9        533.21        583.79        44.85 o                         
 -11   2   9       2863.50       2739.94        69.23 o                         
 -10   2   9         78.60         99.45        19.51 o                         
  -9   2   9       6699.11       6664.98        81.19 o                         
  -8   2   9         73.88         90.49        16.66 o                         
  -7   2   9      18209.67      18168.88       157.38 o                         
  -6   2   9          0.01         14.48        11.89 o                         
  -5   2   9        841.38        879.03        32.34 o                         
  -4   2   9         39.31         46.83        13.29 o                         
  -3   2   9       5040.95       5114.53        73.31 o                         
  -2   2   9        143.99        154.77        18.03 o                         
  -1   2   9       9994.53      10129.08       154.00 o                         
   0   2   9        452.09        527.22        30.41 o                         
   1   2   9         54.92         94.78        18.14 o                         
   2   2   9          0.23         27.19        13.08 o                         
   3   2   9       1962.66       1942.12        53.17 o                         
   4   2   9         37.42         67.31        16.35 o                         
   5   2   9         28.91         56.06        17.58 o                         
   6   2   9        206.53        244.14        27.52 o                         
   7   2   9        521.30        640.15        55.99 o                         
   8   2   9          2.84         31.81        18.06 o                         
   9   2   9          1.29         38.96        19.40 o                         
  10   2   9        146.71        165.55        28.97 o                         
  11   2   9       1836.98       1888.06       110.41 o                         
  12   2   9        157.02        134.77        31.70 o                         
  13   2   9       2119.52       2136.61       142.70 o                         
  14   2   9         86.84        148.76        47.11 o                         
 -14   3   9        132.11        136.75        38.12 o                         
 -13   3   9       1780.06       1830.72        83.07 o                         
 -12   3   9        121.03        174.93        28.86 o                         
 -11   3   9       3347.80       3314.94       102.88 o                         
 -10   3   9        564.01        571.94        43.52 o                         
  -9   3   9       1400.47       1359.43        51.42 o                         
  -8   3   9         49.03         64.12        17.55 o                         
  -7   3   9        405.21        379.53        24.27 o                         
  -6   3   9        898.91        978.01        34.61 o                         
  -5   3   9       1498.10       1573.33        41.89 o                         
  -4   3   9        745.25        768.92        31.87 o                         
  -3   3   9        571.46        587.14        47.87 o                         
  -2   3   9        163.18        159.38        22.98 o                         
  -1   3   9       2294.06       2242.89        61.11 o                         
   0   3   9        150.33        192.14        24.74 o                         
   1   3   9        864.16       1038.24        47.45 o                         
   2   3   9        768.99        819.65        56.75 o                         
   3   3   9         30.41         63.61        14.53 o                         
   4   3   9        255.05        230.52        22.68 o                         
   5   3   9         19.54         30.81        20.63 o                         
   6   3   9        394.32        390.39        31.24 o                         
   7   3   9       1967.02       1992.09        88.67 o                         
   8   3   9         78.06         88.08        21.22 o                         
   9   3   9       4747.16       4633.40       220.58 o                         
  10   3   9        547.57        464.02        54.10 o                         
  11   3   9        201.37        220.02        36.30 o                         
  12   3   9        502.91        427.27        53.06 o                         
  13   3   9       1951.95       1733.43        97.62 o                         
 -13   4   9      11864.68      12011.09       210.49 o                         
 -12   4   9        344.45        326.20        36.78 o                         
 -11   4   9        198.70        224.64        30.99 o                         
 -10   4   9        823.01        756.01        49.87 o                         
  -9   4   9       5385.92       5350.25       155.67 o                         
  -8   4   9        156.47        133.35        21.05 o                         
  -7   4   9       4442.47       4405.06        70.94 o                         
  -6   4   9        384.84        439.66        25.46 o                         
  -5   4   9        232.90        227.38        25.66 o                         
  -4   4   9        266.99        308.61        32.75 o                         
  -3   4   9       1105.92       1235.95        49.99 o                         
  -2   4   9        185.41        193.75        25.57 o                         
  -1   4   9       6609.16       6669.21       119.37 o                         
   0   4   9          9.55         51.32        17.96 o                         
   1   4   9        284.39        342.83        31.28 o                         
   2   4   9        773.75        761.61        43.66 o                         
   3   4   9        949.65       1021.41       100.00 o                         
   4   4   9         10.67         23.62        16.09 o                         
   5   4   9        123.65        148.20        40.34 o                         
   6   4   9        475.98        491.92        40.47 o                         
   7   4   9        563.89        671.51        48.88 o                         
   8   4   9        107.39        119.68        29.42 o                         
   9   4   9        171.44        203.00        32.23 o                         
  10   4   9        284.75        274.38        39.58 o                         
  11   4   9        784.93        767.89        64.57 o                         
  12   4   9         87.37         45.50        32.18 o                         
 -12   5   9        749.33        672.39        65.75 o                         
 -11   5   9       3790.69       3750.19       210.62 o                         
 -10   5   9         59.53         52.67        26.03 o                         
  -9   5   9        118.94        109.10        26.74 o                         
  -8   5   9         61.06         42.33        22.04 o                         
  -7   5   9         31.85         68.66        23.46 o                         
  -6   5   9        392.68        391.09        37.05 o                         
  -5   5   9        912.74        996.23        93.19 o                         
  -4   5   9       1487.58       1488.17        72.54 o                         
  -3   5   9        300.59        319.22        39.05 o                         
  -2   5   9        643.96        693.65        47.50 o                         
  -1   5   9          4.36         21.51        23.38 o                         
   0   5   9          0.34         -7.88        19.02 o                         
   1   5   9          1.34         84.48        23.61 o                         
   2   5   9        595.70        652.21        47.10 o                         
   3   5   9         15.13         63.74        21.97 o                         
   4   5   9        772.37        785.12        64.27 o                         
   5   5   9         13.67         86.21        27.68 o                         
   6   5   9        115.74        119.70        35.18 o                         
   7   5   9        429.96        492.55        80.04 o                         
   8   5   9        386.46        484.37        44.77 o                         
   9   5   9        737.32        839.52        59.78 o                         
  10   5   9        219.33        218.00        36.53 o                         
  11   5   9         88.45        101.26        33.39 o                         
 -10   6   9       1067.86        928.46        64.97 o                         
  -9   6   9       2546.37       2569.00       107.22 o                         
  -8   6   9        469.17        472.51        52.55 o                         
  -7   6   9       9613.75       9673.13       242.18 o                         
  -6   6   9        123.95        105.57        42.83 o                         
  -5   6   9        520.06        533.82        51.23 o                         
  -4   6   9       1930.49       2052.65        87.51 o                         
  -3   6   9       1050.21       1187.66       113.49 o                         
  -2   6   9         80.41        116.13        44.73 o                         
  -1   6   9       2357.81       2492.76       104.86 o                         
   0   6   9          1.25         12.33        24.61 o                         
   1   6   9         17.27         62.68        26.97 o                         
   2   6   9        145.96        122.37        33.84 o                         
   3   6   9         66.87        100.29        28.29 o                         
   4   6   9          2.36         17.08        21.91 o                         
   5   6   9          2.64         41.35        25.30 o                         
   6   6   9         16.82         36.66        26.08 o                         
   7   6   9       1627.47       1681.72       158.86 o                         
   8   6   9        233.61        296.84        67.37 o                         
   9   6   9        183.92        216.28        35.99 o                         
  -8   7   9        637.14        716.71        67.87 o                         
  -7   7   9        800.47        828.56        69.75 o                         
  -6   7   9        403.85        339.16        51.79 o                         
  -5   7   9        473.75        683.76        76.72 o                         
  -4   7   9        370.34        468.90        67.48 o                         
  -3   7   9          4.16         36.49        30.77 o                         
  -2   7   9         96.38         63.99        46.85 o                         
  -1   7   9          3.45         -0.33        26.33 o                         
   0   7   9         24.11         59.21        28.17 o                         
   1   7   9         50.89         74.25        31.97 o                         
   2   7   9        754.82        768.05        65.68 o                         
   3   7   9          0.89         18.97        25.97 o                         
   4   7   9        832.05        853.05        67.54 o                         
   5   7   9         10.92        -19.42        22.24 o                         
   6   7   9         31.20         51.87        28.08 o                         
   7   7   9        576.99        518.76        50.97 o                         
  -4   8   9        637.27        628.11        71.94 o                         
  -3   8   9        829.06        863.99        84.41 o                         
  -2   8   9         34.00          1.18        36.45 o                         
  -1   8   9        966.07       1090.57        97.43 o                         
   0   8   9         67.88         59.36        34.53 o                         
   1   8   9         63.06         95.15        36.32 o                         
   2   8   9        207.06        188.04        47.99 o                         
   3   8   9        738.93        777.77       111.99 o                         
 -14   0  10       1745.30       1847.12       113.89 o                         
 -12   0  10       8935.77       8531.40       182.55 o                         
 -10   0  10       4841.57       4827.61       123.14 o                         
  -8   0  10          8.54         68.96        23.00 o                         
  -6   0  10      23781.20      24346.58       423.08 o                         
  -4   0  10      40840.87      41866.00       680.21 o                         
  -2   0  10        835.51        828.62        54.79 o                         
   0   0  10      95126.97     101479.52      2143.13 o                         
   2   0  10      32606.79      34952.93       692.89 o                         
   4   0  10       7513.07       7940.65       258.70 o                         
   6   0  10      21831.91      23076.82      1590.78 o                         
   8   0  10      40285.86      40838.89      3254.54 o                         
  10   0  10       2545.75       2012.04       202.85 o                         
  12   0  10      21116.75      21585.22      2211.57 o                         
 -14   1  10      11874.54      11399.00       243.02 o                         
 -13   1  10        637.89        725.08        49.49 o                         
 -12   1  10        896.42       1031.07        59.83 o                         
 -11   1  10          3.45         38.99        21.78 o                         
 -10   1  10      16096.55      15874.69       156.78 o                         
  -9   1  10         89.68        108.29        18.30 o                         
  -8   1  10      40295.09      39644.73       432.09 o                         
  -7   1  10       1470.58       1456.07        46.29 o                         
  -6   1  10        269.74        307.73        25.29 o                         
  -5   1  10        431.77        471.13        27.41 o                         
  -4   1  10      16029.23      16637.72       246.78 o                         
  -3   1  10       3324.93       3278.33        85.84 o                         
  -2   1  10      40317.47      40106.01       485.41 o                         
  -1   1  10        322.12        338.64        26.72 o                         
   0   1  10       8577.70       8655.62       117.12 o                         
   1   1  10       2766.74       2924.15        77.49 o                         
   2   1  10        766.37        821.19        48.04 o                         
   3   1  10       4901.75       5026.01        85.21 o                         
   4   1  10      59285.70      63077.76      1249.99 o                         
   5   1  10         80.66         74.58        22.89 o                         
   6   1  10      18819.27      19339.58       751.16 o                         
   7   1  10       2135.14       2167.20       143.00 o                         
   8   1  10       3436.48       3403.74       154.36 o                         
   9   1  10        120.61        161.22        30.15 o                         
  10   1  10      26694.80      25845.70      1524.52 o                         
  11   1  10        399.04        374.55        47.25 o                         
  12   1  10       7850.52       7590.67       437.60 o                         
  13   1  10        741.96        677.43        64.88 o                         
 -14   2  10        749.46        749.01        56.61 o                         
 -13   2  10        191.87        196.65        41.26 o                         
 -12   2  10      12178.86      12026.90       194.76 o                         
 -11   2  10          0.47          2.95        19.75 o                         
 -10   2  10      11278.55      11052.08       151.98 o                         
  -9   2  10       2976.61       2961.13        78.39 o                         
  -8   2  10        740.26        804.22        38.68 o                         
  -7   2  10         38.05         42.86        14.17 o                         
  -6   2  10      37997.11      37926.75       415.78 o                         
  -5   2  10       3761.92       3823.25        85.93 o                         
  -4   2  10      29373.84      29978.01       281.08 o                         
  -3   2  10         16.56         18.83        14.00 o                         
  -2   2  10        131.96        161.97        20.69 o                         
  -1   2  10        155.81        181.72        22.90 o                         
   0   2  10      34820.44      37208.79       448.99 o                         
   1   2  10       1900.19       2026.77        54.45 o                         
   2   2  10      65080.50      62100.92      2810.76 o                         
   3   2  10       2016.50       2053.81        51.33 o                         
   4   2  10       2440.08       2324.90        79.85 o                         
   5   2  10       9404.30       9292.99       269.57 o                         
   6   2  10      41442.23      41080.95      1343.16 o                         
   7   2  10        578.16        650.23        42.08 o                         
   8   2  10      44654.00      43797.48      2337.90 o                         
   9   2  10       2498.49       2554.40       112.87 o                         
  10   2  10         28.07         70.33        25.61 o                         
  11   2  10          8.92        -14.57        25.83 o                         
  12   2  10      12255.64      11613.97      1195.09 o                         
  13   2  10        126.96         63.83        36.38 o                         
 -13   3  10        729.59        644.16        59.15 o                         
 -12   3  10        132.18        128.53        34.24 o                         
 -11   3  10        362.25        391.71        37.61 o                         
 -10   3  10       8750.23       8589.44       221.40 o                         
  -9   3  10        152.18        141.50        24.47 o                         
  -8   3  10       9424.23       9190.97       159.65 o                         
  -7   3  10        149.64        170.91        21.12 o                         
  -6   3  10       4759.47       4570.64        73.22 o                         
  -5   3  10       2095.44       2124.52        57.26 o                         
  -4   3  10       6928.53       7137.11       108.66 o                         
  -3   3  10        229.14        246.91        27.64 o                         
  -2   3  10      51885.19      53726.18       459.54 o                         
  -1   3  10         58.81         90.74        24.85 o                         
   0   3  10       3536.06       3670.73        84.40 o                         
   1   3  10       3941.05       4277.32        83.40 o                         
   2   3  10      18771.02      18908.44       331.13 o                         
   3   3  10        154.42        140.15        19.93 o                         
   4   3  10      33725.90      31967.31       846.46 o                         
   5   3  10        119.90        121.60        20.14 o                         
   6   3  10       5421.53       5713.90       227.81 o                         
   7   3  10       2303.92       2160.07        80.09 o                         
   8   3  10        922.78        956.49        63.26 o                         
   9   3  10        342.35        398.67        37.85 o                         
  10   3  10      21633.56      20682.41      1063.14 o                         
  11   3  10         58.17        109.58        35.19 o                         
  12   3  10      17627.04      15901.10      1034.93 o                         
 -12   4  10       7460.81       7349.90       258.62 o                         
 -11   4  10        736.16        736.92        53.33 o                         
 -10   4  10      10584.21      10483.97       212.95 o                         
  -9   4  10       1052.35       1093.36        50.82 o                         
  -8   4  10       1889.89       1911.88        55.45 o                         
  -7   4  10       2089.58       2099.53        55.32 o                         
  -6   4  10      26814.63      26334.51       611.29 o                         
  -5   4  10        621.18        710.66        48.69 o                         
  -4   4  10      12825.68      12883.50       204.38 o                         
  -3   4  10       4823.29       4935.25        89.03 o                         
  -2   4  10         94.81        151.49        24.28 o                         
  -1   4  10       6184.67       6410.73       105.06 o                         
   0   4  10      26294.13      26561.01       729.29 o                         
   1   4  10        112.94        103.27        22.12 o                         
   2   4  10      42985.78      42364.27       965.70 o                         
   3   4  10       2194.60       2192.88        71.58 o                         
   4   4  10        382.41        495.23        44.05 o                         
   5   4  10       1957.59       2038.79        81.61 o                         
   6   4  10      32505.59      30238.79       966.47 o                         
   7   4  10         20.25         50.37        24.64 o                         
   8   4  10      24977.96      22441.60       844.31 o                         
   9   4  10        476.06        482.66        49.65 o                         
  10   4  10        318.69        288.41        46.49 o                         
  11   4  10       2574.85       2524.19       169.70 o                         
  12   4  10       9409.16      11257.35       546.76 o                         
 -11   5  10       2407.76       2450.48       111.98 o                         
 -10   5  10       9195.72       9317.17       345.37 o                         
  -9   5  10         17.79         31.05        21.38 o                         
  -8   5  10      13214.62      13071.21       205.64 o                         
  -7   5  10       4795.87       4805.35       134.04 o                         
  -6   5  10       2988.18       2996.90        96.32 o                         
  -5   5  10       1537.84       1666.38        75.86 o                         
  -4   5  10       7384.41       7995.00       156.74 o                         
  -3   5  10       1609.22       1626.71        81.23 o                         
  -2   5  10      26263.38      25967.55      1431.20 o                         
  -1   5  10        169.09        156.67        32.45 o                         
   0   5  10       8263.15       8301.32       328.45 o                         
   1   5  10       2359.75       2404.13       152.22 o                         
   2   5  10       5815.38       5952.41       244.63 o                         
   3   5  10       1460.96       1687.55        83.32 o                         
   4   5  10      21746.68      20437.07       830.63 o                         
   5   5  10        313.47        339.70        47.81 o                         
   6   5  10       6776.83       6393.46       267.15 o                         
   7   5  10       5992.22       5455.89       413.28 o                         
   8   5  10        840.95        845.28        81.58 o                         
   9   5  10        190.95        186.08        46.95 o                         
  10   5  10      11350.55      10518.40       599.72 o                         
  -9   6  10       1214.45       1274.12        86.90 o                         
  -8   6  10         94.92        117.44        63.32 o                         
  -7   6  10       1708.03       1613.05        96.33 o                         
  -6   6  10       8262.91       8447.20       306.15 o                         
  -5   6  10         59.51        136.62        37.15 o                         
  -4   6  10      15285.32      15719.77       490.15 o                         
  -3   6  10       5848.85       5992.03       173.06 o                         
  -2   6  10          0.50        -26.81        26.81 o                         
  -1   6  10       6026.54       6928.19       299.42 o                         
   0   6  10      25455.81      26142.08      1502.38 o                         
   1   6  10        784.08        871.29       103.64 o                         
   2   6  10      16862.15      17148.37       758.67 o                         
   3   6  10       5341.95       5483.51       311.11 o                         
   4   6  10        112.48        102.29        42.55 o                         
   5   6  10       1835.34       1829.35       146.13 o                         
   6   6  10      16013.15      15487.63       792.00 o                         
   7   6  10        204.40        103.40        62.22 o                         
   8   6  10      17442.99      16347.05      1288.19 o                         
   9   6  10        956.58        715.34       199.58 o                         
  -7   7  10       2020.30       2227.33       118.27 o                         
  -6   7  10        454.11        485.17        63.49 o                         
  -5   7  10       3201.28       3580.59       142.36 o                         
  -4   7  10       9393.48      10041.22       438.59 o                         
  -3   7  10        398.93        473.05        66.87 o                         
  -2   7  10       8230.20       8475.73       251.04 o                         
  -1   7  10        321.48        399.69        62.19 o                         
   0   7  10       3333.18       3596.16       170.93 o                         
   1   7  10       3004.62       3047.67       197.68 o                         
   2   7  10        509.24        578.66        61.05 o                         
   3   7  10       1934.62       1919.97       117.46 o                         
   4   7  10      16141.31      16032.52       877.14 o                         
   5   7  10         87.10         48.82        53.89 o                         
   6   7  10       8764.58       8879.83       442.85 o                         
 -13   0  11        591.06        577.82        64.57 o                         
 -11   0  11      31356.76      30450.51       337.46 o                         
  -9   0  11      39237.04      38938.07       362.52 o                         
  -7   0  11        486.80        530.58        45.91 o                         
  -5   0  11      13145.14      13448.35       311.28 o                         
  -3   0  11      58995.30      59198.43      1651.24 o                         
  -1   0  11       7465.90       7893.36       257.91 o                         
   1   0  11      29702.07      30342.81       502.40 o                         
   3   0  11      25327.46      26556.82       580.32 o                         
   5   0  11         39.43         80.99        33.04 o                         
   7   0  11       4210.92       4262.17       376.87 o                         
   9   0  11       2305.07       2523.97       265.33 o                         
  11   0  11        478.65        407.83        89.88 o                         
  13   0  11        226.55        158.78        69.02 o                         
 -13   1  11      17904.12      17398.51       367.41 o                         
 -12   1  11       1047.65       1087.07        59.97 o                         
 -11   1  11      11167.94      10924.98       152.28 o                         
 -10   1  11       2561.03       2376.87        66.34 o                         
  -9   1  11         83.76        115.31        23.17 o                         
  -8   1  11        283.58        329.33        28.22 o                         
  -7   1  11      41375.11      40265.07       523.28 o                         
  -6   1  11         59.59         61.92        16.72 o                         
  -5   1  11      30534.86      30639.02       388.62 o                         
  -4   1  11        528.76        495.06        31.17 o                         
  -3   1  11       1384.60       1446.38        43.47 o                         
  -2   1  11       3963.39       3934.76        67.55 o                         
  -1   1  11      27992.32      28485.90       625.83 o                         
   0   1  11       1306.74       1428.63        64.10 o                         
   1   1  11      20166.71      20591.13       217.23 o                         
   2   1  11       1856.36       1927.26        59.63 o                         
   3   1  11        322.62        481.19        36.43 o                         
   4   1  11        140.92        146.63        24.56 o                         
   5   1  11       7984.48       8524.75       322.22 o                         
   6   1  11        263.35        275.02        35.17 o                         
   7   1  11      12292.54      12491.59       495.88 o                         
   8   1  11          5.32         14.34        23.92 o                         
   9   1  11       1831.60       1687.27        97.37 o                         
  10   1  11          2.13        -30.67        30.67 o                         
  11   1  11       2757.56       2526.89       146.64 o                         
  12   1  11          3.44        -18.76        33.75 o                         
  13   1  11       3144.12       3095.00       211.97 o                         
 -13   2  11        137.38        138.27        38.79 o                         
 -12   2  11        238.68        262.14        35.56 o                         
 -11   2  11      17557.29      16765.83       263.04 o                         
 -10   2  11       1234.36       1270.67        52.54 o                         
  -9   2  11      36038.00      34897.30       297.09 o                         
  -8   2  11        293.81        342.84        28.79 o                         
  -7   2  11       1822.52       1804.06        46.62 o                         
  -6   2  11       2392.21       2380.15        55.82 o                         
  -5   2  11      26287.18      25915.88       345.28 o                         
  -4   2  11       1114.43       1133.51        41.68 o                         
  -3   2  11      38060.28      38648.50       314.56 o                         
  -2   2  11        802.65        841.65        42.82 o                         
  -1   2  11         95.84        151.38        22.53 o                         
   0   2  11         13.84          0.48        16.61 o                         
   1   2  11      12990.02      14079.23       236.32 o                         
   2   2  11         19.10          7.41        17.02 o                         
   3   2  11      13955.18      14370.73       380.38 o                         
   4   2  11         23.51         54.65        18.25 o                         
   5   2  11       1857.44       1846.64        78.48 o                         
   6   2  11        755.99        891.47        58.18 o                         
   7   2  11       4515.39       4399.83       194.84 o                         
   8   2  11        282.91        215.62        33.35 o                         
   9   2  11       4125.81       4138.12       166.89 o                         
  10   2  11         13.04         13.80        25.55 o                         
  11   2  11        396.78        458.99        53.20 o                         
  12   2  11          8.83        -31.31        31.31 o                         
 -12   3  11        801.69        756.65        61.76 o                         
 -11   3  11       5303.43       4918.44       103.66 o                         
 -10   3  11        920.23        959.12        51.67 o                         
  -9   3  11       4392.40       4408.29       117.33 o                         
  -8   3  11          6.67         10.90        17.11 o                         
  -7   3  11      17730.27      17145.29       369.94 o                         
  -6   3  11         53.25         63.60        18.40 o                         
  -5   3  11      15942.94      15953.79       191.98 o                         
  -4   3  11        151.51        180.04        20.78 o                         
  -3   3  11        807.48        905.82        48.78 o                         
  -2   3  11        557.84        610.08        41.55 o                         
  -1   3  11      18801.54      18972.18       202.61 o                         
   0   3  11        491.95        520.50        44.04 o                         
   1   3  11      26942.50      27343.64       460.16 o                         
   2   3  11          4.17         30.33        19.75 o                         
   3   3  11        182.99        233.03        23.63 o                         
   4   3  11        890.04        886.76        41.00 o                         
   5   3  11      10384.90       9972.42       246.99 o                         
   6   3  11        158.23        170.27        25.35 o                         
   7   3  11       5786.33       5691.72       237.90 o                         
   8   3  11         40.87         26.87        23.62 o                         
   9   3  11        429.72        412.25        39.44 o                         
  10   3  11         35.91         61.34        27.03 o                         
  11   3  11       2352.49       2385.41       169.06 o                         
  12   3  11         11.22         33.08        47.98 o                         
 -12   4  11       3189.22       3093.24       312.55 o                         
 -11   4  11      13365.74      12681.19       315.38 o                         
 -10   4  11         13.80         11.28        24.41 o                         
  -9   4  11      38144.47      35670.61       761.70 o                         
  -8   4  11        772.59        761.52        45.04 o                         
  -7   4  11       1344.69       1350.46        52.20 o                         
  -6   4  11       2993.94       2883.55        95.11 o                         
  -5   4  11      26955.09      27294.37       481.64 o                         
  -4   4  11        981.37        984.19        56.72 o                         
  -3   4  11      28012.54      25181.24      1892.39 o                         
  -2   4  11        360.53        436.20        40.86 o                         
  -1   4  11        714.56        802.72        49.71 o                         
   0   4  11       2846.22       2848.51        80.08 o                         
   1   4  11      13293.66      13115.38       440.63 o                         
   2   4  11        215.29        241.09        29.47 o                         
   3   4  11      14348.67      14255.63       339.25 o                         
   4   4  11        375.83        384.43        38.02 o                         
   5   4  11       1747.82       1760.31        70.84 o                         
   6   4  11        350.42        377.77        36.63 o                         
   7   4  11       3771.73       3444.48       143.48 o                         
   8   4  11         42.90         21.31        30.30 o                         
   9   4  11       3717.81       3503.04       228.45 o                         
  10   4  11          0.79        -29.53        29.53 o                         
  11   4  11        387.19         72.60       125.71 o                         
 -10   5  11       1411.09       1395.34        79.78 o                         
  -9   5  11       2396.43       2253.57        90.20 o                         
  -8   5  11       4284.67       4379.71       121.10 o                         
  -7   5  11      17226.55      17203.61       273.69 o                         
  -6   5  11         16.97         67.67        31.39 o                         
  -5   5  11       9470.89       9286.53       324.69 o                         
  -4   5  11       4746.97       4898.67       254.28 o                         
  -3   5  11         11.18         31.01        37.03 o                         
  -2   5  11        969.04       1060.51        76.75 o                         
  -1   5  11      11616.15      12036.33       240.84 o                         
   0   5  11         29.08        -24.29        24.29 o                         
   1   5  11      13875.93      14113.74       495.30 o                         
   2   5  11        725.22        701.00        65.08 o                         
   3   5  11        167.36        175.52        38.24 o                         
   4   5  11       1049.55       1145.75        82.27 o                         
   5   5  11       7400.40       7176.74       329.30 o                         
   6   5  11        696.00        614.99        68.47 o                         
   7   5  11       6462.41       5697.07       414.86 o                         
   8   5  11        126.59         76.90        38.08 o                         
   9   5  11        379.14        372.16        50.07 o                         
  -8   6  11       1632.86       1769.79       156.35 o                         
  -7   6  11        313.84        276.25        60.93 o                         
  -6   6  11       2404.14       2560.74       100.52 o                         
  -5   6  11       9396.30       9675.89       298.70 o                         
  -4   6  11       1496.94       1617.66        91.77 o                         
  -3   6  11      14998.04      15369.75       452.48 o                         
  -2   6  11        814.40        898.53        74.52 o                         
  -1   6  11        867.19        851.87        72.06 o                         
   0   6  11       4693.29       4876.48       132.25 o                         
   1   6  11       7002.76       6918.06       422.56 o                         
   2   6  11        224.15        240.65        43.97 o                         
   3   6  11       5747.73       5911.61       306.50 o                         
   4   6  11        836.61        918.83       104.01 o                         
   5   6  11        413.79        468.99        56.25 o                         
   6   6  11        162.74        201.95        40.46 o                         
   7   6  11       1881.55       1943.91       180.05 o                         
  -5   7  11       8288.33       9148.93       253.31 o                         
  -4   7  11       2632.35       2739.84       136.55 o                         
  -3   7  11       2074.53       2411.43       112.34 o                         
  -2   7  11       2013.03       2052.10       142.42 o                         
  -1   7  11       7279.84       7791.49       425.08 o                         
   0   7  11         70.84        118.51        42.15 o                         
   1   7  11       4521.04       4651.32       189.18 o                         
   2   7  11        478.10        459.94        59.83 o                         
   3   7  11        154.00        167.26        62.88 o                         
   4   7  11        477.18        470.83        59.52 o                         
 -12   0  12         13.45        -21.62        37.78 o                         
 -10   0  12        505.92        672.68        93.58 o                         
  -8   0  12       2375.99       2256.90        85.40 o                         
  -6   0  12        554.70        693.03        54.62 o                         
  -4   0  12         43.76         69.84        54.69 o                         
  -2   0  12       8000.69       8087.41       225.91 o                         
   0   0  12       9639.07      10275.81       188.59 o                         
   2   0  12        448.02        449.15        52.35 o                         
   4   0  12      36408.00      38862.23      1761.33 o                         
   6   0  12      12736.05      13185.39       655.18 o                         
   8   0  12       1993.56       1997.96       117.62 o                         
  10   0  12      12403.88      10615.61       457.23 o                         
  12   0  12       8205.17       7865.80      1155.24 o                         
 -13   1  12         35.46         20.22        30.38 o                         
 -12   1  12          4.45          3.81        25.88 o                         
 -11   1  12         24.48         41.69        24.04 o                         
 -10   1  12        248.09        240.30        34.39 o                         
  -9   1  12        177.26        157.97        28.55 o                         
  -8   1  12          5.56         50.26        23.36 o                         
  -7   1  12         55.93         79.68        17.86 o                         
  -6   1  12         68.13         92.35        20.84 o                         
  -5   1  12         12.52         17.28        16.21 o                         
  -4   1  12       3563.01       3529.07        65.67 o                         
  -3   1  12        245.25        257.97        24.65 o                         
  -2   1  12        178.90        186.92        25.95 o                         
  -1   1  12         23.08         35.43        22.37 o                         
   0   1  12       1187.15       1406.39        63.44 o                         
   1   1  12       1603.42       1631.40        62.58 o                         
   2   1  12       3955.62       4333.95        86.53 o                         
   3   1  12         22.42         44.76        20.70 o                         
   4   1  12       1425.51       1628.84        60.52 o                         
   5   1  12       1111.25       1189.92        58.05 o                         
   6   1  12         22.28         50.09        25.35 o                         
   7   1  12        103.56        148.55        33.12 o                         
   8   1  12       5522.83       5684.41       253.05 o                         
   9   1  12         39.25         29.84        32.35 o                         
  10   1  12       6933.15       6821.42       707.76 o                         
  11   1  12        101.77        103.55        48.36 o                         
  12   1  12        301.55        377.49        65.63 o                         
 -12   2  12         34.26         28.09        29.35 o                         
 -11   2  12         41.93         28.94        25.39 o                         
 -10   2  12        638.65        560.69        41.50 o                         
  -9   2  12        267.71        249.47        30.59 o                         
  -8   2  12       2099.91       2196.16        64.42 o                         
  -7   2  12         47.70         65.59        19.45 o                         
  -6   2  12       3020.10       3025.21        65.79 o                         
  -5   2  12       1033.41       1107.82        59.87 o                         
  -4   2  12         11.23        102.31        18.23 o                         
  -3   2  12         45.88         51.65        19.01 o                         
  -2   2  12      15127.22      15251.96       187.41 o                         
  -1   2  12       1258.30       1346.46        53.32 o                         
   0   2  12       9958.13      10689.64       188.28 o                         
   1   2  12       1594.51       1746.11        81.65 o                         
   2   2  12        885.15        884.19        51.56 o                         
   3   2  12        237.82        227.58        27.47 o                         
   4   2  12      13067.05      13236.41       388.61 o                         
   5   2  12         33.51         57.74        22.48 o                         
   6   2  12      10331.35      10515.07       277.92 o                         
   7   2  12        144.37        147.81        30.14 o                         
   8   2  12          3.61         20.00        23.48 o                         
   9   2  12       1324.90       1361.86        66.79 o                         
  10   2  12      11487.38      11043.35       669.21 o                         
  11   2  12         81.57         74.11        32.87 o                         
 -12   3  12        124.18        131.24        41.04 o                         
 -11   3  12          3.75        -27.47        27.47 o                         
 -10   3  12         66.54         83.89        25.34 o                         
  -9   3  12         29.15         46.86        20.60 o                         
  -8   3  12        258.06        302.89        39.17 o                         
  -7   3  12         58.70         32.86        20.13 o                         
  -6   3  12         18.26         49.43        21.23 o                         
  -5   3  12         16.45         45.96        23.37 o                         
  -4   3  12         17.54         30.38        22.85 o                         
  -3   3  12        109.13        118.03        24.48 o                         
  -2   3  12          4.85          9.11        24.11 o                         
  -1   3  12        103.75         89.09        28.36 o                         
   0   3  12         38.61        114.90        37.69 o                         
   1   3  12         80.86        126.09        26.60 o                         
   2   3  12       5483.81       5647.95       144.27 o                         
   3   3  12        118.34         85.13        23.38 o                         
   4   3  12       1579.23       1654.96        93.53 o                         
   5   3  12        921.56       1009.73        55.43 o                         
   6   3  12       3877.31       3770.62       106.91 o                         
   7   3  12         28.28         33.94        25.85 o                         
   8   3  12       7482.88       7492.70       296.98 o                         
   9   3  12        449.70        517.78        49.82 o                         
  10   3  12       1744.78       1763.70        83.03 o                         
  11   3  12         24.84        -35.82        35.82 o                         
 -11   4  12        316.80        283.88        40.80 o                         
 -10   4  12        154.76        120.45        43.46 o                         
  -9   4  12         14.71         -8.38        21.83 o                         
  -8   4  12       1018.70       1034.19        55.71 o                         
  -7   4  12         69.25         40.18        23.27 o                         
  -6   4  12       3901.39       3998.89       105.50 o                         
  -5   4  12        610.02        575.80        50.71 o                         
  -4   4  12         55.84         66.64        28.71 o                         
  -3   4  12        165.84        176.43        40.19 o                         
  -2   4  12      11196.09      11274.89       291.98 o                         
  -1   4  12         48.15         81.73        28.12 o                         
   0   4  12       7738.88       8237.71       201.52 o                         
   1   4  12       2190.72       2220.48        83.71 o                         
   2   4  12        777.44        829.71        57.78 o                         
   3   4  12       1056.64       1026.06        62.60 o                         
   4   4  12       6248.66       6120.58       211.44 o                         
   5   4  12        152.16        157.26        33.44 o                         
   6   4  12       8889.20       8216.46       297.04 o                         
   7   4  12       2323.83       2127.17        90.57 o                         
   8   4  12        626.54        674.27        54.90 o                         
   9   4  12        146.39        127.89        40.32 o                         
  10   4  12       7679.65       6851.39       628.90 o                         
  -9   5  12         20.95         -0.21        41.36 o                         
  -8   5  12         89.55         63.15        40.31 o                         
  -7   5  12         14.50         20.71        39.23 o                         
  -6   5  12         13.59        163.46        39.35 o                         
  -5   5  12          0.44         -6.53        28.25 o                         
  -4   5  12        689.84        643.41        62.22 o                         
  -3   5  12        636.59        718.02        66.86 o                         
  -2   5  12        227.81        283.08        42.57 o                         
  -1   5  12       1428.16       1365.39        79.37 o                         
   0   5  12         18.29         59.26        40.13 o                         
   1   5  12        227.23        231.42        72.26 o                         
   2   5  12       3734.73       3815.79       121.09 o                         
   3   5  12        242.61        251.79        40.52 o                         
   4   5  12       2329.59       2286.05       146.66 o                         
   5   5  12         70.65        104.23        37.23 o                         
   6   5  12        859.95       1105.58       161.45 o                         
   7   5  12        755.06        600.98        72.90 o                         
   8   5  12       3502.55       3225.68       380.27 o                         
  -7   6  12        126.19         82.68        46.90 o                         
  -6   6  12        794.25        785.79        68.58 o                         
  -5   6  12        605.06        635.71        63.73 o                         
  -4   6  12          3.81          9.52        43.47 o                         
  -3   6  12          9.94         80.95        36.95 o                         
  -2   6  12       1259.07       1387.93        98.23 o                         
  -1   6  12         61.65         -2.75        43.05 o                         
   0   6  12       4001.10       3969.97       257.17 o                         
   1   6  12       2163.75       2427.36       117.79 o                         
   2   6  12        167.75        207.99        42.28 o                         
   3   6  12       2384.73       2504.25       169.92 o                         
   4   6  12       7818.47       7929.40       433.59 o                         
   5   6  12       1147.80       1182.55        89.85 o                         
   6   6  12       6326.99       6188.93       472.60 o                         
  -2   7  12        149.08        134.89        48.90 o                         
  -1   7  12        496.79        506.57        68.27 o                         
   0   7  12       1080.39       1098.71        88.98 o                         
   1   7  12         15.07        -36.29        36.29 o                         
 -11   0  13      37022.02      35282.74       495.62 o                         
  -9   0  13       1533.97       1611.53       101.26 o                         
  -7   0  13      51184.61      50289.15       591.37 o                         
  -5   0  13      30532.92      31095.81       423.49 o                         
  -3   0  13         24.95         36.44        30.17 o                         
  -1   0  13      13056.62      13730.03       255.82 o                         
   1   0  13      20703.69      21750.26       582.62 o                         
   3   0  13      10563.76      10938.47       430.84 o                         
   5   0  13      10539.42      10842.12       490.85 o                         
   7   0  13      24587.23      24658.00       482.27 o                         
   9   0  13       1587.17       1618.12       121.61 o                         
  11   0  13       2526.03       2577.23       641.54 o                         
 -12   1  13        187.69        167.67        35.91 o                         
 -11   1  13       6825.53       6567.25       133.48 o                         
 -10   1  13       2185.74       2118.29        97.35 o                         
  -9   1  13      19995.21      19100.17       255.51 o                         
  -8   1  13        738.78        717.64        45.05 o                         
  -7   1  13      11332.15      11497.35       135.40 o                         
  -6   1  13       4631.00       4480.58        79.15 o                         
  -5   1  13        738.89        846.92        41.13 o                         
  -4   1  13       1076.31       1074.34        45.88 o                         
  -3   1  13      46717.04      47772.54       477.83 o                         
  -2   1  13         69.34        119.05        26.37 o                         
  -1   1  13      35166.37      36349.41       400.60 o                         
   0   1  13       1692.84       1778.88        61.39 o                         
   1   1  13       1467.71       1628.88        63.17 o                         
   2   1  13        240.64        271.80        32.79 o                         
   3   1  13      49995.19      53052.52      1152.01 o                         
   4   1  13       1788.07       1930.11        68.05 o                         
   5   1  13      19055.01      19573.54       467.74 o                         
   6   1  13        361.48        380.30        45.72 o                         
   7   1  13         72.17         88.29        29.75 o                         
   8   1  13        124.80         85.19        31.70 o                         
   9   1  13      17207.82      17455.45       673.20 o                         
  10   1  13         36.83         56.95        41.85 o                         
  11   1  13      16078.69      16486.50       850.39 o                         
 -11   2  13      24920.40      24252.51       312.37 o                         
 -10   2  13         37.27         72.82        28.38 o                         
  -9   2  13        188.86        236.80        31.89 o                         
  -8   2  13        241.03        248.17        32.45 o                         
  -7   2  13      26447.25      26183.46       264.22 o                         
  -6   2  13        878.31        859.20        46.90 o                         
  -5   2  13      43910.15      42978.84       525.64 o                         
  -4   2  13         85.21         49.82        18.98 o                         
  -3   2  13       4667.55       4515.75        88.52 o                         
  -2   2  13       2283.86       2386.32        61.06 o                         
  -1   2  13      34346.43      33915.72       578.30 o                         
   0   2  13         34.38         24.54        21.83 o                         
   1   2  13      35236.50      35978.49       518.74 o                         
   2   2  13       2842.18       2934.40       106.82 o                         
   3   2  13       3058.81       3410.54        98.65 o                         
   4   2  13          4.53         12.53        22.46 o                         
   5   2  13       8428.21       8592.61       204.59 o                         
   6   2  13         58.83         62.61        29.83 o                         
   7   2  13      20223.56      20246.79       557.81 o                         
   8   2  13        415.15        416.66        42.73 o                         
   9   2  13       5062.66       5098.42       217.80 o                         
  10   2  13        196.72        198.72        48.81 o                         
 -11   3  13       1003.29       1116.36        73.10 o                         
 -10   3  13        963.06        877.62        54.79 o                         
  -9   3  13      31527.68      29345.62       459.63 o                         
  -8   3  13        182.07        195.39        30.17 o                         
  -7   3  13      14756.15      14092.87       248.98 o                         
  -6   3  13       4996.63       4675.34        91.01 o                         
  -5   3  13       9167.68       8819.75       115.88 o                         
  -4   3  13        585.56        560.38        41.95 o                         
  -3   3  13      27203.87      27023.78       327.09 o                         
  -2   3  13        596.44        549.31        50.27 o                         
  -1   3  13      10373.45      10706.46       162.88 o                         
   0   3  13       2166.28       2209.23        80.86 o                         
   1   3  13         11.56         47.25        26.61 o                         
   2   3  13        440.31        466.96        44.50 o                         
   3   3  13      21851.10      21242.01       521.39 o                         
   4   3  13        676.64        699.06        42.71 o                         
   5   3  13      27343.26      26227.44       669.61 o                         
   6   3  13       2219.05       2207.44        72.80 o                         
   7   3  13          7.06         49.76        25.29 o                         
   8   3  13       2573.63       2448.53       118.35 o                         
   9   3  13      24008.95      22828.01      1197.39 o                         
  10   3  13          8.90         -3.07       115.64 o                         
  -9   4  13         13.11        -13.65        28.31 o                         
  -8   4  13       4335.62       3994.94       105.44 o                         
  -7   4  13      16883.37      16086.08       360.34 o                         
  -6   4  13         78.61        106.65        30.28 o                         
  -5   4  13      25755.58      25986.14       583.25 o                         
  -4   4  13       2582.55       2530.49        89.10 o                         
  -3   4  13       2217.52       2286.04       121.45 o                         
  -2   4  13       1001.31       1180.75        73.68 o                         
  -1   4  13      22091.76      23081.04       459.48 o                         
   0   4  13        616.52        577.76        54.77 o                         
   1   4  13      27077.94      27562.91       671.36 o                         
   2   4  13         18.47         21.42        26.50 o                         
   3   4  13       1024.22       1001.46        64.03 o                         
   4   4  13        893.58       1021.92       176.02 o                         
   5   4  13       7814.75       7487.15       429.13 o                         
   6   4  13        819.56        842.97        69.63 o                         
   7   4  13       8526.02       7758.14       261.74 o                         
   8   4  13        188.51        175.12        58.12 o                         
  -8   5  13        132.03        151.49        48.17 o                         
  -7   5  13      11827.09      11710.27       203.91 o                         
  -6   5  13        415.03        414.91        54.66 o                         
  -5   5  13       3838.67       3855.74       156.26 o                         
  -4   5  13       1891.68       1842.68        92.14 o                         
  -3   5  13      20081.50      19593.28       368.93 o                         
  -2   5  13          4.12         56.73        30.85 o                         
  -1   5  13      13057.13      12748.92       921.70 o                         
   0   5  13       8060.29       8590.69       164.11 o                         
   1   5  13        134.63        191.41        45.06 o                         
   2   5  13       1733.23       1880.80        84.90 o                         
   3   5  13      16218.82      16296.02       662.90 o                         
   4   5  13        889.75        968.17        82.18 o                         
   5   5  13      16789.28      17199.12       984.47 o                         
   6   5  13       1542.03       1453.75       126.10 o                         
   7   5  13         24.49         11.72        37.75 o                         
  -5   6  13      18830.40      18896.60       615.86 o                         
  -4   6  13       3830.28       4081.44       226.50 o                         
  -3   6  13         65.32        103.80        45.24 o                         
  -2   6  13        648.17        665.80        75.98 o                         
  -1   6  13      11351.24      11948.93       404.53 o                         
   0   6  13        602.28        634.00        70.77 o                         
   1   6  13      12787.10      13829.84       349.18 o                         
   2   6  13         84.10        138.14        40.09 o                         
   3   6  13       2360.20       2323.40       113.84 o                         
   4   6  13       2396.83       2367.08       154.27 o                         
 -10   0  14      11422.17      10715.29       348.56 o                         
  -8   0  14       2377.78       2228.31        98.49 o                         
  -6   0  14       5594.68       5630.24       115.21 o                         
  -4   0  14       9785.29       9685.52       178.73 o                         
  -2   0  14        912.34       1042.90       106.08 o                         
   0   0  14         28.36         55.03        36.82 o                         
   2   0  14       1840.61       2047.90        99.54 o                         
   4   0  14       2697.01       2812.81       117.20 o                         
   6   0  14         20.20         -0.23        42.24 o                         
   8   0  14        126.16        175.51        52.19 o                         
  10   0  14          1.79         13.22        62.74 o                         
 -11   1  14        218.36        170.59        40.71 o                         
 -10   1  14         79.23         57.97        29.32 o                         
  -9   1  14        760.93        736.11        54.26 o                         
  -8   1  14       9070.03       8880.14       144.10 o                         
  -7   1  14         84.43         69.76        25.19 o                         
  -6   1  14       7204.57       7178.77       126.17 o                         
  -5   1  14       1165.96       1127.91        50.46 o                         
  -4   1  14        460.91        528.49        46.82 o                         
  -3   1  14         38.36         37.07        24.13 o                         
  -2   1  14       2161.72       2273.36        76.58 o                         
  -1   1  14        170.37        192.43        31.25 o                         
   0   1  14       4901.19       5052.93       109.41 o                         
   1   1  14          0.08        -22.37        22.37 o                         
   2   1  14          8.64         31.95        23.97 o                         
   3   1  14         61.50         81.16        25.16 o                         
   4   1  14        982.06       1045.32        64.96 o                         
   5   1  14         42.06         63.54        28.87 o                         
   6   1  14        667.01        889.15        67.82 o                         
   7   1  14          5.39         12.43        28.07 o                         
   8   1  14        440.21        421.64        52.60 o                         
   9   1  14         36.72         58.88        37.86 o                         
 -10   2  14       7701.11       7399.49       139.45 o                         
  -9   2  14         92.82        128.02        28.90 o                         
  -8   2  14        380.10        377.00        39.47 o                         
  -7   2  14          1.60        -20.75        20.75 o                         
  -6   2  14        640.89        712.68        46.57 o                         
  -5   2  14         12.88          2.10        20.89 o                         
  -4   2  14       3541.54       3449.94       146.58 o                         
  -3   2  14        177.89        175.98        28.75 o                         
  -2   2  14       1990.49       1989.95        62.60 o                         
  -1   2  14         30.65         47.12        21.22 o                         
   0   2  14         70.11         98.75        25.73 o                         
   1   2  14         22.57         41.86        24.42 o                         
   2   2  14       1161.91       1325.71        77.71 o                         
   3   2  14         20.44         29.29        32.37 o                         
   4   2  14        785.58        822.92        59.52 o                         
   5   2  14         69.45         83.41        28.70 o                         
   6   2  14          0.10         25.90        27.32 o                         
   7   2  14         89.85        110.94        31.65 o                         
   8   2  14         12.92          5.95        30.42 o                         
   9   2  14         84.57         58.62        37.57 o                         
  -9   3  14        151.37        115.43        33.74 o                         
  -8   3  14       7865.57       7323.06       151.78 o                         
  -7   3  14        676.79        652.42        48.05 o                         
  -6   3  14      12768.56      12529.25       153.46 o                         
  -5   3  14         35.40         22.53        24.23 o                         
  -4   3  14        301.04        295.87        43.53 o                         
  -3   3  14        967.08        871.74        57.57 o                         
  -2   3  14       5414.81       5400.50       144.12 o                         
  -1   3  14        245.96        191.88        36.26 o                         
   0   3  14       5154.09       5038.90       128.32 o                         
   1   3  14          2.03         36.08        32.54 o                         
   2   3  14         85.83        110.97        34.18 o                         
   3   3  14         78.51         56.60        33.99 o                         
   4   3  14        644.70        609.18        44.20 o                         
   5   3  14         13.40         24.66        23.81 o                         
   6   3  14        304.20        325.89        38.09 o                         
   7   3  14         40.08         -0.13        29.07 o                         
   8   3  14        560.72        557.34        51.41 o                         
  -8   4  14        921.94        846.17        70.07 o                         
  -7   4  14        325.46        315.37        55.31 o                         
  -6   4  14       2296.46       2278.35        95.55 o                         
  -5   4  14         83.00         62.60        34.64 o                         
  -4   4  14       3651.79       3518.47       115.44 o                         
  -3   4  14          4.97          3.55        29.42 o                         
  -2   4  14        625.45        604.76        59.25 o                         
  -1   4  14         41.15         58.46        48.11 o                         
   0   4  14        288.69        253.69        44.58 o                         
   1   4  14        123.29         98.10        36.61 o                         
   2   4  14        774.96        859.54        74.90 o                         
   3   4  14         63.26         82.20        36.52 o                         
   4   4  14        470.79        486.08        53.56 o                         
   5   4  14          6.93         61.01        37.67 o                         
   6   4  14          3.98        -19.53        31.45 o                         
   7   4  14         37.43          0.82        33.84 o                         
  -6   5  14       6505.73       6415.67       187.71 o                         
  -5   5  14         48.02          8.62        39.77 o                         
  -4   5  14        240.27        137.86        40.64 o                         
  -3   5  14        275.69        321.89        48.61 o                         
  -2   5  14       3576.60       3567.69       127.90 o                         
  -1   5  14        244.13        245.76        50.06 o                         
   0   5  14       3397.68       3277.97       139.14 o                         
   1   5  14          2.53          5.71        33.34 o                         
   2   5  14        105.14         98.94        38.29 o                         
   3   5  14         75.43         88.39        46.84 o                         
   4   5  14       1699.45       1718.68       107.27 o                         
   5   5  14         22.88        -36.73        36.73 o                         
  -9   0  15       5755.27       5425.66       233.21 o                         
  -7   0  15       4570.84       4390.76       129.54 o                         
  -5   0  15       1102.09       1041.97        78.30 o                         
  -3   0  15      15650.71      16056.16       330.50 o                         
  -1   0  15      11800.44      11932.03       231.81 o                         
   1   0  15         20.16         29.24        35.30 o                         
   3   0  15       8223.69       9008.20       225.81 o                         
   5   0  15       9381.22       9342.55       335.17 o                         
   7   0  15       3188.48       3291.60       314.95 o                         
  -9   1  15       4297.58       4150.60       108.19 o                         
  -8   1  15         14.48         26.05        26.08 o                         
  -7   1  15       4163.37       3796.48       111.21 o                         
  -6   1  15       1433.81       1327.61        61.63 o                         
  -5   1  15      12529.98      12090.66       188.83 o                         
  -4   1  15         15.38         -0.45        28.38 o                         
  -3   1  15       6846.01       6683.08       126.01 o                         
  -2   1  15       2192.53       2187.72        97.60 o                         
  -1   1  15        273.96        322.59        45.39 o                         
   0   1  15        239.93        243.65        34.77 o                         
   1   1  15      22265.68      22861.10       318.58 o                         
   2   1  15        253.77        236.95        35.82 o                         
   3   1  15      24935.43      25439.79       374.35 o                         
   4   1  15          3.47         39.80        27.90 o                         
   5   1  15        647.71        650.53        53.35 o                         
   6   1  15         23.78         77.76        35.96 o                         
   7   1  15      29338.42      29361.69       824.08 o                         
   8   1  15        158.89         97.10        43.33 o                         
  -9   2  15      10309.08       9609.72       186.10 o                         
  -8   2  15        247.20        136.22        34.14 o                         
  -7   2  15       5214.38       4907.94       104.16 o                         
  -6   2  15       1016.32        990.45        56.95 o                         
  -5   2  15         44.05         70.97        28.10 o                         
  -4   2  15        797.74        684.82        48.91 o                         
  -3   2  15      10217.31       9951.62       206.64 o                         
  -2   2  15         44.66         23.49        26.39 o                         
  -1   2  15       9941.11      10228.15       201.88 o                         
   0   2  15          7.68         62.03        25.34 o                         
   1   2  15       1244.24       1180.36        61.16 o                         
   2   2  15        647.32        651.67        49.78 o                         
   3   2  15       6834.85       6821.47       128.38 o                         
   4   2  15        694.28        785.94        59.95 o                         
   5   2  15      11875.61      11637.83       270.84 o                         
   6   2  15       2244.71       2445.84       130.95 o                         
   7   2  15       2359.85       2377.31        96.12 o                         
  -8   3  15         75.81         68.68        33.17 o                         
  -7   3  15         27.04         39.61        26.65 o                         
  -6   3  15       1003.65        977.47        84.21 o                         
  -5   3  15      11831.33      11368.48       257.78 o                         
  -4   3  15         60.53         63.05        27.80 o                         
  -3   3  15      12769.01      12423.89       219.34 o                         
  -2   3  15       1612.86       1578.43        76.06 o                         
  -1   3  15       2110.76       1989.38        79.09 o                         
   0   3  15        255.23        191.02        42.37 o                         
   1   3  15      23797.96      23197.84       454.65 o                         
   2   3  15        968.38       1064.12        74.85 o                         
   3   3  15       5741.98       5487.67       137.15 o                         
   4   3  15        110.02         87.15        33.05 o                         
   5   3  15       1014.09       1034.10        71.55 o                         
   6   3  15         27.05         25.17        38.01 o                         
  -6   4  15       1885.67       1665.78        92.77 o                         
  -5   4  15        685.91        631.48        62.27 o                         
  -4   4  15       1371.44       1302.75        82.11 o                         
  -3   4  15       5461.25       5221.88       156.27 o                         
  -2   4  15        232.64        249.17        45.36 o                         
  -1   4  15       6108.91       6039.07       164.76 o                         
   0   4  15       1851.08       1682.72       129.45 o                         
   1   4  15       2394.23       2381.90       110.79 o                         
   2   4  15        694.08        655.89        70.23 o                         
   3   4  15       4804.81       4601.69       145.16 o                         
   4   4  15        153.52         98.97        48.23 o                         
   5   4  15      20575.25      19804.42       757.54 o                         
  -2   5  15         37.24        -27.61        40.62 o                         
  -1   5  15       1050.70       1035.84        87.72 o                         
   0   5  15        970.65        951.70        76.08 o                         
   1   5  15      15569.99      16177.86       258.18 o                         
  -8   0  16       3578.22       3530.67       141.87 o                         
  -6   0  16      14004.45      12771.96       297.38 o                         
  -4   0  16      10996.77      10398.75       328.73 o                         
  -2   0  16       2273.57       2393.10       153.67 o                         
   0   0  16      19761.66      19737.95       267.32 o                         
   2   0  16      10317.11      10449.58       227.67 o                         
   4   0  16        647.64        922.15       173.51 o                         
   6   0  16       7762.93       7660.07       408.37 o                         
  -7   1  16        364.35        258.00        41.92 o                         
  -6   1  16         94.69        118.47        36.60 o                         
  -5   1  16        129.49        123.72        37.48 o                         
  -4   1  16      29539.94      29105.18       324.06 o                         
  -3   1  16       1015.28       1079.40        70.61 o                         
  -2   1  16      19981.20      19709.92       275.22 o                         
  -1   1  16         92.26         72.80        28.97 o                         
   0   1  16         40.67         76.96        28.90 o                         
   1   1  16        508.01        544.07        46.30 o                         
   2   1  16      10490.78      10714.24       228.30 o                         
   3   1  16         75.52         81.65        33.17 o                         
   4   1  16      11429.90      11276.52       215.48 o                         
   5   1  16         19.72         65.13        38.96 o                         
   6   1  16        443.93        473.83        73.74 o                         
  -7   2  16        656.35        600.30        54.70 o                         
  -6   2  16      19965.04      18341.10       394.43 o                         
  -5   2  16        562.20        436.99        49.72 o                         
  -4   2  16       5663.31       5306.22       149.03 o                         
  -3   2  16         83.75         80.73        32.59 o                         
  -2   2  16       3020.16       2950.30        87.61 o                         
  -1   2  16         31.04         15.84        29.46 o                         
   0   2  16      17799.80      17817.14       245.96 o                         
   1   2  16         13.20        -27.90        27.90 o                         
   2   2  16       8084.74       7937.84       150.56 o                         
   3   2  16         82.32         32.10        36.28 o                         
   4   2  16       2084.89       1940.07       100.70 o                         
   5   2  16        516.70        487.60        60.67 o                         
  -5   3  16        515.13        454.75        49.95 o                         
  -4   3  16      13371.12      12381.63       320.50 o                         
  -3   3  16        844.93        747.55        65.69 o                         
  -2   3  16      29001.74      27335.23       727.60 o                         
  -1   3  16        881.98        823.71        65.13 o                         
   0   3  16        176.28        120.64        38.84 o                         
   1   3  16       2433.41       2301.72       137.80 o                         
   2   3  16      15981.69      15987.87       287.78 o                         
   3   3  16         34.71         52.70        47.89 o                         
   4   3  16       9988.95       9631.07       169.76 o                         
  -2   4  16       2720.32       2562.40       113.01 o                         
  -1   4  16       1575.38       1428.02       110.35 o                         
   0   4  16       7164.13       7002.10       182.83 o                         
   1   4  16        218.36        214.18        52.60 o                         
  -5   0  17        344.89        333.90        90.15 o                         
  -3   0  17        230.60        173.50        63.83 o                         
  -1   0  17          7.95        -43.92        43.92 o                         
   1   0  17        120.97        102.86        55.82 o                         
   3   0  17       1965.01       1891.37       146.92 o                         
  -5   1  17       1075.18        921.99       101.98 o                         
  -4   1  17          0.00         19.55        39.98 o                         
  -3   1  17         32.89          1.05        38.07 o                         
  -2   1  17        375.47        308.52        52.06 o                         
  -1   1  17       1398.89       1326.66        79.32 o                         
   0   1  17        169.41         95.89        38.87 o                         
   1   1  17       1646.24       1359.90        75.77 o                         
   2   1  17        220.55        160.37        42.74 o                         
   3   1  17        165.96        175.53        47.10 o                         
  -4   2  17        126.33         64.67        34.53 o                         
  -3   2  17          1.93         20.81        37.33 o                         
  -2   2  17        288.53        275.69        44.16 o                         
  -1   2  17        366.63        336.17        47.28 o                         
   0   2  17         33.60         29.16        35.84 o                         
   1   2  17        483.88        475.86        49.97 o                         
   2   2  17        726.75        671.18        57.27 o                         
                                                                                
